# Supplementary material for: NrCAM is a marker for substrate‐selective activation of ADAM10 in Alzheimer's disease
Source: EMBO Mol Med. 2019 Mar 4;11(4):e9695. doi: 10.15252/emmm.201809695 (PMC6460357; doi:10.15252/emmm.201809695)
Supplement: Supplementary file 2 — Dataset EV1 [file EMMM-11-e9695-s002.xlsx]

## Sheet: Acitretin CSF
			Potential ADAM10 substrates identified in Kuhn et al., Elife. 2016
Uniprot Accession No.			ADAM10 substrates identified in other studies									Kuhn et al., Elife. 2016				Protein Quantifications		Group Acitretin (baseline normalized)									Group Placebo (baseline normalized)									Log2 transformed LFQ Intensities
Protein IDs	Majority protein IDs	Protein names	Gene names	No. of proteins	TM1	TM2	GPI	Potential contaminant	Ratio (Acitretin/Placebo)	Log2 (Acitretin/Placebo)	ttest p-value	Ratio (A10KO/CON)	Log2 (A10KO/CON)	p-value	Potential ADAM10 Substrates (log2 FC < -1; p < 0.05)	Quants Acitretin	Quants Placebo	log2 FC 101	log2 FC 105	log2 FC 113	log2 FC 114	log2 FC 115	log2 FC 116	log2 FC 203	log2 FC 204	log2 FC 205	log2 FC 102	log2 FC 103	log2 FC 106	log2 FC 111	log2 FC 112	log2 FC 117	log2 FC 118	log2 FC 201	log2 FC 202	log2 LFQ CSF_101_V1	log2 LFQ CSF_101_V3	log2 LFQ CSF_102_V1	log2 LFQ CSF_102_V3	log2 LFQ CSF_103_V1	log2 LFQ CSF_103_V3	log2 LFQ CSF_105_V1	log2 LFQ CSF_105_V3	log2 LFQ CSF_106_V1	log2 LFQ CSF_106_V3	log2 LFQ CSF_111_V1	log2 LFQ CSF_111_V3	log2 LFQ CSF_112_V1	log2 LFQ CSF_112_V3
Q96JF0-2;Q96JF0	Q96JF0-2;Q96JF0	Beta-galactoside alpha-2,6-sialyltransferase 2	ST6GAL2	2	0	1	0		0.711559	-0.490944	0.0146957	0.422601	-1.24263	0.0470505	1	8	9	-0.29907	0.06108	NaN	-0.74287	-0.49497	0.02193	-0.19219	-0.4202	-0.26398	-0.28034	-0.26357	0.40254	0.93175	0.08941	-0.16784	-0.0354	0.69418	0.42621	26.3787	26.0796	25.8515	25.5712	25.5037	25.2401	25.6555	25.7166	25.7745	26.177	25.3806	26.3124	26.5144	26.6039
Q13332-3;Q13332-4;Q13332;Q13332-6;Q13332-2;Q13332-5;Q13332-7	Q13332-3;Q13332-4;Q13332;Q13332-6;Q13332-2;Q13332-5;Q13332-7	Receptor-type tyrosine-protein phosphatase S	PTPRS	7	1	0	0		0.769143	-0.378677	0.0306453	0.405061	-1.30379	0.0077727	1	8	9	-0.12768	-0.25406	NaN	-0.53389	0.13047	-0.39481	-0.80175	-0.14544	0.38258	0.16806	0.17594	0.16737	-0.17978	-0.30225	0.52196	0.55187	0.07877	0.2635	25.3523	25.2246	24.7537	24.9218	24.7755	24.9515	25.1673	24.9132	24.8985	25.0658	24.869	24.6892	25.4459	25.1436
Q12907	Q12907	Vesicular integral-membrane protein VIP36	LMAN2	1	1	0	0		1.10227	0.140481	0.0818185	0.248756	-2.0072	0.0285508	1	9	9	0.06601	0.1577	0.03115	-0.06058	0.09193	0.02376	0.13122	0.04863	-0.03791	-0.18521	-0.44624	-0.11511	-0.04722	0.17907	-0.28466	0.0141	0.23556	-0.16271	26.1562	26.2222	26.229	26.0438	26.5689	26.1227	26.3629	26.5206	26.6181	26.503	26.7323	26.6851	26.2644	26.4434
Q7Z3B1;Q7Z3B1-2	Q7Z3B1	Neuronal growth regulator 1	NEGR1	2	0	0	1		0.924836	-0.11273	0.161857	0.23117	-2.11297	0.0236698	1	9	9	0.12716	-0.01893	-0.12535	-0.27375	-0.27517	0.11786	-0.16221	0.19031	-0.18156	0.17145	-0.03137	-0.00308	-0.10752	0.23792	-0.13801	0.23768	0.11543	-0.06957	28.3917	28.5189	27.8897	28.0611	28.75	28.7187	28.5379	28.519	28.8588	28.8557	28.3142	28.2067	28.4623	28.7003
O94933	O94933	SLIT and NTRK-like protein 3	SLITRK3	1	1	0	0		0.790276	-0.339571	0.172782	0.257574	-1.95694	0.0183683	1	6	7	-0.09425	-0.83509	NaN	0.02252	0.13645	NaN	NaN	-0.60074	-0.37639	-0.70586	-0.00024	0.48161	NaN	NaN	0.06463	0.57287	0.24515	-0.31991	25.935	25.8408	26.5749	25.869	25.655	25.6547	26.5715	25.7365	25.3773	25.8589	NaN	NaN	NaN	26.7182
Q9NT99;Q9HCJ2	Q9NT99	Leucine-rich repeat-containing protein 4B	LRRC4B	2	1	0	0		1.04907	0.0691178	0.176222	0.158973	-2.65315	0.000702902	1	9	9	-0.02722	0.11119	0.14168	0.05727	-0.0842	-0.08441	0.02019	0.02536	-0.09746	-0.23473	-0.16575	-0.11796	-0.18242	0.04333	0.08909	-0.0613	0.036	0.03408	28.3782	28.351	28.6164	28.3816	28.7541	28.5884	28.3526	28.4638	28.5285	28.4106	28.1562	27.9738	28.1704	28.2137
P49641;P49641-1;P49641-2	P49641;P49641-1;P49641-2	Alpha-mannosidase 2x	MAN2A2	3	0	1	0		0.938854	-0.0910267	0.258284	0.465748	-1.10238	0.0491356	1	9	9	0.00454	-0.17373	-0.03799	0.00688	0.33578	-0.01167	-0.13773	-0.22994	0.17	0.14248	-0.00382	-0.25908	0.31219	0.16353	0.12704	0.09223	0.07245	0.09836	28.4925	28.4971	28.2248	28.3672	28.4949	28.4911	28.5203	28.3466	28.7295	28.4704	27.9703	28.2825	28.4649	28.6285
Q9BY67-2;Q9BY67-5;Q9BY67;Q9BY67-4;Q9BY67-3	Q9BY67-2;Q9BY67-5;Q9BY67;Q9BY67-4;Q9BY67-3	Cell adhesion molecule 1	CADM1	5	1	0	0		1.06547	0.0914922	0.304687	0.262491	-1.92966	0.0385421	1	9	9	0.24248	-0.04852	-0.16255	0.06633	-0.18948	-0.1277	-0.04881	0.45701	-0.15683	-0.16684	-0.18376	-0.15597	0.15454	-0.06554	0.08386	-0.28586	-0.14926	-0.02267	28.2109	28.4533	28.4041	28.2373	28.3578	28.174	28.5054	28.4568	28.5815	28.4255	28.2901	28.4446	28.657	28.5915
P23470-2;P23470	P23470-2;P23470	Receptor-type tyrosine-protein phosphatase gamma	PTPRG	2	1	0	0		1.06444	0.0901	0.382155	0.17148	-2.54389	0.00402633	1	9	9	-0.04796	-0.24859	0.49625	-0.02031	-0.00847	0.14647	-0.12122	-0.18593	0.09168	-0.20586	-0.3617	0.16499	-0.03541	0.29675	-0.07944	-0.17928	-0.06839	-0.24064	27.7242	27.6763	27.7965	27.5906	27.864	27.5023	27.5946	27.346	27.0784	27.2434	27.4515	27.4161	27.452	27.7487
Q9Y6N8;Q9ULB4	Q9Y6N8	Cadherin-10	CDH10	2	1	0	0		0.944821	-0.0818863	0.390196	0.0519149	-4.26771	0.00114959	1	7	9	-0.07927	-0.10193	NaN	0.27796	0.29787	-0.02524	NaN	0.11444	-0.17855	0.32858	-0.20343	0.15827	0.22398	0.04362	0.35726	0.07643	-0.04261	0.18738	24.2838	24.2045	24.0974	24.426	24.5095	24.306	24.2595	24.1576	24.3233	24.4816	23.732	23.956	24.3361	24.3797
P13591;P13591-5;P13591-6	P13591;P13591-5;P13591-6	Neural cell adhesion molecule 1	NCAM1	3	1	0	1		0.966345	-0.04939	0.401044	0.144359	-2.79227	0.00123815	1	9	9	-0.00703	0.04567	-0.31401	-0.04639	-0.12625	0.11706	-0.04312	0.14447	0.00179	-0.00533	-0.04064	0.1701	0.01744	0.19	0.03927	-0.11818	-0.08328	0.04732	31.5414	31.5344	31.2913	31.2859	31.4505	31.4099	31.2476	31.2932	31.5477	31.7178	31.4874	31.5048	31.5308	31.7208
P23468;P23468-7;P23468-5;P23468-6;P23468-4;P23468-2;P23468-3	P23468;P23468-7;P23468-5;P23468-6;P23468-4;P23468-2;P23468-3	Receptor-type tyrosine-protein phosphatase delta	PTPRD	7	1	0	0		1.06863	0.0957678	0.402007	0.416808	-1.26254	0.0225774	1	9	9	0.38864	0.13082	0.12831	-0.27701	0.56393	-0.13612	0.02442	0.01527	-0.11364	0.42856	-0.11791	-0.21534	-0.18098	-0.09963	0.07694	0.08113	-0.18652	0.07646	25.8433	26.232	25.7772	26.2057	26.236	26.1181	25.7009	25.8317	26.1058	25.8905	26.1623	25.9814	26.3225	26.2229
Q96GW7;Q96GW7-2	Q96GW7;Q96GW7-2	Brevican core protein	BCAN	2	0	0	1		0.965128	-0.0512078	0.432558	0.494025	-1.01734	0.0252481	1	9	9	-0.07916	0.01697	-0.42668	0.01807	0.02974	0.10563	-0.0692	-0.08218	-0.02634	0.03713	0.17146	-0.09871	-0.22595	-0.08619	-0.00362	0.0557	0.03018	0.06772	30.3306	30.2515	30.3747	30.4119	30.4809	30.6523	30.0663	30.0832	30.7388	30.64	29.9575	29.7316	30.2722	30.186
O95206-2;O95206	O95206-2;O95206	Protocadherin-8	PCDH8	2	1	0	0		1.07191	0.100185	0.454326	0.0553996	-4.17398	0.00106261	1	6	9	0.0494	0.12745	NaN	0.03842	0.01712	-0.47526	NaN	0.54068	NaN	0.09364	-0.40189	0.09738	0.08633	-0.01104	-0.07707	-0.19652	0.14412	-0.1899	24.8858	24.9352	24.3957	24.4894	25.1449	24.743	24.4556	24.5831	24.9657	25.063	24.8556	24.9419	25.072	25.061
Q8N126;Q8N126-2;Q8N126-3	Q8N126;Q8N126-2;Q8N126-3	Cell adhesion molecule 3	CADM3	3	1	0	0		0.972404	-0.0403722	0.539979	0.159514	-2.64825	0.0229526	1	9	9	-0.19489	-0.11384	-0.19209	0.26362	0.04504	0.10313	0.09625	-0.00764	0.09075	0.1611	0.14591	-0.04519	-0.04491	0.27972	-0.00054	0.02217	-0.07302	0.00844	28.5792	28.3844	28.2237	28.3848	28.4927	28.6386	28.6653	28.5515	28.7322	28.687	27.9721	27.9272	28.8543	29.134
Q15223-3;Q15223-2;Q15223	Q15223-3;Q15223-2;Q15223	Nectin-1	PVRL1	3	1	0	0		1.11183	0.152938	0.541106	0.102927	-3.28031	0.0104825	1	9	8	0.1177	-0.06096	-0.77078	0.10913	0.17949	-0.35869	0.08155	1.5598	-0.16022	-0.11916	-0.11453	0.0075	NaN	-0.53798	0.25152	-0.16949	-0.30522	0.38343	25.7807	25.8984	26.0145	25.8954	26.1419	26.0273	25.8342	25.7732	25.678	25.6855	NaN	25.7988	26.1662	25.6283
Q9NZ53;Q9NZ53-2	Q9NZ53;Q9NZ53-2	Podocalyxin-like protein 2	PODXL2	2	1	0	0		0.941863	-0.0864115	0.543222	0.0487289	-4.35908	0.00313161	1	8	9	-0.1645	-0.18582	NaN	-0.33842	-0.06893	0.08094	-0.15949	-0.33753	-0.11492	-0.633	-0.17013	0.14453	0.06075	0.13391	0.04913	-0.70496	0.0344	0.41332	25.4322	25.2677	26.0411	25.4081	25.3982	25.228	25.7486	25.5628	25.6976	25.8422	24.8724	24.9332	25.4823	25.6162
Q96PX8	Q96PX8	SLIT and NTRK-like protein 1	SLITRK1	1	1	0	0		1.03409	0.0483621	0.54615	0.0836139	-3.58011	0.0085232	1	8	9	0.02204	0.08545	NaN	-0.12182	0.04643	0.09997	-0.25957	0.022	0.13149	0.01321	-0.1466	-0.12166	-0.36875	0.16222	0.03898	-0.16737	-0.05451	0.23846	27.1735	27.1955	26.793	26.8062	27.4307	27.2841	26.8519	26.9373	27.5606	27.439	27.5087	27.1399	27.3892	27.5514
Q8N2Q7-2;Q8N2Q7	Q8N2Q7-2;Q8N2Q7	Neuroligin-1	NLGN1	2	1	0	0		1.06344	0.0887408	0.562091	0.169828	-2.55786	0.000812378	1	8	9	0.0988	0.29222	NaN	0.05363	-0.17114	-0.34261	0.12974	0.37915	0.37603	-0.1105	-0.30792	0.68023	0.28391	0.15291	0.20473	-0.25148	-0.124	-0.40875	24.2043	24.3031	24.2724	24.1619	24.487	24.179	24.188	24.4802	23.9109	24.5911	23.9981	24.282	24.3264	24.4793
Q24JP5;Q24JP5-2;Q24JP5-4;Q24JP5-3	Q24JP5;Q24JP5-2;Q24JP5-4	Transmembrane protein 132A	TMEM132A	4	1	0	0		0.973887	-0.0381744	0.58833	0.263436	-1.92448	0.0015211	1	9	9	-0.0719	-0.19539	-0.26405	0.11268	0.15494	-0.03595	-0.16839	0.02126	0.15207	0.06463	-0.24933	0.10826	-0.05594	0.1171	0.18108	-0.07252	0.06962	-0.11406	27.9098	27.8379	27.7895	27.8541	28.0264	27.7771	28.096	27.9006	27.7598	27.868	27.7046	27.6487	28.201	28.3181
Q9HC56-2;Q9HC56	Q9HC56-2;Q9HC56	Protocadherin-9	PCDH9	2	1	0	0		1.03364	0.0477367	0.640398	0.292172	-1.77511	0.0315444	1	9	9	0.04852	-0.1495	-0.2433	-0.01913	-0.1017	-0.24372	0.63499	-0.15055	0.06531	-0.14942	-0.15306	-0.14884	-0.16342	0.14525	-0.11455	-0.03009	-0.14661	0.17203	25.5902	25.6387	25.732	25.5825	25.9917	25.8386	25.5755	25.426	25.727	25.5782	25.1895	25.0261	25.5085	25.6538
Q6NW40	Q6NW40	RGM domain family member B	RGMB	1	0	0	1		0.960759	-0.0577533	0.681376	0.346932	-1.52727	0.0106405	1	9	9	-0.09596	-0.37402	-0.53899	-0.3173	-0.14969	-0.22128	0.27039	-0.41779	0.35668	-0.03126	-0.5381	-0.20086	-0.41157	-0.36695	0.08683	0.25571	0.13832	0.0997	26.262	26.1661	26.1279	26.0966	26.5302	25.9921	26.3714	25.9973	26.2906	26.0898	26.1949	25.7834	26.503	26.136
Q9NPR2-2;Q9NPR2	Q9NPR2-2;Q9NPR2	Semaphorin-4B	SEMA4B	2	1	0	0		0.973351	-0.0389678	0.724745	0.323732	-1.62713	0.0398272	1	9	9	0.27846	-0.13996	0.01556	0.31298	0.13669	-0.03251	-0.40773	-0.20114	0.42719	-0.03155	0.26874	-0.24777	0.09903	0.39479	0.06555	0.11755	-0.00559	0.0795	25.8483	26.1267	26.3248	26.2933	26.3123	26.581	26.3367	26.1967	26.4948	26.247	26.293	26.3921	26.1763	26.5711
Q15262;Q15262-2;Q15262-3;Q15262-4	Q15262;Q15262-2;Q15262-3;Q15262-4	Receptor-type tyrosine-protein phosphatase kappa	PTPRK	4	1	0	0		0.961819	-0.0561629	0.726923	0.255986	-1.96587	0.00112018	1	7	4	-0.01989	0.06474	NaN	0.12158	-0.08942	0.37338	NaN	-0.56723	-0.16017	NaN	NaN	NaN	NaN	NaN	-0.15977	0.1145	0.12514	-0.01351	23.6403	23.6204	23.4595	NaN	24.1617	NaN	23.7104	23.7752	NaN	23.5541	NaN	NaN	NaN	23.2894
O15031;REV__Q5VW36	O15031	Plexin-B2	PLXNB2	2	1	0	0		1.01375	0.0197022	0.733592	0.304902	-1.71358	0.0363583	1	9	9	-0.09173	0.11879	-0.18171	-0.01034	-0.12106	0.03234	0.06517	-0.17763	0.06153	-0.07564	-0.18285	-0.15286	-0.05261	0.15487	0.10657	-0.09403	-0.21822	0.03281	27.5445	27.4528	27.5748	27.4991	27.4869	27.3041	27.2128	27.3316	27.6395	27.4866	27.1626	27.11	27.0208	27.1757
Q92823-2;Q92823;Q92823-5;Q92823-3;Q92823-6;Q92823-4;REV__O00308-3;REV__Q9H0M0-6;REV__O00308-2;REV__Q9H0M0-3;REV__O00308;REV__Q9H0M0	Q92823-2;Q92823;Q92823-5;Q92823-3;Q92823-6;Q92823-4	Neuronal cell adhesion molecule	NRCAM	12	1	0	0		1.00881	0.01266	0.749764	0.329305	-1.6025	0.00490718	1	9	9	-0.004	-0.01275	0.14331	-0.145	0.04601	-0.08489	-0.04181	0.11626	-0.00038	0.0071	-7e-05	0.08425	-0.08164	0.06433	0.00019	-0.06509	0.03772	-0.14398	30.8619	30.8579	30.318	30.3251	30.8166	30.8166	30.715	30.7022	30.8796	30.9639	30.6042	30.5225	30.9622	31.0266
Q92859-3;Q92859-2;Q92859-4;Q92859	Q92859-3;Q92859-2;Q92859-4;Q92859	Neogenin	NEO1	4	1	0	0		0.979046	-0.0305511	0.788266	0.350735	-1.51155	0.00326806	1	9	9	0.18952	0.03504	-0.70185	0.00537	-0.3434	0.19335	0.11625	0.09402	0.13534	-0.12225	0.16977	0.21185	-0.08374	-0.20344	-0.17596	0.03031	0.08847	0.08359	28.2502	28.4397	28.2739	28.1517	28.1885	28.3583	28.3534	28.3884	28.3313	28.5432	28.1943	28.1105	28.491	28.2875
O75326;O75326-2	O75326;O75326-2	Semaphorin-7A	SEMA7A	2	0	0	1		0.988359	-0.0168922	0.823317	0.116243	-3.10478	0.0123562	1	9	9	0.09746	0.03526	-0.15831	-0.05663	-0.26556	0.05247	-0.02564	0.135	0.0781	0.05957	0.0443	0.23247	-0.32022	0.21693	-0.17702	0.08698	0.02163	-0.12046	29.8092	29.9067	29.9755	30.0351	30.2494	30.2937	29.7491	29.7844	29.6771	29.9096	29.6159	29.2957	29.8717	30.0887
Q8WY21-4;Q8WY21;Q8WY21-3;Q8WY21-2	Q8WY21-4;Q8WY21;Q8WY21-3;Q8WY21-2	VPS10 domain-containing receptor SorCS1	SORCS1	4	1	0	0		0.983893	-0.0234269	0.915224	0.226771	-2.14069	0.00296268	1	8	9	-0.56621	0.02291	NaN	-0.10037	-0.5568	0.67591	0.54384	-0.39113	-0.15105	0.37403	-0.17635	0.3284	-0.35141	-0.14429	-0.30439	-0.22802	-0.6009	0.72551	24.5659	23.9997	23.9995	24.3736	24.9778	24.8015	24.3187	24.3416	24.437	24.7654	24.5827	24.2313	24.5094	24.3651
P55285-2;P55285	P55285-2;P55285	Cadherin-6	CDH6	2	1	0	0		0.993208	-0.00983194	0.916831	0.189833	-2.3972	0.00746293	1	8	9	0.25894	0.49102	NaN	-0.16238	0.01935	-0.2787	0.16261	0.13529	-0.08851	0.2634	0.14384	0.22861	0.02972	0.0016	0.07299	-0.05978	-0.08491	0.09784	25.4953	25.7542	25.1418	25.4052	25.6418	25.7857	25.1737	25.6647	25.6573	25.886	26.054	26.0837	25.7347	25.7363
Q99523;Q99523-2	Q99523;Q99523-2	Sortilin	SORT1	2	1	0	0		0.998404	-0.00230444	0.984463	0.461051	-1.117	0.00612297	1	9	9	-0.28441	-0.46095	0.08306	-0.09767	-0.03526	-0.05954	0.65283	0.02242	-0.08546	-0.20537	-0.28806	0.14079	-0.07721	-0.07969	0.05389	-0.11583	0.07449	0.25275	24.8204	24.536	24.9179	24.7126	25.162	24.8739	24.8727	24.4118	24.5727	24.7135	24.6043	24.5271	24.6795	24.5999
Q8NFZ8	Q8NFZ8	Cell adhesion molecule 4	CADM4	1	1	0	0		0.999961	-5.55556e-05	0.99976	0.092401	-3.43595	0.00111444	1	8	9	0.07276	0.20733	-0.50688	-0.53176	-0.68423	0.28736	NaN	0.68489	0.17373	-0.18214	0.06438	0.36243	-0.3065	-0.1166	-0.10537	0.25279	-0.36551	0.06312	27.1058	27.1786	26.5374	26.3553	27.0901	27.1545	26.3799	26.5872	27.0097	27.3721	26.3968	26.0903	26.9874	26.8708
P13591-1;P13591-4;P13591-3	P13591-1;P13591-4;P13591-3	Neural cell adhesion molecule 1	NCAM1	3	1	0	1		1.28218	0.3586	NaN	0.144359	-2.79227	0.00123815	1	6	2	NaN	NaN	NaN	-0.15108	-1.065	0.31051	-0.09638	0.21744	-0.08111	NaN	NaN	NaN	NaN	NaN	-0.86957	-0.13617	NaN	NaN	NaN	NaN	NaN	NaN	26.7477	NaN	25.9759	NaN	26.8744	NaN	NaN	NaN	NaN	26.3482
Q92896;Q92896-3;Q92896-2	Q92896;Q92896-3;Q92896-2	Golgi apparatus protein 1	GLG1	3	1	0	0		NaN	NaN	NaN	0.419105	-1.25462	0.00506587	1	0	0	NaN	NaN	NaN	NaN	NaN	NaN	NaN	NaN	NaN	NaN	NaN	NaN	NaN	NaN	NaN	NaN	NaN	NaN	NaN	NaN	NaN	NaN	NaN	NaN	NaN	NaN	NaN	NaN	NaN	NaN	NaN	NaN
Q9NZ94-3;Q9NZ94-2;Q9NZ94	Q9NZ94-3;Q9NZ94-2;Q9NZ94	Neuroligin-3	NLGN3	3	1	0	0		NaN	NaN	NaN	0.383529	-1.38259	0.00029725	1	0	0	NaN	NaN	NaN	NaN	NaN	NaN	NaN	NaN	NaN	NaN	NaN	NaN	NaN	NaN	NaN	NaN	NaN	NaN	NaN	NaN	NaN	NaN	NaN	NaN	NaN	NaN	NaN	NaN	NaN	NaN	NaN	NaN
Q9ULZ9;Q9ULZ9-2	Q9ULZ9;Q9ULZ9-2	Matrix metalloproteinase-17	MMP17	2	0	0	1		NaN	NaN	NaN	0.0478986	-4.38387	0.001773	1	0	0	NaN	NaN	NaN	NaN	NaN	NaN	NaN	NaN	NaN	NaN	NaN	NaN	NaN	NaN	NaN	NaN	NaN	NaN	NaN	NaN	NaN	NaN	NaN	NaN	NaN	NaN	NaN	NaN	NaN	NaN	NaN	NaN
O60462-4;O60462-5;O60462-2;O60462-3;O60462;O60462-6	O60462-4;O60462-5;O60462-2;O60462-3;O60462;O60462-6	Neuropilin-2	NRP2	6	1	0	0		1.48327	0.568783	NaN	0.386395	-1.37185	0.020071	1	2	9	NaN	NaN	NaN	NaN	NaN	-0.01649	NaN	1.04587	NaN	-0.6342	-0.12563	0.96199	-0.13267	-0.0655	-0.32939	-0.31165	0.22621	-0.076	24.7996	NaN	24.5443	23.9101	24.0425	23.9169	23.8895	NaN	23.4377	24.3997	23.9461	23.8134	24.2342	24.1687
O14522;O14522-1	O14522;O14522-1	Receptor-type tyrosine-protein phosphatase T	PTPRT	2	1	0	0		NaN	NaN	NaN	0.429257	-1.22009	0.047119	1	0	0	NaN	NaN	NaN	NaN	NaN	NaN	NaN	NaN	NaN	NaN	NaN	NaN	NaN	NaN	NaN	NaN	NaN	NaN	NaN	NaN	NaN	NaN	NaN	NaN	NaN	NaN	NaN	NaN	NaN	NaN	NaN	NaN
Q53EL9-3;Q53EL9;Q53EL9-2;Q53EL9-4	Q53EL9-3;Q53EL9;Q53EL9-2	Seizure protein 6 homolog	SEZ6	4	1	0	0		0.900141	-0.151777	0.00142568	0.616808	-0.697107	0.00498125	0	9	9	-0.30561	-0.04488	-0.17626	-0.00386	-0.12167	-0.29216	-0.13435	-0.15637	-0.11766	-0.10891	0.02521	-0.00862	-0.06803	-0.0188	0.06601	0.05266	0.08717	-0.01352	28.489	28.1834	28.7781	28.6691	28.5043	28.5296	28.5346	28.4898	28.4536	28.4449	27.99	27.922	28.6301	28.6113
Q08380	Q08380	Galectin-3-binding protein	LGALS3BP	1	0	0	0		0.854629	-0.22663	0.00990302	0.818165	-0.289536	0.18834	0	9	9	-0.15679	-0.08815	-0.09003	-0.19569	-0.31288	-0.43087	-0.12331	-0.23506	-0.10211	-0.0531	-0.13306	0.21139	-0.18665	0.11463	0.40096	-0.11757	-0.11348	0.18166	29.093	28.9362	29.1291	29.076	29.2996	29.1665	28.9896	28.9014	29.3556	29.5669	29.0385	28.8518	28.6837	28.7984
P50895	P50895	Basal cell adhesion molecule	BCAM	1	1	0	0		0.789727	-0.340574	0.0116234	NaN	NaN	NaN	0	4	8	NaN	NaN	NaN	-0.11248	NaN	-0.16868	-0.17875	-0.52943	NaN	NaN	0.35541	0.04816	-0.21633	0.15547	0.10672	0.22484	0.14224	-0.0706	23.3214	NaN	NaN	23.8043	23.8301	24.1855	23.3632	NaN	23.6374	23.6856	24.0568	23.8405	23.2689	23.4243
P07358	P07358	Complement component C8 beta chain	C8B	1	0	0	0		0.919	-0.121863	0.0127277	NaN	NaN	NaN	0	9	9	-0.04429	-0.04396	-0.04903	0.04119	0.01777	-0.06643	0.03726	-0.00087	-0.11003	0.09905	0.10399	-0.08139	0.15792	0.358	0.09739	0.06647	0.08065	-0.0037	28.4428	28.3985	29.5654	29.6644	28.7966	28.9006	29.4267	29.3828	28.4497	28.3683	29.3968	29.5547	28.9961	29.3541
P15291-2;P15291	P15291-2;P15291	Beta-1,4-galactosyltransferase 1;Lactose synthase A protein;N-acetyllactosamine synthase;Beta-N-acetylglucosaminylglycopeptide beta-1,4-galactosyltransferase;Beta-N-acetylglucosaminyl-glycolipid beta-1,4-galactosyltransferase;Processed beta-1,4-galactosyltransferase 1	B4GALT1	2	0	1	0		0.657612	-0.604691	0.0144225	NaN	NaN	NaN	0	5	7	-0.51833	NaN	NaN	-0.24724	-0.17529	0.2209	NaN	-0.50233	NaN	-0.32517	0.09863	NaN	0.46919	0.87498	0.44785	0.41333	0.54282	NaN	24.0252	23.5069	23.8729	23.5477	23.7826	23.8812	23.7029	NaN	NaN	NaN	24.0202	24.4894	22.8071	23.6821
P01619	P01619	Ig kappa chain V-III region B6		1	0	0	0		0.804011	-0.314712	0.0145927	NaN	NaN	NaN	0	9	9	-0.26499	-0.29019	-0.42896	-0.24353	-0.04343	-0.3936	0.10951	-0.02907	0.21098	-0.20012	-0.01003	0.21045	0.11304	0.37482	0.32373	0.66284	-0.04988	0.03428	27.7717	27.5067	27.8654	27.6653	26.7475	26.7375	27.4994	27.2092	27.8276	28.038	28.0443	28.1573	27.4896	27.8644
P43251-4;P43251;P43251-3;P43251-2	P43251-4;P43251;P43251-3;P43251-2	Biotinidase	BTD	4	0	0	0		1.18897	0.249707	0.0160831	NaN	NaN	NaN	0	9	9	0.16162	0.06527	0.73247	-0.04273	-0.06787	0.03488	0.0138	0.16239	-0.05038	-0.0814	-0.20665	-0.31779	-0.31862	-0.1021	0.06501	-0.02103	-0.11136	-0.14397	29.4396	29.6012	29.504	29.4226	29.6403	29.4337	29.5407	29.606	29.7268	29.409	29.2234	28.9048	29.4527	29.3506
Q03591	Q03591	Complement factor H-related protein 1	CFHR1	1	0	0	0		0.702801	-0.508812	0.0166384	NaN	NaN	NaN	0	9	9	-0.96358	-0.98874	-0.52543	-0.41498	0.24001	-0.11737	0.27497	-0.85272	-0.17517	-0.14238	0.49112	0.15682	0.18291	-0.0026	0.4581	-0.20495	0.42794	-0.31066	26.3873	25.4237	25.3991	25.2567	25.0347	25.5258	27.0783	26.0895	25.6543	25.8111	26.6105	26.7934	26.7272	26.7246
Q6UVK1	Q6UVK1	Chondroitin sulfate proteoglycan 4	CSPG4	1	1	0	0		1.22372	0.291273	0.0191855	NaN	NaN	NaN	0	7	7	0.24988	0.49182	NaN	0.16884	-0.02729	NaN	0.1858	0.24428	-0.06661	NaN	-0.54035	-0.14817	NaN	0.01972	0.12713	0.01814	-0.14199	-0.12667	24.5725	24.8224	NaN	24.7219	25.2828	24.7424	24.1892	24.681	25.1163	24.9681	24.9585	NaN	24.5914	24.6112
Q9Y2T3;Q9Y2T3-3;Q9Y2T3-2	Q9Y2T3;Q9Y2T3-3;Q9Y2T3-2	Guanine deaminase	GDA	3	0	0	0		0.775949	-0.365967	0.0194305	NaN	NaN	NaN	0	9	9	-0.24827	-0.26495	-1.08587	-0.38208	-0.13432	-0.19794	-0.28828	-0.08429	-0.11064	-0.08092	-0.04404	-0.03853	-0.03681	0.51356	0.59145	-0.1277	-0.25931	-0.02064	27.0263	26.7781	27.0502	26.9693	27.5889	27.5449	26.7466	26.4817	27.5561	27.5176	27.0416	27.0048	27.2844	27.7979
Q9UBX7-1;Q9UBX7;Q9UBX7-4;Q9UBX7-3	Q9UBX7-1;Q9UBX7;Q9UBX7-4;Q9UBX7-3	Kallikrein-11;Kallikrein-11 inactive chain 1;Kallikrein-11 inactive chain 2	KLK11	4	0	0	0		0.769722	-0.377591	0.0200414	NaN	NaN	NaN	0	8	9	-0.26265	0.25578	NaN	-0.27608	-0.21968	-0.38449	-0.74019	-0.58588	-0.25785	0.00969	0.20396	0.29549	-0.07564	0.40247	-0.37061	0.0828	-0.37502	0.44526	26.6415	26.3789	25.2767	25.2864	25.76	25.964	25.4364	25.6921	25.6019	25.8974	25.3437	25.2681	25.342	25.7445
P00740-2;P00740	P00740-2;P00740	Coagulation factor IX;Coagulation factor IXa light chain;Coagulation factor IXa heavy chain	F9	2	0	0	0		0.889779	-0.168481	0.0208371	NaN	NaN	NaN	0	9	9	-0.10247	-0.12703	-0.22024	0.00255	-0.367	0.02007	0.1803	-0.16184	0.01066	0.31322	0.14944	-0.0877	0.03566	0.15404	-0.01429	0.06266	0.03085	0.10745	26.8282	26.7257	26.7685	27.0817	26.2822	26.4317	27.0326	26.9055	26.5787	26.491	26.9434	26.979	26.8668	27.0208
P07942	P07942	Laminin subunit beta-1	LAMB1	1	0	0	0		0.8309	-0.267253	0.0275015	NaN	NaN	NaN	0	8	9	-0.48824	0.15794	NaN	-0.29503	0.05225	-0.40222	-0.12924	-0.24778	0.37051	0.20897	0.26059	0.30583	0.26261	-0.06376	0.20854	0.10053	-0.05301	0.07044	24.3193	23.831	24.5933	24.8022	24.1357	24.3963	23.9814	24.1393	24.3093	24.6151	24.3654	24.628	24.4891	24.4253
P01876	P01876	Ig alpha-1 chain C region	IGHA1	1	0	0	0		0.872331	-0.197052	0.0286726	NaN	NaN	NaN	0	9	9	0.21873	-0.07636	0.16896	0.03855	-0.10497	-0.27037	0.13156	0.3005	-0.15603	0.15305	0.38187	0.51682	0.33079	0.13335	0.15234	0.01199	0.17008	0.17375	32.7188	32.9375	32.3189	32.472	30.4318	30.8137	33.2759	33.1995	31.8448	32.3616	32.9845	33.3153	31.7315	31.8649
Q14019	Q14019	Coactosin-like protein	COTL1	1	0	0	0		1.12035	0.163956	0.0300221	NaN	NaN	NaN	0	8	9	0.1988	0.26426	NaN	0.12331	0.39869	0.2263	-0.12583	0.19832	0.11353	0.14557	0.00339	0.19709	0.18699	-0.03869	-0.13505	-0.05401	-0.09468	-0.11416	25.1722	25.371	24.9554	25.1009	25.8275	25.8309	25.419	25.6833	25.8183	26.0154	25.0245	25.2115	25.8176	25.7789
P11362-9;P11362-8;P11362-20;P11362-2;P11362;P11362-11;P11362-10;P11362-4;P11362-3;P11362-16;P11362-13;P11362-12;P11362-6;P11362-5;P11362-15	P11362-9;P11362-8;P11362-20;P11362-2;P11362;P11362-11;P11362-10;P11362-4;P11362-3;P11362-16;P11362-13;P11362-12;P11362-6;P11362-5	Fibroblast growth factor receptor 1	FGFR1	15	1	0	0		0.840398	-0.250856	0.0304653	NaN	NaN	NaN	0	9	9	-0.14194	0.05742	-0.57448	0.30085	-0.05614	-0.0977	-0.16423	-0.20753	0.0171	0.30579	0.04576	0.25663	0.42297	0.41237	0.01391	0.09759	0.06283	-0.2268	27.231	27.089	27.3386	27.6444	27.1013	27.1471	27.1121	27.1695	26.9933	27.25	26.996	27.419	27.1098	27.5222
P62328	P62328	Thymosin beta-4;Hematopoietic system regulatory peptide	TMSB4X	1	0	0	0		1.25748	0.330531	0.0317965	NaN	NaN	NaN	0	9	9	-0.58748	-0.11915	0.02987	0.1136	0.54259	0.4695	0.34617	-0.03944	0.34473	0.05629	0.01765	-0.06467	-0.50618	-0.24407	-0.50889	0.04776	-0.39832	-0.27396	28.4475	27.8601	27.9005	27.9568	27.9675	27.9851	27.9171	27.798	27.9917	27.927	28.6398	28.1336	28.6716	28.4276
P52799	P52799	Ephrin-B2	EFNB2	1	1	0	0		0.86594	-0.207661	0.0349131	0.303624	-1.71964	0.0692127	0	8	9	0.17253	-0.30552	NaN	-0.17905	-0.0991	-0.123	-0.44998	-0.09923	-0.18558	0.16905	-0.23006	0.18235	-0.17577	0.2627	0.28869	-0.06425	-0.03607	0.04476	26.1305	26.3031	25.9562	26.1252	26.2919	26.0618	26.0523	25.7468	26.3534	26.5358	26.1793	26.0036	26.2968	26.5595
P35442	P35442	Thrombospondin-2	THBS2	1	0	0	0		0.87835	-0.187132	0.0357846	NaN	NaN	NaN	0	9	9	-0.27226	-0.11007	-0.30218	-0.03634	0.03944	-0.11887	-0.0636	0.16554	-0.08326	-0.1077	-0.08571	0.0699	-0.0808	0.52188	0.15944	0.20543	0.18329	0.03686	26.2166	25.9443	25.7856	25.6779	26.2634	26.1777	25.8894	25.7793	26.3461	26.416	25.6376	25.5568	25.7021	26.224
O75340-2;O75340	O75340-2;O75340	Programmed cell death protein 6	PDCD6	2	0	0	0		1.99791	0.99849	0.0364517	NaN	NaN	NaN	0	7	6	-1.34575	0.45527	1.99208	0.02501	0.06855	0.12973	0.16753	NaN	NaN	-0.4465	NaN	-1.28012	-0.45508	-0.7738	-0.726	-1.03022	NaN	NaN	26.7615	25.4158	26.7478	26.3013	25.9074	NaN	26.4932	26.9485	26.1846	24.9045	26.2845	25.8294	26.4068	25.633
Q15828	Q15828	Cystatin-M	CST6	1	0	0	0		1.20009	0.263139	0.0365282	NaN	NaN	NaN	0	8	8	0.32391	0.26637	NaN	0.18057	-0.38557	0.19579	0.3656	0.10149	0.04813	0.00892	0.24327	-0.31764	-0.17275	NaN	-0.31905	-0.00661	-0.41015	-0.03481	25.5094	25.8333	25.3817	25.3906	25.5236	25.7669	25.2023	25.4687	26.2667	25.9491	25.5482	25.3755	NaN	25.1828
Q6P4E1-2;Q6P4E1-5;Q6P4E1-4;Q6P4E1	Q6P4E1-2;Q6P4E1-5;Q6P4E1-4;Q6P4E1	Protein CASC4	CASC4	4	0	1	0		0.806549	-0.310166	0.0372144	NaN	NaN	NaN	0	7	7	-0.43793	-0.9667	NaN	-0.42662	-0.23904	-0.12878	NaN	-0.35603	-0.00148	NaN	0.0782	-0.14758	NaN	-0.23822	0.07521	-0.17669	0.18603	-0.16237	24.8927	24.4548	NaN	24.8616	24.6643	24.7425	25.1657	24.199	25.0607	24.9132	24.2726	NaN	25.339	25.1007
Q9UBQ6	Q9UBQ6	Exostosin-like 2;Processed exostosin-like 2	EXTL2	1	0	1	0		1.10822	0.148243	0.0373229	1.2677	0.34221	0.806197	0	9	9	-0.08238	0.10338	0.00352	-0.05627	-0.15698	0.17164	0.13619	0.18414	-0.06394	-0.06475	-0.28638	-0.18751	-0.27869	-0.27643	-0.08803	-0.06921	0.16447	-0.00836	27.7316	27.6492	27.556	27.4913	27.784	27.4976	27.8394	27.9427	27.6484	27.4608	27.553	27.2743	27.9696	27.6931
Q14393-2;Q14393;Q14393-3;Q14393-5;Q14393-4	Q14393-2;Q14393;Q14393-3;Q14393-5;Q14393-4	Growth arrest-specific protein 6	GAS6	5	0	0	0		0.884602	-0.176899	0.0411948	1.68758	0.754957	0.943243	0	9	9	0.20451	0.00734	-0.28044	0.13492	-0.06262	-0.07956	-0.12845	0.12828	0.17325	0.32216	0.07086	0.38895	0.29414	0.32336	-0.07483	0.24426	-0.08046	0.20088	25.9459	26.1504	26.0958	26.418	26.0397	26.1106	26.0498	26.0571	25.8769	26.2659	25.8016	26.0957	25.8166	26.14
P19320;P19320-2;P19320-3	P19320;P19320-2;P19320-3	Vascular cell adhesion protein 1	VCAM1	3	1	0	0		0.865741	-0.207992	0.0442671	0.446791	-1.16233	0.0564371	0	9	9	0.16622	0.14618	-0.50399	-0.36579	-0.0491	-0.3479	-0.13753	-0.33457	-0.02063	0.12016	-0.01197	-0.27162	0.15805	0.21073	0.23354	-0.01846	0.03447	-0.03008	26.1797	26.3459	26.6678	26.7879	26.4546	26.4426	26.2283	26.3744	26.902	26.6303	26.7852	26.9432	26.5885	26.7992
P81605;P81605-2	P81605;P81605-2	Dermcidin;Survival-promoting peptide;DCD-1	DCD	2	0	0	0	+	6.52214	2.70534	0.0467267	NaN	NaN	NaN	0	4	4	-1.39195	1.33814	NaN	NaN	NaN	NaN	1.67174	NaN	2.91425	-0.48298	-1.60997	NaN	NaN	NaN	NaN	NaN	-0.98769	-3.20856	25.8612	24.4692	24.3525	23.8695	25.6709	24.0609	22.7354	24.0735	NaN	NaN	NaN	NaN	NaN	NaN
Q01469;A8MUU1	Q01469	Fatty acid-binding protein, epidermal	FABP5	2	0	0	0		2.0315	1.02255	0.0469733	NaN	NaN	NaN	0	5	8	2.28838	-0.86676	NaN	0.95488	2.1396	NaN	NaN	NaN	0.78605	-0.12425	0.13785	0.08312	NaN	0.61255	-0.38756	0.15056	-0.15082	-0.01837	24.8376	27.1259	22.9728	22.8485	24.3125	24.4504	24.1174	23.2507	24.359	24.4421	22.7954	NaN	23.6867	24.2992
P05543;CON__Q9TT36	P05543	Thyroxine-binding globulin	SERPINA7	2	0	0	0		0.674583	-0.567932	0.0470865	NaN	NaN	NaN	0	9	9	-0.16672	-0.67811	-0.58573	-0.40738	-0.25082	-0.50009	0.46932	-0.55028	-0.25318	-0.40244	0.79219	0.41087	1.56693	0.36178	0.51599	-0.82256	-0.32736	0.093	26.8066	26.6399	27.0592	26.6568	26.2449	27.0371	27.7316	27.0535	26.7369	27.1477	26.2796	27.8466	26.4384	26.8002
Q9BYH1-2;Q9BYH1-3;Q9BYH1-5;Q9BYH1-4;Q9BYH1-7;Q9BYH1-6;Q9BYH1	Q9BYH1-2;Q9BYH1-3;Q9BYH1-5;Q9BYH1-4;Q9BYH1-7;Q9BYH1-6;Q9BYH1	Seizure 6-like protein	SEZ6L	7	1	0	0		1.22812	0.296453	0.0549888	0.596484	-0.745445	0.00460615	0	9	9	0.12826	-0.32923	0.95758	-0.06627	0.31733	0.15804	0.01419	0.02487	-0.00797	-0.04861	-0.02992	-0.24654	-0.30707	-0.55682	0.12915	-0.24102	-0.3553	0.18485	27.5579	27.6861	27.516	27.4674	27.5199	27.49	27.8662	27.537	27.8354	27.5889	27.6415	27.3344	28.3691	27.8122
Q15582	Q15582	Transforming growth factor-beta-induced protein ig-h3	TGFBI	1	0	0	0		0.916627	-0.125593	0.0552418	NaN	NaN	NaN	0	9	9	0.02699	-0.05069	-0.29604	-0.20844	-0.02785	-0.09701	-0.01349	0.07287	-0.2102	-0.03687	0.01645	0.0946	-0.03284	0.30801	0.11677	-0.09735	-0.13185	0.08956	28.3158	28.3428	28.1585	28.1216	28.0919	28.1083	28.2128	28.1622	28.2982	28.3928	28.0717	28.0389	27.8227	28.1307
Q6ZSJ9;Q6ZSJ9-2;Q6ZSJ9-3	Q6ZSJ9;Q6ZSJ9-2;Q6ZSJ9-3	Protein shisa-6 homolog	SHISA6	3	1	0	0		1.37579	0.460259	0.0596758	NaN	NaN	NaN	0	8	6	0.05325	0.50907	NaN	0.68307	-0.11666	0.67569	0.02653	0.50891	0.17741	0.21818	0.0687	0.28831	NaN	NaN	-1.11802	-0.11668	-0.21409	NaN	26.5831	26.6363	26.0537	26.2719	26.3396	26.4083	26.1392	26.6483	26.5441	26.8324	NaN	NaN	NaN	NaN
Q6UWR7	Q6UWR7	Ectonucleotide pyrophosphatase/phosphodiesterase family member 6	ENPP6	1	0	0	1		0.714509	-0.484975	0.0647354	NaN	NaN	NaN	0	3	4	NaN	NaN	NaN	0.03241	-0.07411	NaN	NaN	-0.39831	NaN	NaN	NaN	NaN	0.46508	NaN	0.01019	0.19685	NaN	0.6811	22.3836	NaN	NaN	23.2355	23.0395	NaN	22.7473	NaN	22.8951	NaN	22.6931	23.1581	22.4728	NaN
P48723	P48723	Heat shock 70 kDa protein 13	HSPA13	1	0	0	0		0.802577	-0.317288	0.0657634	NaN	NaN	NaN	0	3	6	-0.07046	NaN	NaN	NaN	NaN	NaN	-0.13486	NaN	-0.04409	0.57712	NaN	-0.11771	NaN	0.16286	0.43193	0.17682	NaN	0.17389	24.5165	24.446	24.5363	25.1135	24.7019	NaN	NaN	24.5769	24.8091	24.6914	NaN	24.4509	24.821	24.9839
Q9UHC6	Q9UHC6	Contactin-associated protein-like 2	CNTNAP2	1	1	0	0		1.08646	0.11964	0.0672406	NaN	NaN	NaN	0	8	9	-0.02339	-0.08876	NaN	-0.14797	0.0599	0.10099	0.00449	-0.07517	0.14423	0.01438	-0.29154	-0.20781	-0.23732	-0.24047	-0.02943	-0.07028	0.13606	-0.17924	26.7933	26.7699	26.6703	26.6847	27.3747	27.0831	26.9093	26.8206	26.968	26.7601	26.4825	26.2452	27.1939	26.9534
P18428	P18428	Lipopolysaccharide-binding protein	LBP	1	0	0	0		1.34913	0.43203	0.0674834	NaN	NaN	NaN	0	9	9	0.40059	0.07357	-0.31265	0.27875	0.45943	0.78137	0.60993	0.20989	-0.45324	-0.3414	-0.31402	-0.27119	0.26177	-1.42495	0.39001	-0.10403	-0.02299	-0.01383	26.8874	27.288	26.7082	26.3668	26.9849	26.6709	27.633	27.7066	26.4454	26.1742	26.6894	26.9512	24.5276	23.1027
P08637;O75015	P08637;O75015	Low affinity immunoglobulin gamma Fc region receptor III-A;Low affinity immunoglobulin gamma Fc region receptor III-B	FCGR3A;FCGR3B	2	1	0	1		1.15933	0.213288	0.0695148	NaN	NaN	NaN	0	8	9	0.24122	-0.10461	NaN	-0.21809	0.29359	0.41035	0.22344	0.04828	-0.48811	-0.25308	-0.07141	-0.0251	-0.34431	-0.28707	-0.09242	-0.19194	-0.00563	-0.1918	25.9131	26.1543	25.4142	25.1611	26.4316	26.3602	25.4164	25.3117	25.8645	25.8394	25.7682	25.4239	25.9157	25.6286
P0CG06;P0CG05;P0CF74;A0M8Q6	P0CG06;P0CG05;P0CF74	Ig lambda-3 chain C regions;Ig lambda-2 chain C regions;Ig lambda-6 chain C region	IGLC3;IGLC2;IGLC6	4	0	0	0		0.849234	-0.235766	0.0734593	NaN	NaN	NaN	0	9	9	0.06384	-0.45768	0.10924	-0.15485	-0.30531	-0.13141	0.10782	-0.26277	-0.04455	-0.27695	0.44738	0.6876	0.09949	-0.08696	0.28532	0.0828	0.01402	-0.20648	29.7534	29.8173	29.9639	29.6869	28.1112	28.5586	29.9994	29.5417	29.2926	29.9802	30.5328	30.6323	29.2666	29.1796
Q13228;Q13228-4;Q13228-2;Q13228-3	Q13228;Q13228-4;Q13228-2;Q13228-3	Selenium-binding protein 1	SELENBP1	4	0	0	0		0.819119	-0.287856	0.0743409	NaN	NaN	NaN	0	9	9	-0.42471	-0.42902	-0.51354	-0.40096	0.63217	-0.20854	-0.52891	-0.32119	0.18263	-0.04665	-0.20654	0.23488	-0.01929	0.5014	0.27665	0.04228	0.00878	-0.21288	27.2591	26.8344	26.9342	26.8875	27.0189	26.8124	26.6712	26.2421	27.0648	27.2996	27.0535	27.0342	26.8003	27.3017
Q8IXL6;Q8IXL6-2;Q96MK3	Q8IXL6	Extracellular serine/threonine protein kinase FAM20C	FAM20C	3	0	0	0		0.833029	-0.263562	0.0752865	0.653917	-0.612821	0.0264488	0	9	9	0.05875	-0.36344	0.06527	-0.28845	0.35337	-0.09655	-0.20225	-0.38083	0.39008	0.55169	-0.08408	-0.32868	0.58102	0.46338	0.12417	0.21688	0.13099	0.25264	24.69	24.7488	24.8825	25.4342	24.9619	24.8778	25.4802	25.1167	25.1102	24.7815	24.5654	25.1464	25.2165	25.6799
Q96KN2	Q96KN2	Beta-Ala-His dipeptidase	CNDP1	1	0	0	0		1.08622	0.119321	0.0753981	NaN	NaN	NaN	0	9	9	0.16196	0.0008	-0.18366	-0.09077	0.03993	0.06202	-0.20394	0.11077	0.05416	-0.00112	-0.2201	-0.27937	-0.28458	0.01824	-0.19515	0.05554	-0.21061	-0.00547	32.5031	32.6651	32.6649	32.6638	32.9144	32.6943	32.5169	32.5177	32.8239	32.5446	33.0515	32.767	32.9419	32.9601
Q9UQM7;Q9UQM7-2	Q9UQM7;Q9UQM7-2	Calcium/calmodulin-dependent protein kinase type II subunit alpha	CAMK2A	2	0	0	0		1.33077	0.412257	0.0770078	NaN	NaN	NaN	0	7	9	0.1346	0.55264	NaN	-0.21755	-0.19185	0.06296	NaN	1.06131	-0.36151	-0.48274	0.03928	-0.4665	-0.82189	-0.41393	-0.47485	-0.0708	0.38579	-0.06676	24.6129	24.7475	24.7864	24.3036	26.1336	26.1729	23.9659	24.5185	25.5208	25.0543	25.2441	24.4222	25.5264	25.1124
P01033	P01033	Metalloproteinase inhibitor 1	TIMP1	1	0	0	0		0.903565	-0.1463	0.0783701	NaN	NaN	NaN	0	9	9	-0.19994	-0.23817	0.00612	-0.05568	-0.01056	-0.19414	0.04381	-0.18155	0.15257	0.09263	0.0399	-0.03415	0.19151	-0.01063	0.43586	0.188	-0.01344	-0.25052	30.0237	29.8237	29.7665	29.8591	30.0651	30.105	29.7185	29.4804	29.7483	29.7141	29.8052	29.9967	29.6211	29.6105
P23142;P23142-2;P23142-3;CON__ENSEMBL:ENSBTAP00000016046	P23142;P23142-2;P23142-3;CON__ENSEMBL:ENSBTAP00000016046	Fibulin-1	FBLN1	4	0	0	0	+	1.04779	0.0673433	0.0851105	0.783624	-0.351766	0.241876	0	9	9	-0.07528	0.06814	0.00336	-0.01969	-0.07236	0.10172	0.00311	-0.00584	0.07054	0.04394	0.05797	-0.10286	-0.24235	-0.04636	-0.00695	-0.0388	-0.10088	-0.0961	32.5272	32.4519	32.3912	32.4352	32.5356	32.5936	32.2844	32.3525	32.4424	32.3396	32.2805	32.0382	31.9165	31.8701
Q9Y4L1;Q9BXT5	Q9Y4L1	Hypoxia up-regulated protein 1	HYOU1	2	0	0	0		1.20357	0.267323	0.0856596	0.646939	-0.628298	0.134447	0	9	9	-0.05674	-0.12554	0.24314	0.18988	0.24149	0.01522	0.08119	0.15301	0.21865	-0.0997	-0.09176	-1.01763	-0.64833	-0.12177	0.03113	0.33657	0.09705	0.06883	26.1397	26.083	26.431	26.3313	26.3969	26.3052	26.3425	26.217	26.5256	25.508	26.9379	26.2895	26.2187	26.0969
Q8NFZ4	Q8NFZ4	Neuroligin-2	NLGN2	1	1	0	0		0.89467	-0.160572	0.0858938	2.2155	1.14763	0.655444	0	9	9	0.02757	-0.4717	0.15574	-0.25825	-0.05193	-0.30823	-0.01635	-0.15582	0.08639	0.09327	-0.21656	-0.00175	0.16697	0.16789	0.00863	0.3234	0.06055	-0.14983	25.2141	25.2416	25.8684	25.9617	25.5849	25.3684	25.8748	25.4031	25.4402	25.4384	25.1613	25.3283	25.6074	25.7753
Q8IV08	Q8IV08	Phospholipase D3	PLD3	1	0	1	0		1.07835	0.10883	0.0874997	NaN	NaN	NaN	0	9	9	0.36691	-0.01468	-0.15627	0.02189	0.05587	-0.08701	-0.12591	0.22721	0.03932	-0.02596	0.0297	-0.09967	-0.09757	-0.09257	-0.02168	-0.17693	-0.11326	-0.0542	25.9994	26.3664	26.5615	26.5356	26.9517	26.9814	26.2991	26.2844	26.7645	26.6648	26.3011	26.2035	26.5935	26.5009
Q9NR34	Q9NR34	Mannosyl-oligosaccharide 1,2-alpha-mannosidase IC	MAN1C1	1	0	1	0		1.24514	0.316307	0.0891323	NaN	NaN	NaN	0	9	9	-0.35483	-0.15793	0.0559	0.27013	0.18095	0.65331	0.86758	0.27621	0.17412	-0.74782	0.62576	-0.27304	-0.06886	0.12314	-0.13106	0.03668	-0.27535	-0.17077	25.6391	25.2843	25.6875	24.9397	25.0231	25.6489	24.6779	24.52	25.205	24.9319	25.0436	24.9747	24.8646	24.9878
O76061	O76061	Stanniocalcin-2	STC2	1	0	0	0		0.751151	-0.412825	0.0898481	0.995444	-0.00658855	0.748489	0	9	8	0.30632	-0.48909	-0.59429	0.34865	-0.04732	-0.50736	-0.65755	-1.20437	-0.41192	-0.30194	0.6705	NaN	-0.27167	-0.28288	0.24249	0.73549	-0.1467	-0.23774	24.3074	24.6137	24.7374	24.4355	24.2852	24.9557	24.8301	24.341	24.6087	NaN	24.569	24.2973	24.6701	24.3872
Q13421-4;Q13421-3;Q13421;Q13421-2	Q13421-4;Q13421-3;Q13421;Q13421-2	Mesothelin;Megakaryocyte-potentiating factor;Mesothelin, cleaved form	MSLN	4	0	0	1		1.22254	0.289883	0.0939209	NaN	NaN	NaN	0	4	5	NaN	-0.13296	NaN	0.39169	0.12142	NaN	NaN	-0.04668	NaN	-0.28727	NaN	NaN	0.08166	-0.3758	-0.03964	-0.41153	NaN	NaN	NaN	NaN	23.0125	22.7252	23.3369	NaN	23.7241	23.5911	23.697	NaN	23.9302	24.0119	23.5823	23.2065
P31946-2;P31946	P31946-2;P31946	14-3-3 protein beta/alpha;14-3-3 protein beta/alpha, N-terminally processed	YWHAB	2	0	0	0		1.4783	0.563942	0.094159	NaN	NaN	NaN	0	5	3	-0.01531	0.22322	NaN	-0.12423	0.53036	NaN	NaN	0.03052	NaN	NaN	NaN	NaN	NaN	NaN	-0.96364	NaN	0.16305	-0.5045	23.7407	23.7254	23.924	NaN	24.5873	NaN	23.8188	24.042	NaN	24.2964	24.4644	NaN	24.7466	NaN
P45877	P45877	Peptidyl-prolyl cis-trans isomerase C	PPIC	1	0	0	0		0.796167	-0.328857	0.0953717	NaN	NaN	NaN	0	6	8	NaN	NaN	NaN	-0.10072	0.21377	-0.48238	-0.27484	-0.17786	0.03994	0.50047	-0.33211	0.37581	NaN	0.76049	0.14323	0.01982	-0.30681	0.42717	NaN	NaN	23.4606	23.9611	24.7589	24.4268	23.8237	NaN	24.3116	24.6874	24.2873	NaN	23.2421	24.0026
Q13554-4;Q13554-8;Q13554-5;Q13554-2;Q13554;Q13554-7;Q13554-3;Q13554-6	Q13554-4;Q13554-8;Q13554-5;Q13554-2;Q13554;Q13554-7;Q13554-3;Q13554-6	Calcium/calmodulin-dependent protein kinase type II subunit beta	CAMK2B	8	0	0	0		1.13844	0.187057	0.0976404	NaN	NaN	NaN	0	8	9	-0.22771	-0.1268	NaN	0.06799	0.16444	0.0173	0.53123	0.21971	0.06612	-0.42738	-0.04641	0.19841	-0.32071	-0.27408	-0.03623	-0.10776	0.02304	0.10892	25.3724	25.1446	26.1469	25.7195	25.779	25.7325	25.5918	25.465	25.6826	25.881	25.6874	25.3667	26.1233	25.8492
Q06033-2;Q06033;CON__Q0V8M9	Q06033-2;Q06033	Inter-alpha-trypsin inhibitor heavy chain H3	ITIH3	3	0	0	0		0.75985	-0.396214	0.0998861	NaN	NaN	NaN	0	8	8	-0.02187	-0.2297	-0.96223	-0.0193	-0.2522	-1.0216	NaN	0.0503	-0.2933	NaN	-0.0761	-0.05682	-0.08002	-0.28948	-0.0697	0.03037	1.20755	-0.24599	25.0972	25.0753	25.834	NaN	24.4382	24.3621	25.9153	25.6855	25.2509	25.1941	26.05	25.97	25.3646	25.0751
P0C0L5	P0C0L5	Complement C4-B;Complement C4 beta chain;Complement C4-B alpha chain;C4a anaphylatoxin;C4b-B;C4d-B;Complement C4 gamma chain	C4B	1	0	0	0		0.899216	-0.15326	0.0999931	NaN	NaN	NaN	0	9	9	0.11708	-0.4399	-0.07158	-0.1005	-0.11918	-0.04439	0.15191	-0.12647	0.03	0.11817	-0.03636	-0.04698	-0.10838	-0.13247	0.50658	0.13075	0.21471	0.13029	29.7174	29.8345	30.8351	30.9532	29.7973	29.761	30.679	30.2391	29.9574	29.9104	31.3479	31.2395	30.3707	30.2382
P15151-3;P15151-2;P15151-4;P15151	P15151-3;P15151-2;P15151-4;P15151	Poliovirus receptor	PVR	4	1	0	0		0.733849	-0.446444	0.104801	NaN	NaN	NaN	0	7	7	NaN	0.3759	NaN	-0.38763	-0.78798	-1.19667	-0.27714	0.23671	0.0007	-0.39942	-0.15467	NaN	0.40474	0.35768	0.71507	0.04287	0.12273	NaN	NaN	25.4328	25.9663	25.5669	26.0184	25.8637	25.3775	25.7534	24.9936	NaN	25.0046	25.4093	25.7444	26.102
Q2TAL6	Q2TAL6	Brorin	VWC2	1	0	0	0		0.828681	-0.271112	0.104921	NaN	NaN	NaN	0	3	6	-0.41083	NaN	NaN	-0.20953	-0.26837	NaN	NaN	NaN	NaN	0.40361	-0.09248	NaN	-0.20647	-0.0312	-0.25177	0.02752	NaN	NaN	23.7786	23.3677	23.1299	23.5335	23.4347	23.3422	23.4643	NaN	23.3784	NaN	23.3479	23.1414	23.5948	23.5636
O14672	O14672	Disintegrin and metalloproteinase domain-containing protein 10	ADAM10	1	1	0	0		0.872242	-0.1972	0.106273	NaN	NaN	NaN	0	8	9	-0.08231	-0.27339	-0.14341	0.04735	-0.09255	0.05208	-0.05452	-0.06114	NaN	0.15342	0.03528	0.12059	0.48671	-0.53891	0.03429	0.09119	0.53537	0.17298	25.2402	25.1579	25.0311	25.1845	25.1394	25.1747	25.1033	24.8299	25.0901	25.2107	24.8181	25.3048	25.3163	24.7774
P05155-2;P05155;P05155-3;CON__P50448	P05155-2;P05155;P05155-3	Plasma protease C1 inhibitor	SERPING1	4	0	0	0		1.0747	0.103938	0.107444	NaN	NaN	NaN	0	9	9	0.1352	-0.05447	0.17956	0.09578	0.12217	0.14206	0.00494	0.33534	-0.17533	0.03152	0.01215	0.20661	-0.19904	-0.02585	-0.00161	-0.08587	-0.01176	-0.07634	33.1955	33.3307	33.1415	33.173	32.9028	32.915	33.1666	33.1121	32.8269	33.0336	33.0779	32.8789	32.9387	32.9128
P06865;P06865-2	P06865	Beta-hexosaminidase subunit alpha	HEXA	2	0	0	0		0.949458	-0.0748244	0.108479	NaN	NaN	NaN	0	9	9	0.15637	0.05995	0.05129	0	-0.02103	-0.13942	-0.09955	-0.05941	-0.06532	0.04923	0.07803	-0.08642	0.05124	0.02547	0.2643	8e-05	0.12469	0.04968	27.0403	27.1967	27.321	27.3703	27.2285	27.3065	27.1502	27.2102	27.1163	27.0299	26.6846	26.7358	26.9188	26.9443
Q8IWU5-2;Q8IWU5	Q8IWU5-2;Q8IWU5	Extracellular sulfatase Sulf-2	SULF2	2	0	0	0		0.789547	-0.340902	0.1098	2.2943	1.19805	0.942002	0	8	9	-0.63305	-0.40058	NaN	-0.69896	-0.12725	-0.46645	-0.06793	-0.00279	0.33798	0.05585	-0.18227	0.87673	-0.31366	0.15624	-0.01799	0.05181	-0.5727	0.6977	26.8293	26.1962	26.4485	26.5043	26.7154	26.5331	26.868	26.4674	26.3511	27.2278	26.7766	26.4629	26.9422	27.0985
Q9NRN5-2;Q9NRN5;Q9NRN5-3	Q9NRN5-2;Q9NRN5	Olfactomedin-like protein 3	OLFML3	3	0	0	0		0.862545	-0.213328	0.111238	NaN	NaN	NaN	0	9	9	-0.0444	-0.57224	-0.18301	-0.16151	-0.05395	-0.15087	0.07542	0.3773	-0.33819	-0.11474	-0.03161	-0.41572	0.47198	0.44063	0.05015	0.20107	0.12559	0.14115	25.708	25.6636	25.8159	25.7011	25.9553	25.9237	25.9452	25.3729	25.8586	25.4429	25.2056	25.6776	25.209	25.6497
P33151-2;P33151	P33151-2;P33151	Cadherin-5	CDH5	2	1	0	0		1.25024	0.322206	0.113243	NaN	NaN	NaN	0	3	4	0.00356	0.39399	0.54224	NaN	NaN	NaN	NaN	NaN	NaN	0.1012	-0.14386	NaN	-0.16453	0.17142	NaN	NaN	NaN	NaN	24.0513	24.0548	24.5629	24.6641	24.007	23.8632	23.9939	24.3879	23.9663	NaN	24.5692	24.4047	24.0531	24.2245
P08294;Q8IY17-5;Q8IY17-2;Q8IY17-3;Q8IY17;Q8IY17-4	P08294	Extracellular superoxide dismutase [Cu-Zn]	SOD3	6	0	0	0		0.848068	-0.237749	0.114052	NaN	NaN	NaN	0	9	9	-0.10309	0.05128	-0.23826	-0.09889	-0.79798	-0.08423	-0.27637	-0.21579	-0.12456	-0.1168	-0.3511	0.62871	-0.30505	0.00261	-0.07931	0.35733	0.39802	-0.28256	30.0916	29.9885	29.8859	29.7691	29.912	29.5609	29.6762	29.7275	29.9562	30.5849	29.2718	28.9668	29.5654	29.568
P07711	P07711	Cathepsin L1;Cathepsin L1 heavy chain;Cathepsin L1 light chain	CTSL	1	0	0	0		0.895341	-0.159491	0.115944	NaN	NaN	NaN	0	9	9	-0.04768	0.09101	-0.52318	-0.07846	-0.38165	-0.10561	-0.17332	0.1306	-0.30391	0.02324	-0.40137	-0.00121	-0.06142	-0.00872	0.06464	0.33374	-0.00891	0.10323	27.0886	27.0409	27.1976	27.2208	27.3807	26.9794	27.2058	27.2968	27.2062	27.205	26.999	26.9375	26.9107	26.902
P01344;P01344-3;P01344-2;Q96QE5-4;P30533;Q96QE5	P01344;P01344-3;P01344-2	Insulin-like growth factor II;Insulin-like growth factor II;Insulin-like growth factor II Ala-25 Del;Preptin	IGF2	6	0	0	0		0.859355	-0.218674	0.116264	NaN	NaN	NaN	0	9	9	-0.15148	0.11915	-0.31812	0.22352	-0.3416	0.11254	0.38667	-0.24792	-0.16847	0.3465	-0.28818	0.18625	0.61045	-0.18565	0.42895	0.39118	0.04284	0.05002	29.4029	29.2514	28.9856	29.3321	29.4297	29.1416	28.5599	28.679	29.3553	29.5415	28.7427	29.3532	28.8004	28.6147
P41217-2;P41217;P41217-3	P41217-2;P41217;P41217-3	OX-2 membrane glycoprotein	CD200	3	1	0	0		1.31613	0.396298	0.116718	0.627749	-0.671739	0.179324	0	3	6	NaN	NaN	NaN	0.33993	NaN	NaN	NaN	0.55411	0.54938	NaN	-0.3227	NaN	NaN	0.32787	0.44954	0.37204	-0.37967	0.06197	23.6341	NaN	NaN	NaN	24.4439	24.1212	NaN	NaN	24.0062	NaN	NaN	24.1369	24.0949	24.4228
P00338;P00338-3;P00338-5;P00338-2;P00338-4	P00338;P00338-3;P00338-5;P00338-2;P00338-4	L-lactate dehydrogenase A chain	LDHA	5	0	0	0		1.2059	0.270109	0.117758	NaN	NaN	NaN	0	9	9	-0.00481	0.04865	-0.05446	-0.12812	0.83544	0.41233	0.34087	-0.19214	0.19446	-0.30067	-0.25246	-0.73189	-0.38433	-0.28125	0.13695	0.23022	0.22896	0.37571	26.4349	26.43	27.2225	26.9218	27.3099	27.0574	26.2883	26.337	26.8107	26.0788	27.3305	26.9461	27.4819	27.2006
P05090;REV__Q8N1C3	P05090	Apolipoprotein D	APOD	2	0	0	0		0.924593	-0.113109	0.121573	NaN	NaN	NaN	0	9	9	0.01526	0.1684	0.12425	-0.0484	-0.13774	0.20438	-0.0022	-0.13151	-0.16514	0.22826	0.10597	-0.01763	0.20598	-0.01417	-0.0393	0.39751	0.217	-0.03834	31.4866	31.5019	31.1165	31.3448	31.5801	31.6861	31.0502	31.2186	31.6629	31.6453	31.163	31.369	31.2802	31.2661
Q92520	Q92520	Protein FAM3C	FAM3C	1	0	0	0		1.11497	0.157011	0.125567	0.591042	-0.758668	0.0226668	0	9	9	0.27811	-0.08058	-0.46891	0.32076	0.17746	0.31588	-0.0721	0.26354	-0.0452	-0.11859	0.07521	-0.15946	-0.21524	-0.26434	-0.09412	0.07142	0.00385	-0.02287	29.9893	30.2674	29.8632	29.7446	30.1005	30.1757	30.154	30.0734	30.2713	30.1119	30.1928	29.9776	30.4595	30.1952
P05937;P05937-2;P22676	P05937;P05937-2	Calbindin	CALB1	3	0	0	0		0.87149	-0.198444	0.12604	NaN	NaN	NaN	0	7	9	-0.06277	-0.11676	NaN	-0.04473	-0.31666	-0.02706	NaN	-0.31223	-0.01642	-0.08279	0.16581	-0.05295	-0.12043	0.09985	0.34313	0.69265	-0.29868	-0.1134	24.6604	24.5976	24.6269	24.5441	25.0616	25.2274	25.386	25.2692	24.9612	24.9082	24.8339	24.7135	25.0692	25.1691
Q86UX2;Q86UX2-2;Q86UX2-3;Q86UX2-4	Q86UX2;Q86UX2-2;Q86UX2-3	Inter-alpha-trypsin inhibitor heavy chain H5	ITIH5	4	0	0	0		0.919197	-0.121554	0.130334	NaN	NaN	NaN	0	9	9	-0.11221	-0.17048	-0.06709	-0.09482	-0.03223	-0.18515	0.1485	-0.1577	-0.23291	0.09492	-0.14292	-0.16679	-0.20271	-0.1602	0.26389	0.31116	0.17533	0.01722	28.2901	28.1779	28.5351	28.63	29.0126	28.8697	28.8666	28.6962	28.4255	28.2587	28.3192	28.1164	28.3931	28.2329
Q9P0K9	Q9P0K9	DOMON domain-containing protein FRRS1L	FRRS1L	1	0	0	0		1.18028	0.239126	0.131225	NaN	NaN	NaN	0	8	9	-0.53897	-0.04327	NaN	0.3254	0.27808	0.61834	0.36728	0.10754	-0.06688	0.02663	-0.01486	-0.06525	-0.17284	-0.33113	-0.07083	-0.20693	-0.54712	0.40866	24.6327	24.0937	24.1	24.1267	24.4693	24.4544	23.6351	23.5918	24.74	24.6748	24.1329	23.96	24.5824	24.2513
P0C0L4;P0C0L4-2;CON__ENSEMBL:ENSBTAP00000007350	P0C0L4;P0C0L4-2	Complement C4-A;Complement C4 beta chain;Complement C4-A alpha chain;C4a anaphylatoxin;C4b-A;C4d-A;Complement C4 gamma chain	C4A	3	0	0	0		1.04192	0.0592467	0.132757	NaN	NaN	NaN	0	9	9	0.05087	0.10131	0.22075	0.0806	0.22572	0.07859	0.01562	-0.01032	-0.03039	-0.0549	0.06291	-0.00916	0.01657	0.07962	0.08554	-0.08764	0.00867	0.09792	34.4685	34.5194	34.6476	34.5927	34.9517	35.0146	34.2786	34.3799	34.3127	34.3036	34.9111	34.9276	34.3473	34.4269
P14209;P14209-2;P14209-3	P14209;P14209-2;P14209-3	CD99 antigen	CD99	3	1	0	0		1.49103	0.576312	0.133011	NaN	NaN	NaN	0	5	8	1.18664	NaN	NaN	0.63026	0.35191	NaN	NaN	1.45794	-0.27964	-0.03354	0.75176	0.30406	NaN	0.29107	0.80002	-0.933	0.00499	-0.44048	24.8081	25.9947	26.0458	26.0122	24.528	25.2797	NaN	25.1096	24.9193	25.2234	NaN	24.6274	25.7518	26.0429
Q02818	Q02818	Nucleobindin-1	NUCB1	1	0	0	0		1.06622	0.0925078	0.133736	0.709099	-0.495942	0.284248	0	9	9	-0.22593	-0.05652	0.10491	-0.00374	-0.03835	-0.08475	0.32056	-0.12578	-0.00713	-0.11703	-0.09361	-0.28858	-0.09631	0.00886	-0.04384	-0.1111	-0.15426	-0.05343	28.3858	28.1599	28.2972	28.1802	28.6105	28.5169	28.4054	28.3489	28.5872	28.2986	27.7836	27.6873	28.303	28.3119
Q16674	Q16674	Melanoma-derived growth regulatory protein	MIA	1	0	0	0		1.48808	0.57345	0.135178	NaN	NaN	NaN	0	3	3	NaN	NaN	NaN	NaN	1.02087	NaN	0.07837	NaN	0.25502	NaN	0.02789	NaN	NaN	NaN	NaN	-0.31916	-0.07482	NaN	25.7852	NaN	NaN	NaN	25.3329	25.3607	NaN	26.0294	25.6015	NaN	NaN	NaN	NaN	25.3393
O75787-2;O75787	O75787-2;O75787	Renin receptor	ATP6AP2	2	1	0	0		0.784774	-0.349651	0.137703	0.701245	-0.512009	0.175638	0	9	9	-0.82149	-0.44412	-1.45979	0.10471	0.50154	0.1523	-0.40567	-0.49241	0.20949	0.38352	-0.30096	-0.34324	-0.18743	-0.0913	0.2398	0.2365	0.20866	0.34587	26.293	25.4715	26.2275	26.611	26.8532	26.5522	26.2717	25.8275	25.3305	24.9873	25.6572	25.4698	25.9798	25.8885
Q92752-2;Q92752	Q92752-2;Q92752	Tenascin-R	TNR	2	0	0	0		1.11463	0.156571	0.138873	0.785332	-0.348626	0.236269	0	8	9	0.2357	-0.09862	NaN	0.23117	0.00717	0.44883	0.36016	0.18769	0.03189	-0.45286	0.06968	0.0006	0.36641	-0.01583	-0.01271	0.01259	-0.03215	0.23462	25.4219	25.6576	25.1863	24.7335	25.0239	25.0936	25.3909	25.2922	25.5248	25.5254	24.8512	25.2176	25.3716	25.3558
Q14112-2;Q14112	Q14112-2;Q14112	Nidogen-2	NID2	2	0	0	0		0.919647	-0.120848	0.138971	NaN	NaN	NaN	0	9	9	-0.18756	0.05063	-0.42418	-0.00965	0.11219	-0.05332	-0.10665	-0.13426	0.05684	0.14208	0.1565	-0.00594	-0.15935	0.15439	0.29683	-0.23441	0.0406	0.00097	26.6722	26.4847	26.5908	26.7329	26.8067	26.9632	26.7918	26.8424	26.7062	26.7003	26.724	26.5647	26.4721	26.6264
Q5JZY3-2;Q5JZY3-3;Q5JZY3	Q5JZY3-2;Q5JZY3-3;Q5JZY3	Ephrin type-A receptor 10	EPHA10	3	1	0	0		0.678825	-0.558889	0.140195	NaN	NaN	NaN	0	5	6	-0.57367	NaN	NaN	0.3053	0.20536	NaN	NaN	-0.81415	-0.48947	-0.64459	NaN	NaN	0.48339	-0.33593	0.67562	0.8888	NaN	0.64609	23.5072	22.9336	22.6022	21.9576	22.4505	NaN	NaN	22.868	22.48	NaN	22.8123	23.2957	23.6488	23.3129
Q9BTY2;Q9BTY2-2;Q8N1Q1	Q9BTY2	Plasma alpha-L-fucosidase	FUCA2	3	0	0	0		0.85744	-0.221892	0.141385	NaN	NaN	NaN	0	9	9	0.30339	-0.22544	-1.0799	-0.02771	-0.41774	-0.04902	-0.14224	0.10646	-0.17598	0.07124	-0.11265	-0.04587	0.03326	0.40283	-0.12116	-0.03984	-0.12362	0.22466	28.61	28.9134	27.4715	27.5427	24.8369	24.7243	27.4033	27.1779	27.8983	27.8525	27.6139	27.6471	27.3708	27.7736
P08195-2;P08195-3;P08195;P08195-4	P08195-2;P08195-3;P08195;P08195-4	4F2 cell-surface antigen heavy chain	SLC3A2	4	0	1	0		0.890439	-0.167411	0.141829	NaN	NaN	NaN	0	9	9	-0.39321	-0.0361	0.24904	-0.1534	-0.4151	0.31544	-0.12472	-0.12385	-0.06567	0.03923	-0.37529	0.12415	0.2587	0.30757	0.26726	-0.06305	0.16302	0.03754	25.6204	25.2272	25.0612	25.1004	25.5058	25.1305	25.0204	24.9842	25.0535	25.1776	25.2445	25.5032	24.9696	25.2771
Q92954-5;Q92954-4;Q92954-3;Q92954-6;Q92954-2;Q92954	Q92954-5;Q92954-4;Q92954-3;Q92954-6;Q92954-2;Q92954	Proteoglycan 4;Proteoglycan 4 C-terminal part	PRG4	6	0	0	0		0.866492	-0.206741	0.143615	NaN	NaN	NaN	0	9	9	-0.14126	-0.11302	-0.29836	0.08627	0.15194	-0.09675	-0.38802	-0.45777	-0.23233	-0.1146	0.09777	-0.4378	0.66683	0.44458	0.19595	-0.06516	-0.2335	-0.1827	26.4905	26.3493	26.4413	26.3267	26.8633	26.961	25.4981	25.3851	27.333	26.8952	26.3846	27.0514	26.0228	26.4674
P35613-2;P35613;P35613-4	P35613-2;P35613;P35613-4	Basigin	BSG	3	1	0	0		1.09564	0.131778	0.144599	NaN	NaN	NaN	0	6	6	0.08653	NaN	NaN	0.15114	0.26669	0.14491	NaN	-0.22592	0.01082	NaN	-0.0469	0.15926	NaN	NaN	-0.13705	-0.0868	-0.08313	-0.16188	24.0916	24.1781	24.0333	NaN	24.168	24.1211	NaN	24.1327	24.3026	24.4618	NaN	23.8198	NaN	NaN
O43291;O43291-2	O43291;O43291-2	Kunitz-type protease inhibitor 2	SPINT2	2	1	0	0		0.722021	-0.469887	0.145015	NaN	NaN	NaN	0	5	7	-0.3857	0.33934	NaN	-0.40612	0.12588	NaN	NaN	-0.92292	NaN	-0.41294	1.24915	NaN	0.06647	-0.07655	0.19702	0.16294	NaN	0.35379	27.0355	26.6498	27.2325	26.8196	25.441	26.6902	26.7204	27.0597	NaN	NaN	26.8939	26.9604	27.7653	27.6888
Q14165	Q14165	Malectin	MLEC	1	1	0	0		0.867584	-0.204925	0.145185	NaN	NaN	NaN	0	8	9	0.04349	-0.07478	NaN	-0.28774	-0.25469	-0.02567	-0.7038	-0.12539	-0.25583	0.02108	0.20189	0.33582	-0.41376	0.28963	-0.47889	-0.24562	0.23145	0.00776	24.9013	24.9448	24.5356	24.5567	24.3994	24.6013	24.5233	24.4485	24.6448	24.9806	24.7481	24.3344	24.5388	24.8285
P30530-2;P30530	P30530-2;P30530	Tyrosine-protein kinase receptor UFO	AXL	2	1	0	0		0.875312	-0.19213	0.145399	NaN	NaN	NaN	0	9	9	-0.02803	-0.08239	0.06809	0.0236	-0.27458	-0.54496	-0.08446	0.01462	-0.0275	-0.23058	-0.23817	-0.04632	0.24051	0.84793	0.03746	0.08016	-0.0058	0.10837	25.7393	25.7112	25.8802	25.6496	26.035	25.7968	25.8675	25.7851	26.2399	26.1936	25.9854	26.2259	26.1944	27.0423
Q9Y6N7-4;Q9Y6N7;Q9Y6N7-2;Q9Y6N7-6;Q9Y6N7-5;Q9Y6N7-3	Q9Y6N7-4;Q9Y6N7;Q9Y6N7-2;Q9Y6N7-6;Q9Y6N7-5;Q9Y6N7-3	Roundabout homolog 1	ROBO1	6	1	0	0		1.15179	0.203883	0.146653	1.13125	0.177911	0.326628	0	9	9	0.06115	-0.04353	1.03884	0.24812	0.13911	0.11485	0.10377	0.28861	-0.1117	0.21438	-0.3225	0.14507	0.00118	0.11929	-0.0098	0.08096	0.17016	-0.39447	25.7333	25.7944	25.4948	25.7092	26.1033	25.7808	25.9138	25.8703	25.8546	25.9997	25.977	25.9782	25.7422	25.8615
P05452;CON__Q2KIS7	P05452	Tetranectin	CLEC3B	2	0	0	0		0.936904	-0.0940267	0.147848	NaN	NaN	NaN	0	9	9	-0.17291	0.05772	-0.17258	-0.32958	-0.09402	-0.14974	0.16947	-0.17865	0.18071	-0.02065	-0.04739	0.07243	-0.01092	-0.00109	-0.06791	0.12677	0.06602	0.0394	30.7181	30.5452	30.4882	30.4675	30.7731	30.7257	30.8409	30.8986	30.5949	30.6673	30.4807	30.4698	30.7823	30.7812
Q9HAT2-2;Q9HAT2	Q9HAT2-2;Q9HAT2	Sialate O-acetylesterase	SIAE	2	0	0	0		0.705629	-0.503018	0.148572	NaN	NaN	NaN	0	4	3	-0.89627	NaN	NaN	NaN	-0.7236	NaN	NaN	-0.07291	0.09631	NaN	0.23896	NaN	NaN	NaN	NaN	-0.04371	0.11645	NaN	24.5979	23.7017	24.2782	NaN	24.0789	24.3178	23.6174	NaN	NaN	24.3838	NaN	NaN	24.1279	NaN
Q9Y6R7	Q9Y6R7	IgGFc-binding protein	FCGBP	1	0	0	0		0.930459	-0.103986	0.149667	NaN	NaN	NaN	0	9	9	-0.08989	0.06465	-0.42823	-0.23209	-0.19829	-0.06248	0.06562	0.08037	0.01261	-0.06266	-0.11137	0.1193	-0.12013	0.16484	0.13978	-0.09647	0.05439	0.06046	30.5183	30.4284	31.0698	31.0072	30.2776	30.1663	30.6251	30.6898	30.6751	30.7944	31.8066	31.6865	30.5645	30.7293
P98172	P98172	Ephrin-B1	EFNB1	1	1	0	0		0.902636	-0.147783	0.149802	NaN	NaN	NaN	0	8	7	-0.08053	0.31123	NaN	-0.01087	-0.14576	-0.14174	-0.11117	0.18004	0.14922	-0.04564	0.17087	0.27772	NaN	-0.13667	0.4017	0.13703	0.36109	NaN	24.2814	24.2009	23.835	23.7893	24.1447	24.3156	24.2498	24.561	24.0358	24.3135	24.2938	NaN	24.4574	24.3207
P05413	P05413	Fatty acid-binding protein, heart	FABP3	1	0	0	0		1.3234	0.404247	0.149834	NaN	NaN	NaN	0	3	8	-0.16193	NaN	NaN	NaN	1.0346	NaN	NaN	0.14056	NaN	-0.50213	-0.05463	NaN	-0.00532	0.08659	0.42845	-0.30461	-0.07573	-0.10465	23.5796	23.4176	23.9736	23.4715	24.1754	24.1208	NaN	23.8861	NaN	24.0632	23.9336	23.9283	24.3094	24.396
P08670;P17661	P08670	Vimentin	VIM	2	0	0	0		0.729474	-0.455071	0.150244	NaN	NaN	NaN	0	3	7	-0.90283	NaN	-0.6997	NaN	NaN	NaN	NaN	NaN	0.27471	-0.30131	-0.0829	0.11618	0.46617	NaN	0.23513	NaN	-0.43686	0.09084	23.3898	22.487	22.652	22.3507	22.6502	22.5673	NaN	22.5232	22.324	22.4402	23.1562	23.6223	NaN	22.5477
Q13404;Q13404-7;Q13404-2;Q13404-1;Q13404-8;Q15819;Q13404-6	Q13404;Q13404-7;Q13404-2;Q13404-1;Q13404-8;Q15819	Ubiquitin-conjugating enzyme E2 variant 1;Ubiquitin-conjugating enzyme E2 variant 2	UBE2V1;UBE2V2	7	0	0	0		1.2347	0.304156	0.150649	NaN	NaN	NaN	0	6	8	0.24184	0.11563	NaN	-0.06222	1.22019	0.20829	NaN	-0.27846	NaN	-0.23253	0.10519	NaN	-0.33433	0.17957	-0.29432	0.0136	0.10525	-0.04865	23.2535	23.4953	23.5252	23.2926	23.5391	23.6443	23.3367	23.4524	NaN	NaN	23.7047	23.3704	23.6057	23.7853
Q9Y4C0;Q9Y4C0-3	Q9Y4C0;Q9Y4C0-3	Neurexin-3	NRXN3	2	1	0	0		0.784217	-0.350675	0.153149	0.545362	-0.874713	0.0449109	0	6	6	-0.28296	-0.87502	NaN	NaN	0.18452	-0.30114	NaN	0.30796	-0.11219	-0.1478	0.03383	0.41486	NaN	NaN	0.45124	NaN	-0.31003	0.58312	24.9874	24.7045	25.0068	24.859	24.9909	25.0247	24.7476	23.8726	24.5529	24.9677	NaN	24.53	25.0846	NaN
Q8WXD2	Q8WXD2	Secretogranin-3	SCG3	1	0	0	0		0.934424	-0.09785	0.154157	0.827094	-0.273876	0.43257	0	9	9	-0.14386	-0.02749	-0.46443	-0.03744	-0.12891	0.07128	-0.10139	-0.24492	0.07544	-0.20965	0.02277	-0.07343	-0.0219	0.0507	0.15212	-0.03624	0.05904	-0.06448	31.3233	31.1794	31.8909	31.6812	31.4449	31.4677	31.5465	31.519	31.7603	31.6869	31.2544	31.2325	32.2424	32.2931
P24593	P24593	Insulin-like growth factor-binding protein 5	IGFBP5	1	0	0	0		0.84147	-0.249016	0.154215	0.383901	-1.38119	0.0106717	0	9	9	-0.51362	0.34309	-0.8473	0.17963	-0.38313	-0.18498	0.27236	-0.69043	0.03899	-0.13607	0.16178	-0.51871	0.1525	0.162	0.12069	0.1566	0.32344	0.03352	26.8979	26.3843	26.5309	26.3948	27.1702	27.3319	26.3752	26.7183	27.3778	26.8591	26.4716	26.6241	26.6391	26.8011
Q14508;Q14508-2;Q14508-3	Q14508;Q14508-2;Q14508-3	WAP four-disulfide core domain protein 2	WFDC2	3	0	0	0		0.884358	-0.177298	0.154833	NaN	NaN	NaN	0	7	8	-0.00659	0.18371	NaN	-0.14231	-0.31182	NaN	0.11602	-0.33383	0.02412	-0.04214	0.15556	0.42931	NaN	0.51582	-0.0558	-0.18053	-0.02872	0.08694	24.1363	24.1298	23.7742	23.7321	24.3443	24.4998	24.274	24.4578	24.0082	24.4375	NaN	NaN	24.5137	25.0295
A6NLU5	A6NLU5	V-set and transmembrane domain-containing protein 2B	VSTM2B	1	1	0	0		1.2871	0.364129	0.157356	NaN	NaN	NaN	0	5	7	-0.17779	-0.06656	NaN	0.27635	0.3271	0.272	NaN	NaN	NaN	-0.60189	-0.37238	0.48975	-0.03569	0.22156	-0.92042	NaN	-0.44629	NaN	24.6789	24.5011	24.5773	23.9754	25.1605	24.7882	24.4565	24.3899	24.2501	24.7399	24.8323	24.7966	24.9136	25.1351
P34096	P34096	Ribonuclease 4	RNASE4	1	0	0	0		0.883439	-0.178798	0.161899	NaN	NaN	NaN	0	9	9	-0.05435	-0.3026	0.27848	-0.16027	0.25614	-0.04458	-0.00029	-0.49107	-0.07989	0.26769	-0.28008	0.08283	0.10139	0.40713	-0.17198	0.43388	0.35464	-0.18475	26.6707	26.6164	26.388	26.6557	26.4982	26.2181	26.3092	26.0066	26.2645	26.3473	26.5149	26.6163	25.9701	26.3772
Q10471;Q10471-2;Q8N4A0-2;Q8N4A0	Q10471	Polypeptide N-acetylgalactosaminyltransferase 2;Polypeptide N-acetylgalactosaminyltransferase 2 soluble form	GALNT2	4	0	1	0		0.920689	-0.119214	0.16624	NaN	NaN	NaN	0	9	9	-0.03849	-0.44602	0.15501	0.00589	-0.1536	0.13118	-0.3298	-0.14408	-0.15298	-0.01173	0.10862	-0.2593	-0.18745	0.069	0.09617	0.17843	-0.0125	0.1188	26.5919	26.5534	26.3143	26.3025	26.5409	26.6495	26.5099	26.0639	26.5037	26.2444	26.506	26.3185	26.4801	26.5491
Q14118	Q14118	Dystroglycan;Alpha-dystroglycan;Beta-dystroglycan	DAG1	1	1	0	0		1.08709	0.12047	0.166842	0.607939	-0.718001	0.0297889	0	9	9	0.03394	0.04182	0.36476	-0.00138	0.10367	0.02893	0.03677	-0.07826	0.26105	0.03635	-0.23301	-0.45534	0.12999	-0.00817	0.08654	-0.12178	0.2221	0.05039	29.8091	29.8431	29.8441	29.8805	30.0521	29.8191	29.9871	30.0289	30.1344	29.6791	29.8886	30.0186	30.1658	30.1576
P54756-2;P54756;P54756-3	P54756-2;P54756;P54756-3	Ephrin type-A receptor 5	EPHA5	3	1	0	0		0.840896	-0.25	0.16754	NaN	NaN	NaN	0	6	5	0.09721	NaN	NaN	0.24575	-0.52551	0.20134	NaN	0.25399	-0.09931	NaN	0.27739	0.37897	NaN	NaN	NaN	0.3276	-0.11218	0.52278	24.0833	24.1806	NaN	NaN	23.6268	23.9042	NaN	NaN	23.7386	24.1176	NaN	24.0876	NaN	NaN
P00558;P00558-2	P00558;P00558-2	Phosphoglycerate kinase 1	PGK1	2	0	0	0		1.21941	0.286184	0.168198	NaN	NaN	NaN	0	9	9	-0.23115	0.26148	-0.47088	0.04558	1.00535	0.00377	-0.23204	0.2008	0.23705	0.11878	0.07544	-1.05588	-0.55777	0.28462	-0.10943	-0.1297	0.04618	-0.42794	26.1038	25.8726	26.5026	26.6214	27.2983	27.3738	25.9784	26.2399	26.705	25.6492	26.7961	26.2384	26.9945	27.2792
Q969P0-3;Q969P0;Q969P0-2	Q969P0-3;Q969P0	Immunoglobulin superfamily member 8	IGSF8	3	0	0	0		0.924868	-0.112681	0.169411	NaN	NaN	NaN	0	9	9	0.11239	-0.28452	0.01502	0.13477	0.06644	-0.06111	-0.19832	-0.18989	0.24215	0.05952	0.16968	0.25131	0.16376	0.06831	-0.23321	-0.01779	0.27601	0.11347	28.4709	28.5833	28.4144	28.4739	28.497	28.6667	28.4813	28.1968	28.5082	28.7595	28.266	28.4298	28.3639	28.4322
Q02246	Q02246	Contactin-2	CNTN2	1	0	0	1		1.06691	0.0934322	0.171024	0.516258	-0.953836	0.00393368	0	9	9	0.0788	0.16569	0.33002	0.04118	0.00923	-0.1986	-0.07195	0.1963	-0.17608	0.07173	-0.13706	-0.02759	-0.20266	0.04637	-0.08817	-0.06049	-0.08666	0.01823	29.8941	29.973	29.6421	29.7138	29.9033	29.7662	29.5336	29.6993	29.8188	29.7912	29.4393	29.2366	29.3552	29.4016
P51888	P51888	Prolargin	PRELP	1	0	0	0		0.880886	-0.182973	0.171667	NaN	NaN	NaN	0	9	9	0.00071	-0.14312	-0.50546	0.1842	-0.2693	-0.00736	-0.13079	-0.46026	0.0523	0.04017	0.05355	-0.45659	0.44522	0.40774	0.26888	0.05991	-0.27382	-0.17738	26.5573	26.558	26.8094	26.8496	27.2366	27.2902	26.2726	26.1295	27.0198	26.5632	26.3629	26.8081	26.2668	26.6745
Q8IWV2;Q8IWV2-3;Q8IWV2-4;Q8IWV2-2	Q8IWV2;Q8IWV2-3;Q8IWV2-4	Contactin-4	CNTN4	4	0	0	1		1.10616	0.145554	0.172789	NaN	NaN	NaN	0	8	9	-0.25615	-0.22989	NaN	-0.22134	0.23034	0.10265	0.24177	-0.35139	-0.00272	-0.36638	-0.12969	0.07155	-0.27146	-0.52854	-0.05907	-0.08613	-0.33801	-0.14983	25.395	25.1388	25.2398	24.8734	25.5236	25.3939	25.5027	25.2728	25.4441	25.5157	25.0993	24.8278	25.4575	24.929
P13598	P13598	Intercellular adhesion molecule 2	ICAM2	1	1	0	0		1.22859	0.297006	0.173146	NaN	NaN	NaN	0	8	8	0.13877	-0.41501	0.58043	-0.70212	0.23279	0.01149	NaN	-0.07525	0.43879	-0.2551	-0.22873	-0.43577	0.1494	-0.41198	0.16181	-0.05622	-1.08957	NaN	23.2738	23.4126	23.8361	23.581	23.187	22.9583	24.0034	23.5884	23.5426	23.1069	24.152	24.3014	23.7029	23.2909
Q9ULB1-2;Q9ULB1-3;Q9ULB1;P58400;Q9ULB1-4	Q9ULB1-2;Q9ULB1-3;Q9ULB1	Neurexin-1	NRXN1	5	1	0	0		0.922281	-0.116722	0.176042	0.651546	-0.618062	0.0911057	0	9	9	0.06476	-0.04213	-0.68315	-0.01371	0.13252	-0.07573	-0.20554	-0.01099	0.00399	-0.00584	-0.02239	0.06626	-0.00736	0.05136	-0.01935	0.04791	0.1459	-0.03597	28.9561	29.0208	29.1092	29.1033	29.2873	29.2649	29.1538	29.1117	29.1034	29.1697	28.8009	28.7935	29.2767	29.3281
P24592;REV__Q9H239-2;REV__Q9H239;Q96JC1-2;Q96JC1	P24592	Insulin-like growth factor-binding protein 6	IGFBP6	5	0	0	0		1.07266	0.101188	0.177753	NaN	NaN	NaN	0	9	9	-0.08352	0.07674	0.13219	0.40144	0.19386	0.24145	0.23518	-0.01598	-0.08965	0.03795	0.09262	0.07543	0.02583	-0.18138	-0.05364	0.1884	-0.18699	0.1828	31.392	31.3085	31.0068	31.0447	30.9004	30.9931	30.7638	30.8405	30.6073	30.6827	30.8434	30.8692	30.9648	30.7834
P43234	P43234	Cathepsin O	CTSO	1	0	0	0		0.867601	-0.204897	0.177859	NaN	NaN	NaN	0	7	8	-0.03349	-0.1917	NaN	-0.20947	-0.04849	-0.09211	-0.36292	NaN	0.45369	0.24767	0.15393	0.22882	NaN	0.13025	-0.53566	0.27433	0.47536	0.11077	23.7331	23.6996	23.6614	23.9091	23.7016	23.8555	23.5945	23.4028	23.512	23.7408	NaN	23.1419	23.4754	23.6057
O95158	O95158	Neurexophilin-4	NXPH4	1	0	0	0		1.15651	0.209773	0.17826	NaN	NaN	NaN	0	3	3	NaN	NaN	NaN	NaN	-0.03973	0.1706	NaN	0.14683	NaN	0.06799	NaN	NaN	NaN	NaN	-0.31298	-0.10663	NaN	NaN	24.019	NaN	24.1479	24.2159	NaN	NaN	NaN	NaN	NaN	NaN	NaN	NaN	24.3108	NaN
Q5VSG8;Q5VSG8-3;Q5VSG8-2	Q5VSG8;Q5VSG8-3	Glycoprotein endo-alpha-1,2-mannosidase-like protein	MANEAL	3	0	1	0		0.744579	-0.425503	0.184219	NaN	NaN	NaN	0	4	4	NaN	-0.88237	NaN	NaN	0.30922	NaN	NaN	-0.11051	0.06482	NaN	NaN	NaN	NaN	NaN	0.12446	0.53728	0.02259	0.39884	NaN	NaN	NaN	NaN	NaN	24.2061	24.6191	23.7368	24.092	NaN	NaN	NaN	24.4611	NaN
P19652	P19652	Alpha-1-acid glycoprotein 2	ORM2	1	0	0	0		1.10913	0.149427	0.187007	NaN	NaN	NaN	0	9	9	0.47144	0.20188	0.10489	0.01288	-0.01788	0.0096	0.35206	0.43515	-0.27078	-0.06128	-0.20923	0.33157	0.08987	0.19726	-0.03446	-0.33508	0.15267	-0.17692	25.9802	26.4517	26.8209	26.7596	26.6108	26.4015	27.2534	27.4553	25.8562	26.1878	26.5396	26.6295	26.356	26.5533
P04217;P04217-2;CON__Q2KJF1	P04217;P04217-2	Alpha-1B-glycoprotein	A1BG	3	0	0	0		0.918413	-0.122786	0.187394	NaN	NaN	NaN	0	9	9	0.22973	0.00464	0.05167	0.01868	-0.23272	-0.06979	-0.02245	0.08374	-0.22399	-0.04551	-0.02191	0.05968	0.11452	0.54469	0.40957	-0.0502	0.04856	-0.11482	30.6617	30.8914	31.1887	31.1431	30.6215	30.5996	31.7092	31.7139	30.9905	31.0502	31.2947	31.4092	31.0586	31.6033
P46531	P46531	Neurogenic locus notch homolog protein 1;Notch 1 extracellular truncation;Notch 1 intracellular domain	NOTCH1	1	1	0	0		0.878737	-0.186497	0.188492	NaN	NaN	NaN	0	3	7	0.03246	-0.34916	NaN	NaN	NaN	-0.16857	NaN	NaN	NaN	-0.03126	0.2862	NaN	-0.12848	-0.12625	0.00419	-0.12121	0.28999	NaN	23.3835	23.416	23.2531	23.2218	23.2147	23.5009	23.2444	22.8952	NaN	NaN	23.5059	23.3774	23.6156	23.4894
P10599;P10599-2	P10599;P10599-2	Thioredoxin	TXN	2	0	0	0		1.17895	0.237501	0.191082	NaN	NaN	NaN	0	9	9	0.92478	0.11879	-0.36316	-0.52643	0.86034	-0.03351	0.39783	0.12836	0.29237	0.09729	-0.06553	0.09873	-0.34476	0.05863	0.18022	0.04225	-0.13321	-0.27176	26.1147	27.0395	26.0381	26.1354	26.4827	26.4172	26.4031	26.5219	26.7493	26.8481	26.2948	25.9501	26.6833	26.7419
P47972	P47972	Neuronal pentraxin-2	NPTX2	1	0	0	0		0.881095	-0.18263	0.191417	NaN	NaN	NaN	0	8	9	-0.26782	-0.38033	NaN	0.1427	0.17969	0.17499	-0.52019	-0.09715	-0.20403	0.13129	-0.40986	0.11904	0.23365	0.54299	0.07603	0.20669	-0.13044	-0.21938	26.4228	26.155	26.2949	26.4262	26.6615	26.2517	26.4239	26.0436	25.8339	25.9529	26.6191	26.8527	25.9611	26.5041
Q96AP7	Q96AP7	Endothelial cell-selective adhesion molecule	ESAM	1	1	0	0		0.900681	-0.150912	0.191506	NaN	NaN	NaN	0	6	4	-0.04963	-0.06351	NaN	NaN	-0.1184	-0.39118	NaN	-0.2978	0.00104	NaN	NaN	NaN	-0.23318	-0.00223	0.19549	0.03058	NaN	NaN	22.5705	22.5208	NaN	NaN	22.5568	NaN	22.6027	22.5392	22.4529	NaN	22.7158	22.4826	22.7764	22.7741
O00468-6;O00468-3;O00468-7;O00468-5;O00468-4;O00468;O00468-2	O00468-6;O00468-3;O00468-7;O00468-5;O00468-4;O00468;O00468-2	Agrin;Agrin N-terminal 110 kDa subunit;Agrin C-terminal 110 kDa subunit;Agrin C-terminal 90 kDa fragment;Agrin C-terminal 22 kDa fragment	AGRN	7	0	1	0		0.923094	-0.115451	0.191884	0.974333	-0.0375125	0.605854	0	9	9	0.09703	-0.04836	0.0547	-0.28934	0.25651	0.09346	-0.17436	-0.26517	0.05268	0.34601	-0.09958	0.13768	-0.16268	0.0407	0.212	0.10198	-0.05179	0.29189	28.1332	28.2302	27.8809	28.2269	28.1505	28.0509	27.8347	27.7863	28.0773	28.215	28.3114	28.1487	28.2497	28.2904
P23435	P23435	Cerebellin-1;Cerebellin;[des-Ser1]-cerebellin	CBLN1	1	0	0	0		1.1597	0.213758	0.194787	1.19445	0.256346	0.866202	0	9	9	0.02864	0.3636	-0.52221	0.66932	-0.55199	0.12122	0.08785	0.30875	0.09084	-0.12439	0.13398	0.0309	-0.62625	-0.06137	-0.54864	0.02013	-0.03077	-0.12139	26.3416	26.3703	27.0351	26.9107	26.8559	26.9899	26.531	26.8946	26.8452	26.8761	25.6358	25.0096	26.4718	26.4104
O14594	O14594	Neurocan core protein	NCAN	1	0	0	0		0.922723	-0.11603	0.195724	0.758723	-0.398355	0.0413948	0	9	9	0.00051	-0.21349	-0.56962	-0.15028	-0.0351	-0.17566	-0.29981	-0.13899	-0.0211	0.10453	-0.17574	0.03965	-0.46524	0.02122	-0.03304	-0.14835	-0.07281	0.17051	28.668	28.6685	28.5644	28.6689	29.1954	29.0197	28.9741	28.7606	29.0212	29.0609	29.0303	28.5651	29.2188	29.24
O00264;O00264-2;O15173;O15173-2	O00264;O00264-2	Membrane-associated progesterone receptor component 1	PGRMC1	4	0	0	0		1.18285	0.242273	0.197135	NaN	NaN	NaN	0	8	7	0.23821	-0.05547	NaN	-0.0007	-0.67467	0.67779	0.11123	-0.1039	0.11031	0.06524	-0.67568	0.19738	NaN	-0.1187	-0.11287	-0.38839	-0.39794	NaN	23.5383	23.7765	23.5215	23.5867	23.9993	23.3236	23.3561	23.3006	23.3084	23.5058	23.9535	NaN	23.9812	23.8625
P07858	P07858	Cathepsin B;Cathepsin B light chain;Cathepsin B heavy chain	CTSB	1	0	0	0		0.945487	-0.08087	0.197407	0.789347	-0.341268	0.402433	0	9	9	-0.1106	-0.15085	-0.12102	0.08808	-0.10862	-0.19761	-0.33314	-0.04296	0.03971	0.04531	-0.1756	-0.18344	-0.08144	0.00463	0.2169	0.09986	-0.08667	-0.04873	28.4931	28.3825	28.7225	28.7678	28.24	28.0644	28.3636	28.2128	28.4263	28.2428	28.3638	28.2824	28.3775	28.3821
O94769;Q8N3V7-2	O94769	Extracellular matrix protein 2	ECM2	2	0	0	0		0.926589	-0.109999	0.19751	NaN	NaN	NaN	0	9	9	-0.1254	-0.02859	0.01357	-0.0786	0.2052	-0.01225	0.26517	-0.46704	0.06616	0.05376	0.25006	-0.13871	0.09873	0.19213	0.23673	-0.02913	0.10726	0.05738	28.4731	28.3477	28.4764	28.5302	28.4751	28.7252	28.4021	28.3736	28.4559	28.3172	27.7672	27.8659	28.0439	28.236
Q8IUX7;Q8IUX7-2	Q8IUX7;Q8IUX7-2	Adipocyte enhancer-binding protein 1	AEBP1	2	0	0	0		0.898979	-0.15364	0.197935	NaN	NaN	NaN	0	9	9	-0.26493	-0.2949	-0.04133	-0.1195	0.20774	-0.04478	-0.00901	-0.56486	0.15122	0.05186	-0.3913	-0.21346	0.15455	0.21464	0.25869	0.34424	0.14895	-0.16576	26.727	26.4621	26.8077	26.8596	27.2637	26.8724	26.8497	26.5548	27.1156	26.9022	26.3984	26.553	26.6003	26.8149
Q05996-2;Q05996	Q05996-2;Q05996	Zona pellucida sperm-binding protein 2;Processed zona pellucida sperm-binding protein 2	ZP2	2	1	0	0		0.875235	-0.192257	0.200827	NaN	NaN	NaN	0	4	5	-0.07041	-0.4504	NaN	NaN	0.0048	NaN	NaN	-0.47145	NaN	0.01708	NaN	NaN	NaN	NaN	0.19252	-0.12469	-0.17896	-0.17899	22.6366	22.5662	23.2345	23.2516	22.0423	NaN	23.2831	22.8327	NaN	NaN	NaN	NaN	22.819	NaN
P62993-2;P62993	P62993-2;P62993	Growth factor receptor-bound protein 2	GRB2	2	0	0	0		1.16934	0.225692	0.202987	NaN	NaN	NaN	0	5	7	-0.32024	0.15082	NaN	NaN	0.47766	0.23499	NaN	-0.34804	NaN	0.08809	-0.23928	0.01853	NaN	-0.58052	NaN	-0.16452	-0.23413	-0.19475	23.5091	23.1888	23.581	23.669	23.7085	23.4692	23.1746	23.3254	23.6987	23.7172	23.8923	NaN	23.862	23.2815
Q9BWS9;Q9BWS9-2;Q9BWS9-3	Q9BWS9;Q9BWS9-2;Q9BWS9-3	Chitinase domain-containing protein 1	CHID1	3	0	0	0		1.4747	0.560423	0.205721	NaN	NaN	NaN	0	3	3	NaN	NaN	NaN	NaN	0.53425	NaN	1.22831	-0.03141	NaN	NaN	NaN	NaN	NaN	NaN	0.04723	0.12301	-0.12036	NaN	NaN	NaN	NaN	NaN	23.5317	NaN	23.939	NaN	NaN	NaN	NaN	NaN	23.8877	NaN
P05408-2	P05408-2	Neuroendocrine protein 7B2;N-terminal peptide;C-terminal peptide	SCG5	1	0	0	0		1.1706	0.227242	0.206769	NaN	NaN	NaN	0	5	8	NaN	NaN	NaN	0.62128	0.41525	0.30772	NaN	-0.08714	-0.20806	0.27885	0.02514	0.407	0.05165	-0.23246	NaN	-0.36967	-0.21005	-0.08992	25.059	NaN	24.9755	25.2543	25.7589	25.7841	NaN	25.2809	25.709	26.116	25.3201	25.3718	25.7369	25.5044
Q99972	Q99972	Myocilin;Myocilin, N-terminal fragment;Myocilin, C-terminal fragment	MYOC	1	0	0	0		1.17551	0.233285	0.206821	NaN	NaN	NaN	0	7	6	0.40611	0.00831	NaN	0.56672	0.17487	NaN	0.43755	0.04144	-0.3906	NaN	NaN	NaN	-0.09762	-0.17763	0.48919	0.0365	-0.29838	-0.28514	24.6653	25.0714	23.2038	NaN	NaN	NaN	23.9414	23.9497	23.5635	NaN	23.6003	23.5026	23.3558	23.1782
Q16706	Q16706	Alpha-mannosidase 2	MAN2A1	1	0	1	0		0.858509	-0.220096	0.208714	0.511073	-0.968398	0.0975053	0	9	9	-0.49466	-0.84342	0.57449	-0.08933	0.32028	-0.05519	-0.16412	-0.49795	0.26368	-0.11646	-0.14715	-0.15526	0.25009	0.43617	0.16097	0.05802	0.12007	0.38819	26.3598	25.8652	26.4113	26.2948	26.4059	26.2588	26.4877	25.6443	26.3778	26.2226	26.2295	26.4796	26.6232	27.0594
Q6EMK4	Q6EMK4	Vasorin	VASN	1	1	0	0		0.929821	-0.104976	0.209269	NaN	NaN	NaN	0	9	9	-0.07343	-0.27006	-0.58006	-0.25015	0.01108	-0.04615	-0.19405	-0.00202	0.00882	0.08904	-0.0959	0.02256	-0.0785	0.00353	0.03633	-0.24106	-0.29931	0.11207	27.1846	27.1112	27.1933	27.2823	27.3259	27.23	27.2591	26.989	27.1454	27.168	27.0267	26.9481	27.3201	27.3236
Q9NY97-2;Q9NY97	Q9NY97-2;Q9NY97	N-acetyllactosaminide beta-1,3-N-acetylglucosaminyltransferase 2	B3GNT2	2	0	1	0		1.14865	0.199935	0.21055	NaN	NaN	NaN	0	8	9	0.30624	-0.18473	NaN	0.46467	0.36899	-0.18028	0.28117	0.0147	0.21512	-0.01791	-0.82948	-0.21464	-0.05032	0.34161	-0.14471	-0.03272	0.21451	0.38086	25.7586	26.0648	26.0649	26.047	26.076	25.2466	26.3297	26.145	26.2247	26.01	26.3549	26.3046	25.9812	26.3228
Q9NQ79-2;Q9NQ79;Q9NQ79-3	Q9NQ79-2;Q9NQ79;Q9NQ79-3	Cartilage acidic protein 1	CRTAC1	3	0	0	0		1.04888	0.0688456	0.213764	1.69608	0.762204	0.497824	0	9	9	0.05125	0.12774	-0.12145	0.02007	0.01051	-0.06139	-0.24039	0.13527	0.04744	0.01611	-0.0276	-0.2671	-0.11298	-0.09849	0.06606	-0.1177	-0.14219	0.03333	30.1301	30.1814	29.6189	29.635	30.1515	30.1239	29.8976	30.0254	30.2613	29.9942	30.1921	30.0791	30.7062	30.6077
P16070-15;P16070-18;P16070-12;P16070-14;P16070-13;P16070-11;P16070-10;P16070-16;P16070-8;P16070-9;P16070-17;P16070-6;P16070-4;P16070-3;P16070-7;P16070-5;P16070;P16070-19	P16070-15;P16070-18;P16070-12;P16070-14;P16070-13;P16070-11;P16070-10;P16070-16;P16070-8;P16070-9;P16070-17;P16070-6;P16070-4;P16070-3;P16070-7;P16070-5;P16070	CD44 antigen	CD44	18	1	0	0		0.893639	-0.162236	0.213766	NaN	NaN	NaN	0	9	9	-0.19743	0.22551	-0.80873	-0.0655	-0.21563	-0.22256	0.14208	0.24445	-0.0064	0.40719	0.1074	0.18483	0.07546	0.14391	-0.03868	0.02161	-0.29884	-0.04697	29.8758	29.6783	29.3098	29.717	29.8097	29.9171	29.2745	29.5	29.7456	29.9304	29.6568	29.7323	29.4548	29.5987
Q8NCL4;Q14435-2;Q14435	Q8NCL4	Polypeptide N-acetylgalactosaminyltransferase 6	GALNT6	3	0	1	0		0.850888	-0.232959	0.214714	NaN	NaN	NaN	0	3	4	-0.2234	-0.32943	NaN	NaN	NaN	NaN	NaN	0.00306	NaN	NaN	-0.17497	NaN	NaN	NaN	0.21441	NaN	-0.13647	0.29584	23.6428	23.4194	23.6491	NaN	23.6592	23.4842	23.7708	23.4414	23.7003	NaN	NaN	23.8635	23.7858	NaN
Q6UXK2	Q6UXK2	Immunoglobulin superfamily containing leucine-rich repeat protein 2	ISLR2	1	0	0	0		1.12773	0.173423	0.21575	0.427694	-1.22535	0.00375389	0	7	8	0.01681	0.23378	NaN	-0.12368	0.20996	0.25115	NaN	-0.54364	0.2258	NaN	0.22493	-0.27254	-0.1592	0.16795	-0.13864	-0.27608	-0.2013	-0.42373	23.1259	23.1427	NaN	NaN	23.9604	24.1853	23.0597	23.2935	23.6722	23.3996	23.6633	23.5041	23.9681	24.136
O43300	O43300	Leucine-rich repeat transmembrane neuronal protein 2	LRRTM2	1	1	0	0		1.13065	0.17715	0.215847	0.67506	-0.566911	0.11902	0	5	5	-0.20826	NaN	NaN	-0.08523	0.29859	NaN	NaN	0.05038	-0.10755	NaN	NaN	NaN	NaN	-0.08618	0.08781	-0.39135	-0.11348	-0.43462	23.3637	23.1555	NaN	22.9765	23.2818	NaN	23.183	NaN	23.3384	NaN	NaN	22.8769	23.5779	23.4917
P22061;P22061-2	P22061;P22061-2	Protein-L-isoaspartate(D-aspartate) O-methyltransferase	PCMT1	2	0	0	0		0.859071	-0.21915	0.229323	NaN	NaN	NaN	0	6	7	0.04476	-0.17335	NaN	-0.09735	0.33063	NaN	NaN	-0.17117	-0.31376	NaN	-0.05671	-0.25402	NaN	0.78789	0.51614	0.1147	0.00953	-0.02709	24.0038	24.0485	NaN	23.8014	24.3265	24.2698	24.4445	24.2712	24.0648	23.8108	NaN	NaN	24.2522	25.0401
Q06481;Q06481-3;Q06481-6;Q06481-2;Q06481-4;Q06481-5	Q06481;Q06481-3;Q06481-6;Q06481-2;Q06481-4;Q06481-5	Amyloid-like protein 2	APLP2	6	1	0	0		0.911244	-0.13409	0.229714	0.753656	-0.408023	0.0238953	0	9	9	-0.05819	-0.06174	-0.76309	0.07317	-0.03426	-0.14513	-0.09128	0.18123	0.1017	-0.18431	-0.06261	0.23982	-0.09216	0.34197	-0.00072	-0.06051	0.12812	0.09962	29.4232	29.365	30.0491	29.8648	29.799	29.7364	30.0572	29.9955	29.7589	29.9987	29.4792	29.387	29.9869	30.3288
P08493;P08493-2	P08493;P08493-2	Matrix Gla protein	MGP	2	0	0	0		1.5885	0.667666	0.230162	NaN	NaN	NaN	0	4	6	0.75613	NaN	NaN	0.14639	NaN	0.25229	NaN	-0.36386	NaN	NaN	-0.065	0.18477	NaN	-2.3024	NaN	0.18231	-0.24084	-0.57841	26.3987	27.1548	NaN	26.2238	26.4185	26.3535	NaN	26.7456	26.8013	26.9861	25.9583	NaN	26.6092	24.3068
Q13790	Q13790	Apolipoprotein F	APOF	1	0	0	0		0.821586	-0.283517	0.230835	NaN	NaN	NaN	0	5	4	-0.04747	-0.21937	-0.24416	NaN	NaN	NaN	0.5942	-0.23921	NaN	0.04244	0.00425	NaN	NaN	0.49356	NaN	0.46901	NaN	NaN	23.1806	23.1331	23.7966	23.839	23.7283	23.7325	23.7266	23.5072	NaN	NaN	NaN	23.3979	23.4585	23.9521
Q8NBJ4-2;Q8NBJ4	Q8NBJ4-2;Q8NBJ4	Golgi membrane protein 1	GOLM1	2	0	1	0		0.911397	-0.133848	0.23302	NaN	NaN	NaN	0	9	9	-0.35802	0.13846	-0.60191	0.0601	-0.32304	0.00432	0.09313	0.05628	0.09061	0.15936	0.08605	0.39499	-0.11564	0.13578	-0.25223	-0.00712	-0.08923	0.0526	27.6724	27.3144	27.2265	27.3858	27.4931	27.5792	27.1354	27.2739	27.2266	27.6216	27.0617	26.946	27.6308	27.7666
O75078;O75078-2	O75078;O75078-2	Disintegrin and metalloproteinase domain-containing protein 11	ADAM11	2	1	0	0		0.861081	-0.215779	0.234405	NaN	NaN	NaN	0	7	8	-0.0268	0.17055	NaN	-0.24423	0.17674	-0.2958	NaN	-0.19968	-0.09326	-0.06078	-0.49232	-0.37798	NaN	0.42643	0.7389	0.28567	0.25707	0.36355	23.7126	23.6858	24.2603	24.1995	24.394	23.9017	24.0811	24.2516	24.213	23.835	23.1552	NaN	23.6243	24.0508
Q14520-2;Q14520	Q14520-2;Q14520	Hyaluronan-binding protein 2;Hyaluronan-binding protein 2 50 kDa heavy chain;Hyaluronan-binding protein 2 50 kDa heavy chain alternate form;Hyaluronan-binding protein 2 27 kDa light chain;Hyaluronan-binding protein 2 27 kDa light chain alternate form	HABP2	2	0	0	0		1.12976	0.176012	0.234907	NaN	NaN	NaN	0	9	9	-0.12112	0.0666	0.4386	0.04458	-0.23254	0.38464	0.88297	0.08146	0.50376	0.10572	0.49739	0.03189	0.2595	0.21524	-0.20815	-0.03539	-0.21851	-0.18285	27.2361	27.115	27.7235	27.8292	27.3665	27.8638	28.1991	28.2657	27.2016	27.2335	27.5651	27.8246	27.5985	27.8138
Q9BQ16-1;Q9BQ16-9;Q9BQ16-8	Q9BQ16-1;Q9BQ16-9;Q9BQ16-8	Testican-3	SPOCK3	3	0	0	0		0.871966	-0.197657	0.236755	NaN	NaN	NaN	0	9	9	-0.78707	-0.0087	-0.73549	-0.00407	-0.60222	0.15427	0.20434	0.01352	0.14471	0.02876	-0.16484	0.05105	0.63557	-0.06976	0.16033	-0.15023	-0.20716	-0.12552	26.3205	25.5334	25.7647	25.7935	26.3994	26.2346	25.8864	25.8777	25.9709	26.0219	25.4423	26.0778	26.0939	26.0241
O00391;O00391-2	O00391;O00391-2	Sulfhydryl oxidase 1	QSOX1	2	0	0	0		0.943675	-0.0836378	0.237328	0.714302	-0.485394	0.178976	0	9	9	-0.16317	-0.17037	-0.42477	-0.04947	-0.1247	-0.11673	0.14446	-0.16643	0.03918	0.19673	-0.16936	-0.09309	0.04046	-0.09249	0.09358	-0.1806	0.04332	-0.11781	27.1924	27.0292	26.9786	27.1753	27.4572	27.2879	27.4428	27.2724	27.3781	27.285	27.117	27.1575	27.1093	27.0168
P14314-2;P14314	P14314-2;P14314	Glucosidase 2 subunit beta	PRKCSH	2	0	0	0		0.929192	-0.105951	0.237793	0.893463	-0.16252	0.200706	0	9	9	0.0723	-0.11385	-0.41882	-0.02599	-0.04171	-0.10804	-0.28154	0.31675	-0.02019	-0.22186	0.14235	0.14909	0.01694	0.29935	0.05075	-0.13486	-0.01619	0.0469	26.4907	26.563	26.5292	26.3073	26.5989	26.7412	26.5451	26.4313	26.4587	26.6078	26.423	26.4399	26.5117	26.811
P84157-2;P84157-3;P84157	P84157-2;P84157-3;P84157	Matrix-remodeling-associated protein 7	MXRA7	3	0	0	0		0.829593	-0.269525	0.239338	NaN	NaN	NaN	0	8	6	-0.6864	0.09993	-0.72129	-0.26285	0.43084	-0.42301	-0.61444	0.36437	NaN	0.06832	NaN	0.32528	-0.2099	0.44651	NaN	-0.22352	-0.14918	NaN	22.4425	21.7561	22.0226	22.0909	21.8305	NaN	21.3118	21.4117	21.7445	22.0698	21.9114	21.7016	22.1037	22.5502
O43505	O43505	Beta-1,4-glucuronyltransferase 1	B4GAT1	1	0	1	0		1.05143	0.0723589	0.240189	NaN	NaN	NaN	0	9	9	-0.06427	-0.07936	-0.03345	0.01886	0.04375	0.04448	-0.07239	-0.08188	0.14142	-0.21352	-0.22889	-0.30275	0.0419	-0.03395	-0.03794	0.1116	0.134	-0.20452	32.0829	32.0187	32.22	32.0065	32.197	31.9681	32.2354	32.156	32.0701	31.7674	32.0398	32.0817	32.3203	32.2863
Q9UM47	Q9UM47	Neurogenic locus notch homolog protein 3;Notch 3 extracellular truncation;Notch 3 intracellular domain	NOTCH3	1	1	0	0		1.20242	0.265939	0.241059	NaN	NaN	NaN	0	6	8	NaN	NaN	NaN	0.18895	-0.30952	0.42466	-0.4768	0.10172	0.9811	-0.01231	0.14766	NaN	-0.26481	-0.47529	-0.13119	-0.17203	-0.37617	0.37011	24.2279	NaN	23.7025	23.6902	23.3941	23.5418	NaN	23.8619	NaN	NaN	23.9875	23.7227	24.0885	23.6132
Q5VV43-4;Q5VV43-2;Q5VV43;Q5VV43-3	Q5VV43-4;Q5VV43-2;Q5VV43;Q5VV43-3	Dyslexia-associated protein KIAA0319	KIAA0319	4	1	0	0		0.873086	-0.195804	0.243647	NaN	NaN	NaN	0	5	6	-0.35105	-0.03598	NaN	0.02048	0.06425	NaN	NaN	-0.29487	NaN	-0.29974	-0.30611	NaN	NaN	NaN	0.16896	0.36078	0.19706	0.33727	24.7203	24.3693	24.26	23.9603	24.5876	24.2815	24.1886	24.1526	24.4591	NaN	24.0556	NaN	24.4819	NaN
P14618-2;P30613-2;P30613	P14618-2	Pyruvate kinase PKM	PKM	3	0	0	0		1.11442	0.156297	0.245236	NaN	NaN	NaN	0	9	9	0.09104	-0.02775	-0.42536	0.02255	0.19419	0.08147	0.10244	0.29813	0.04657	0.10912	0.01617	-0.95249	-0.22534	-0.14171	0.01588	0.06364	-0.01031	0.10165	29.6757	29.7667	30.0706	30.1797	30.3565	30.3726	29.8052	29.7775	30.2716	29.3192	30.2308	30.0054	30.7036	30.5619
Q9UBX1	Q9UBX1	Cathepsin F	CTSF	1	0	0	0		1.05472	0.0768594	0.247295	NaN	NaN	NaN	0	8	9	-0.23035	0.04153	NaN	0.2489	0.10898	0.09578	-0.03678	-0.10047	0.09749	0.11656	-0.10295	-0.10126	-0.25412	-0.03877	-0.0825	0.0372	-0.10411	0.09143	26.2979	26.0676	26.5391	26.6557	26.622	26.519	26.2936	26.3352	26.4033	26.3021	26.2894	26.0353	26.1326	26.0939
P28799-2;P28799	P28799-2;P28799	Granulins;Acrogranin;Paragranulin;Granulin-1;Granulin-2;Granulin-3;Granulin-4;Granulin-5;Granulin-6;Granulin-7	GRN	2	0	0	0		1.17756	0.235796	0.247415	NaN	NaN	NaN	0	4	8	0.00118	0.3938	NaN	NaN	NaN	NaN	-0.02651	-0.01517	NaN	0.14568	0.01487	-0.35586	0.10414	-0.38191	-0.83605	-0.03427	NaN	0.16363	23.815	23.8162	22.6326	22.7782	23.9162	23.931	23.4902	23.884	24.0667	23.7108	22.6647	22.7688	23.5399	23.158
P06312	P06312	Ig kappa chain V-IV region	IGKV4-1	1	0	0	0		0.871915	-0.19774	0.24835	NaN	NaN	NaN	0	7	7	-0.2379	0.19591	NaN	-0.05335	-0.47177	-0.25642	-0.09697	0.53441	NaN	0.43508	-0.30193	0.24118	NaN	0.4195	NaN	-0.00364	-0.07181	0.27971	25.0766	24.8387	25.988	26.4231	24.5852	24.2833	24.831	25.0269	24.9908	25.232	25.9974	NaN	24.5482	24.9677
Q96ID5	Q96ID5	Immunoglobulin superfamily member 21	IGSF21	1	0	0	0		0.873971	-0.194342	0.248999	NaN	NaN	NaN	0	9	9	-0.30283	0.17753	-1.10562	0.22639	-0.24085	-0.13368	0.14525	0.10603	0.07054	0.47033	0.44772	0.07726	-0.0854	0.10199	-0.03517	-0.34484	0.02233	0.03762	25.9008	25.598	24.9392	25.4095	25.4206	25.8683	25.0046	25.1822	25.4393	25.5166	24.9061	24.8207	25.1524	25.2544
Q6UX73-2;Q6UX73;Q6NSJ2	Q6UX73-2;Q6UX73	UPF0764 protein C16orf89	C16orf89	3	0	0	0		0.946265	-0.0796844	0.250404	NaN	NaN	NaN	0	9	9	0.03052	-0.04862	-0.06084	-0.04603	0.13475	0.04465	-0.18434	-0.14667	-0.03616	0.12251	0.02942	-0.19348	0.05095	-0.20308	0.06331	0.1369	0.0182	0.37969	28.3451	28.3756	28.3321	28.4547	28.5437	28.5731	28.4184	28.3697	28.373	28.1795	28.0179	28.0689	28.3489	28.1458
Q9P2E7-2;Q9P2E7	Q9P2E7-2;Q9P2E7	Protocadherin-10	PCDH10	2	1	0	0		0.878506	-0.186876	0.250919	NaN	NaN	NaN	0	7	8	-0.40659	-0.06642	NaN	-0.16022	-0.61544	0.03184	NaN	-0.25253	0.28463	-0.11994	-0.04745	0.30458	-0.11332	0.26545	0.09759	0.33765	-0.58353	NaN	24.6632	24.2566	24.498	24.378	24.4815	24.434	24.3165	24.2501	24.5198	24.8243	24.4835	24.3701	24.5183	24.7837
P78509-2;P78509;P78509-3	P78509-2;P78509;P78509-3	Reelin	RELN	3	0	0	0		0.949835	-0.0742511	0.251593	0.78161	-0.355479	0.0842221	0	9	9	-0.04652	-0.03684	-0.49987	0.03708	-0.06153	-0.19508	-0.12029	-0.05675	0.02395	0.00325	-0.12414	-0.15953	0.1081	-0.0145	0.01481	0.02935	-0.15002	0.00509	29.5621	29.5156	30.3112	30.3144	29.8792	29.7551	30.2945	30.2577	29.9478	29.7883	29.3752	29.4833	30.0742	30.0597
O95390	O95390	Growth/differentiation factor 11	GDF11	1	0	0	0		0.896268	-0.157998	0.252541	NaN	NaN	NaN	0	9	9	-0.20272	-0.10731	-0.62246	0.08489	-0.37957	-0.14017	0.57675	-0.40036	-0.03862	0.08485	-0.27293	-0.24774	0.07432	0.42165	0.05641	-0.03597	0.00511	0.10671	24.8565	24.6538	25.5147	25.5995	25.1551	24.8822	25.5958	25.4885	24.971	24.7232	25.2948	25.3691	25.3894	25.8111
Q9H8L6	Q9H8L6	Multimerin-2	MMRN2	1	0	0	0		0.834515	-0.26099	0.252834	NaN	NaN	NaN	0	9	9	0.10367	-0.77876	-1.21204	-0.4651	0.16626	-1.17602	0.34492	-0.18776	0.17799	-0.06242	-0.52084	-0.55392	0.00197	0.03433	0.20564	0.08892	-0.01761	0.146	25.5278	25.6314	26.8883	26.8259	25.5697	25.0489	26.9362	26.1574	25.6603	25.1064	26.8867	26.8887	26.7353	26.7696
P12110;P12110-3;P12110-2	P12110;P12110-3;P12110-2	Collagen alpha-2(VI) chain	COL6A2	3	0	0	0		0.794881	-0.331189	0.254119	NaN	NaN	NaN	0	5	6	0.18442	-0.50086	NaN	-0.43735	NaN	NaN	NaN	-0.23129	-0.37474	NaN	0.45635	0.279	NaN	NaN	0.79133	-0.21735	-0.23161	-0.72237	23.4045	23.5889	NaN	24.2351	23.8053	24.2616	24.1826	23.6818	24.301	24.58	NaN	24.1605	NaN	NaN
Q13822-3;Q13822;Q13822-2;P22413;A6NES4	Q13822-3;Q13822;Q13822-2	Ectonucleotide pyrophosphatase/phosphodiesterase family member 2	ENPP2	5	0	0	0		0.951734	-0.07137	0.254625	0.756209	-0.403143	0.156452	0	9	9	-0.13085	0.08479	-0.13123	0.08548	-0.39061	-0.01028	-0.21372	0.00178	-0.2	-0.08692	-0.06408	0.01171	-0.08603	0.11804	0.04435	-0.01683	-0.19616	0.01361	32.7812	32.6504	32.3497	32.2628	32.7151	32.651	32.3634	32.4482	32.8276	32.8393	31.8896	31.8036	32.1249	32.2429
P08603;P08603-2	P08603	Complement factor H	CFH	2	0	0	0		0.933241	-0.0996789	0.25618	NaN	NaN	NaN	0	9	9	-0.03205	-0.05823	0.24459	-0.37305	0.17058	-0.15101	-0.10004	0.06816	-0.15344	-0.03209	0.01795	-0.13866	0.15062	0.37566	0.24237	0.00833	0.0406	-0.15216	31.5752	31.5431	31.316	31.2839	31.1385	31.1564	31.4307	31.3724	31.4239	31.2852	31.4355	31.5862	31.3054	31.681
Q8N2S1-2;Q8N2S1-3;Q8N2S1;Q8N2S1-4	Q8N2S1-2;Q8N2S1-3;Q8N2S1	Latent-transforming growth factor beta-binding protein 4	LTBP4	4	0	0	0		0.931068	-0.103041	0.256458	NaN	NaN	NaN	0	9	9	-0.1336	-0.10076	-0.0861	-0.25548	0.10977	-0.20225	-0.11044	-0.52427	0.11497	-0.13565	-0.04664	-0.20178	0.18934	0.21664	-0.00549	0.12475	-0.09612	-0.30584	27.9974	27.8638	28.1167	27.9811	28.1153	28.0687	27.633	27.5322	28.1106	27.9089	27.6825	27.8718	27.8669	28.0835
P01591	P01591	Immunoglobulin J chain	IGJ	1	0	0	0		0.88381	-0.178191	0.258147	NaN	NaN	NaN	0	9	9	-0.03571	0.15467	-0.58168	-0.05578	0.02989	-0.74498	-0.37895	0.16725	0.27653	0.57775	0.01562	0.0649	0.05495	0.35916	-0.03102	-0.00602	-0.21781	-0.38257	27.3562	27.3205	26.0145	26.5922	26.1376	26.1532	26.1114	26.2661	27.16	27.2249	27.7411	27.7961	26.5445	26.9037
P55290;P55290-4;P55290-5;P55290-3;P55290-2	P55290;P55290-4;P55290-5;P55290-3;P55290-2	Cadherin-13	CDH13	5	0	0	1		0.953539	-0.0686356	0.260081	0.722611	-0.468709	0.0358629	0	9	9	0.07229	-0.03117	-0.43517	-0.09486	0.07362	-0.04104	-0.15056	0.00527	0.00909	-0.042	-0.03448	0.08583	-0.10804	-0.10563	0.11045	0.0106	0.08655	0.02191	29.5018	29.574	28.8907	28.8487	29.6409	29.6064	29.3673	29.3361	29.339	29.4249	29.4525	29.3445	29.6924	29.5867
P43121;P43121-2	P43121	Cell surface glycoprotein MUC18	MCAM	2	1	0	0		0.899026	-0.153566	0.26134	NaN	NaN	NaN	0	9	9	-0.14822	-0.10602	-0.81867	0.02816	0.00964	-0.0869	-0.24828	0.10648	0.1597	-0.12408	-0.00793	0.24767	-0.36447	0.49361	0.3187	-0.0438	-0.12646	-0.11526	27.5815	27.4333	27.7683	27.6442	27.3528	27.3449	27.5804	27.4744	27.3233	27.5709	27.5127	27.1482	27.2959	27.7895
P19022;P19022-2	P19022;P19022-2	Cadherin-2	CDH2	2	1	0	0		0.952461	-0.0702678	0.263741	0.386814	-1.37029	0.0580588	0	9	9	-0.15673	-0.04603	-0.35911	0.13909	0.13391	0.08718	0.14134	-0.06623	-0.00492	-0.03839	-0.01764	0.04521	0.03242	0.10355	0.13478	0.0307	0.02437	0.18591	29.8405	29.6837	29.6627	29.6243	29.9502	29.9325	29.5847	29.5387	29.8368	29.882	29.5997	29.6322	30.0532	30.1568
Q9C0A0-2;Q9C0A0;Q9BZ76-2;Q9BZ76;Q96NU0;Q96NU0-3;Q96NU0-2	Q9C0A0-2;Q9C0A0	Contactin-associated protein-like 4	CNTNAP4	7	1	0	0		0.974828	-0.03678	0.263833	0.759786	-0.396335	0.166454	0	9	9	0.06074	0.09721	-0.15878	0.00139	-0.08566	-0.02817	-0.09498	-0.05717	-0.06632	0.00368	0.00409	0.08291	-0.11557	0.01991	-0.01925	0.0225	0.00911	-0.0081	28.471	28.5317	28.5992	28.6029	28.8026	28.8067	28.3718	28.469	28.7296	28.8125	28.2492	28.1336	28.4201	28.44
P55083;P55083-2;REV__Q9P2D8-2;REV__Q9P2D8;REV__Q9P2D8-3	P55083;P55083-2	Microfibril-associated glycoprotein 4	MFAP4	5	0	0	0		1.13808	0.186607	0.263941	NaN	NaN	NaN	0	9	9	-0.24218	0.21508	1.03377	-0.04159	-0.03944	0.00266	-0.4544	0.2231	0.20177	0.22264	-0.50895	0.11152	-0.04109	-0.28777	-0.102	-0.34788	0.1188	0.05404	28.1718	27.9296	27.9791	28.2018	28.6053	28.0963	27.9077	28.1227	27.8401	27.9516	28.2478	28.2067	27.7983	27.5106
P0DMQ5	P0DMQ5	Putative transmembrane protein INAFM2	INAFM2	1	0	0	0		1.19296	0.254541	0.265615	NaN	NaN	NaN	0	8	9	-0.17302	0.06822	NaN	0.25488	-0.4555	0.34469	-0.45979	1.5267	0.21463	0.11293	-0.26565	-0.07151	-0.24878	-0.06629	-0.41096	0.14768	-0.06715	0.06477	25.9808	25.8077	25.4933	25.6062	25.8621	25.5964	25.6257	25.6939	25.7459	25.6744	25.4017	25.1529	25.896	25.8297
Q06830;Q13162	Q06830	Peroxiredoxin-1	PRDX1	2	0	0	0		1.14877	0.200086	0.268689	NaN	NaN	NaN	0	9	9	0.27145	0.02613	-0.41641	-0.08223	1.22562	-0.14929	-0.01951	-0.14483	0.31105	0.13641	0.2551	-0.48724	-0.31141	-0.04951	-0.13113	0.02736	-0.01102	-0.20735	25.9918	26.2632	25.8768	26.0132	26.1864	26.4415	25.5777	25.6038	26.228	25.7407	25.804	25.4926	25.9521	25.9026
P04070;P04070-2	P04070;P04070-2	Vitamin K-dependent protein C;Vitamin K-dependent protein C light chain;Vitamin K-dependent protein C heavy chain;Activation peptide	PROC	2	0	0	0		0.924131	-0.113831	0.269577	NaN	NaN	NaN	0	9	9	0.06329	0.19591	-0.30003	-0.11141	0.24049	0.288	0.02804	-0.5354	-0.10589	0.08955	-0.04082	0.17066	0.30835	-0.10541	0.21882	0.0272	0.01819	0.10094	26.1912	26.2544	26.1952	26.2848	25.9001	25.8592	26.358	26.5539	26.2937	26.4644	26.3089	26.6172	26.4629	26.3575
P09486	P09486	SPARC	SPARC	1	0	0	0		0.960102	-0.05874	0.272956	1.87654	0.908072	0.673297	0	9	9	-0.0565	-0.15659	-0.0613	0.02221	-0.18595	-0.16845	-0.19744	-0.00371	-0.09129	-0.06734	-0.1006	-0.06385	-0.246	0.13356	0.16797	-0.00057	-0.02093	-0.1726	29.9882	29.9317	29.7267	29.6593	30.2665	30.1659	29.642	29.4854	30.1422	30.0784	29.42	29.1741	29.6893	29.8228
P12259	P12259	Coagulation factor V;Coagulation factor V heavy chain;Coagulation factor V light chain	F5	1	0	0	0		0.931402	-0.102524	0.27321	NaN	NaN	NaN	0	9	9	-0.29098	-0.07411	-0.44834	-0.17532	-0.109	-0.02347	-0.04407	-0.20829	-0.00964	-0.0597	-0.47593	-0.30419	0.18435	0.0702	0.03745	0.25624	-0.11021	-0.05871	29.25	28.9591	28.9999	28.9402	29.5042	29.0283	28.7667	28.6926	29.3138	29.0096	28.0779	28.2623	28.5634	28.6336
P07195;Q6ZMR3;P07864;Q9BYZ2	P07195	L-lactate dehydrogenase B chain	LDHB	4	0	0	0		1.092	0.12697	0.273746	NaN	NaN	NaN	0	9	9	-0.07291	-0.14502	-0.69151	0.2832	0.11363	0.06231	-0.02453	0.21159	0.33002	-0.2575	-0.09474	-0.32086	-0.12631	-0.15302	0.11529	-0.1841	-0.10021	0.0455	28.7233	28.6504	29.0896	28.8321	29.3556	29.2608	28.8592	28.7142	29.1148	28.7939	28.8439	28.7176	29.3075	29.1545
P26038;P35241;P35241-5;P35241-4	P26038	Moesin	MSN	4	0	0	0		1.17009	0.226623	0.275955	NaN	NaN	NaN	0	9	9	0.39863	-0.34027	0.20366	-0.2397	1.0962	0.10407	0.56518	-0.45964	0.30818	-0.30375	0.13778	-0.07196	-0.58683	-0.30611	0.5491	0.20473	-0.24952	0.22326	25.1607	25.5593	25.0526	24.7488	25.4087	25.5465	25.6081	25.2678	25.3652	25.2932	26.3062	25.7193	25.5358	25.2297
Q08629	Q08629	Testican-1	SPOCK1	1	0	0	0		0.947642	-0.0775867	0.276008	0.896916	-0.156956	0.460612	0	9	9	0.01835	0.01074	-0.2437	0.05438	-0.18044	-0.17361	0.1186	-0.10874	0.06528	-0.08092	0.06123	0.24249	-0.12143	-0.1018	0.16388	0.22761	-0.19321	0.06129	27.9638	27.9822	28.0434	27.9625	27.8908	27.952	28.1847	28.1954	27.8217	28.0642	27.6734	27.552	28.6343	28.5325
Q8IZA0-2;Q8IZA0	Q8IZA0-2;Q8IZA0	Dyslexia-associated protein KIAA0319-like protein	KIAA0319L	2	0	0	0		1.11383	0.15553	0.276255	NaN	NaN	NaN	0	6	7	0.28928	-0.22266	NaN	-0.11792	0.30285	0.35944	NaN	0.34479	NaN	0.03163	-0.07662	-0.09075	0.13348	NaN	-0.2891	-0.11807	0.4358	NaN	22.8212	23.1105	23.0535	23.0851	23.1354	23.0588	23.0989	22.8762	22.8725	22.7818	22.5984	22.7319	22.7091	NaN
Q9UHG2	Q9UHG2	ProSAAS;KEP;Big SAAS;Little SAAS;Big PEN-LEN;PEN;Little LEN;Big LEN	PCSK1N	1	0	0	0		0.884605	-0.176894	0.280981	0.839882	-0.251742	0.179381	0	9	9	-0.26866	-0.41753	-0.84997	0.18777	0.27599	0.13323	0.03627	-0.43207	0.30201	-0.2181	-0.06878	-0.35101	0.49667	0.29111	0.19448	-0.04982	0.09168	0.17286	30.3896	30.1209	30.6488	30.4307	30.6493	30.5805	30.5414	30.1239	30.1747	29.8237	30.099	30.5957	30.1464	30.4375
Q92820	Q92820	Gamma-glutamyl hydrolase	GGH	1	0	0	0		0.879781	-0.184784	0.281708	0.643914	-0.635061	0.211001	0	9	9	-0.03257	-0.4439	0.3512	-0.46392	-0.98548	-0.0789	-0.39883	-0.20042	0.17526	-0.11747	-0.21673	0.18958	-0.62209	-0.21406	-0.07253	0.4096	0.17223	0.05697	25.5476	25.5151	25.8168	25.6994	25.698	25.4813	25.9613	25.5174	25.8609	26.0505	25.5149	24.8928	26.1146	25.9006
P36955	P36955	Pigment epithelium-derived factor	SERPINF1	1	0	0	0		0.946311	-0.0796144	0.282903	NaN	NaN	NaN	0	9	9	-0.16865	-0.03631	0.07509	0.06728	-0.29689	0.14067	-0.3423	0.03081	-0.15463	0.06553	-0.0968	-0.0228	-0.0305	-0.13981	0.12103	0.25766	-0.1274	0.00469	33.7735	33.6049	33.1915	33.257	33.3471	33.2503	33.6282	33.5919	33.7909	33.7681	33.5161	33.4856	33.3835	33.2437
P20827;P20827-2	P20827;P20827-2	Ephrin-A1;Ephrin-A1, secreted form	EFNA1	2	0	0	1		0.873431	-0.195235	0.284909	NaN	NaN	NaN	0	8	9	0.04315	0.14274	NaN	-0.55303	-0.958	0.21858	-0.15089	0.40089	-0.15458	0.08641	0.34222	0.12635	0.2199	-0.16856	-0.4284	0.47273	0.0672	-0.09827	25.4105	25.4537	25.2943	25.3807	25.4459	25.7882	24.8925	25.0353	24.9468	25.0731	24.4725	24.6924	24.9992	24.8306
Q13740-2;Q13740;Q13740-4;Q13740-3	Q13740-2;Q13740;Q13740-4	CD166 antigen	ALCAM	4	1	0	0		0.925784	-0.111252	0.285067	NaN	NaN	NaN	0	9	9	-0.15799	-0.10204	-0.59141	0.16128	0.21955	-0.08861	-0.23038	0.22104	-0.09442	0.09499	0.05079	-0.19143	-0.02175	0.28215	0.17438	0.00949	-0.19037	0.13004	25.4444	25.2864	25.2288	25.3238	25.724	25.7748	25.3139	25.2118	25.5059	25.3145	25.3113	25.2895	25.5054	25.7876
P36222	P36222	Chitinase-3-like protein 1	CHI3L1	1	0	0	0		0.660407	-0.598573	0.288088	NaN	NaN	NaN	0	8	9	-0.34671	-0.5231	NaN	-1.14758	-1.47569	-0.16257	0.2067	-0.56237	0.01813	-1.62897	1.35307	0.80594	1.88431	-1.71057	1.47245	-1.61102	-0.1033	0.43291	29.0416	28.6948	29.175	27.5461	27.9257	29.2788	28.6962	28.1731	28.9868	29.7928	27.7216	29.6059	28.3542	26.6436
Q92485;Q92485-2	Q92485;Q92485-2	Acid sphingomyelinase-like phosphodiesterase 3b	SMPDL3B	2	0	0	0		0.844033	-0.244629	0.288176	NaN	NaN	NaN	0	5	9	NaN	-0.05321	NaN	0.17315	-0.99622	0.06904	NaN	-0.24501	NaN	0.33871	-0.39055	0.40011	-0.08678	-0.41718	0.23587	-0.32765	0.07174	0.48334	NaN	22.8642	23.0803	23.419	23.2382	22.8476	22.7515	22.6983	23.0366	23.4367	22.9227	22.8359	23.4203	23.0032
P27824;P27824-2;P27824-3	P27824;P27824-2;P27824-3	Calnexin	CANX	3	1	0	0		1.36082	0.444474	0.288274	NaN	NaN	NaN	0	4	6	-0.69286	NaN	NaN	NaN	1.34512	NaN	NaN	0.79484	-0.13391	NaN	0.18506	0.14423	NaN	NaN	-0.11762	-0.01543	-0.58216	-0.31114	24.1872	23.4944	22.578	NaN	23.929	24.1141	24.3376	NaN	23.5838	23.7281	23.4929	NaN	23.7118	NaN
Q9NZK5;Q9NZK5-2	Q9NZK5;Q9NZK5-2	Adenosine deaminase CECR1	CECR1	2	0	0	0		0.900857	-0.15063	0.289144	NaN	NaN	NaN	0	8	8	-0.18375	0.52203	NaN	-0.4755	0.02089	-0.3125	0.03093	-0.05815	0.05405	0.17767	0.28471	0.55045	-0.30144	NaN	0.02803	-0.00567	0.02781	0.04148	24.7196	24.5359	24.6793	24.857	24.5541	24.8388	24.5388	25.0608	23.9115	24.462	24.829	24.5276	NaN	24.4389
P38571-2;P38571	P38571-2;P38571	Lysosomal acid lipase/cholesteryl ester hydrolase	LIPA	2	0	0	0		1.08907	0.123102	0.290125	NaN	NaN	NaN	0	8	6	-0.21337	0.23081	NaN	-0.0354	0.27767	0.00931	0.13115	0.02437	0.27592	0.2192	-0.10232	NaN	NaN	NaN	-0.12199	0.10755	-0.45113	0.13542	23.9279	23.7145	23.6108	23.83	23.3676	23.2653	23.4361	23.6669	23.0801	NaN	NaN	NaN	NaN	NaN
P06681;P06681-3;P06681-2	P06681;P06681-3;P06681-2	Complement C2;Complement C2b fragment;Complement C2a fragment	C2	3	0	0	0		1.06087	0.0852411	0.292012	NaN	NaN	NaN	0	9	9	0.17906	0.25656	0.1767	0.06374	-0.18242	0.14847	0.01705	0.08604	-0.2554	0.09574	-0.03558	-0.15202	-0.03781	0.24184	0.06912	0.00573	-0.29667	-0.16772	29.2443	29.4234	29.3478	29.4435	29.4161	29.3806	29.5679	29.8245	29.413	29.261	29.767	29.7292	28.3539	28.5958
P24043	P24043	Laminin subunit alpha-2	LAMA2	1	0	0	0		0.922884	-0.115779	0.295186	NaN	NaN	NaN	0	9	9	-0.28175	-0.16872	-0.14315	0.16103	-0.19584	-0.0906	0.04734	0.27177	-0.41588	-0.12516	-0.00961	0.07117	-0.22334	0.35879	0.32411	0.15842	-0.35163	0.02346	26.4331	26.1513	26.5931	26.4679	26.5586	26.549	26.3602	26.1915	26.5243	26.5955	26.5598	26.3364	26.4572	26.816
Q8IUK5;Q8IUK5-3;Q8IUK5-2;Q8IUK5-4	Q8IUK5;Q8IUK5-3;Q8IUK5-2;Q8IUK5-4	Plexin domain-containing protein 1	PLXDC1	4	1	0	0		0.880306	-0.183923	0.297958	NaN	NaN	NaN	0	8	9	0.38186	0.32119	NaN	-0.19574	-0.72219	-0.2186	-0.03815	0.00939	-0.19535	0.32941	0.57551	0.4114	-0.21286	0.28253	-0.54318	-0.13955	-0.01251	0.22477	25.5911	25.9729	25.0122	25.3416	25.3363	25.9118	25.6518	25.973	25.0877	25.4991	24.9817	24.7689	25.832	26.1146
P09382	P09382	Galectin-1	LGALS1	1	0	0	0		0.880275	-0.183974	0.299861	NaN	NaN	NaN	0	9	9	0.01273	-0.31209	-0.66304	-0.28852	0.7527	-0.01663	0.13478	-0.56518	0.35211	-0.15771	0.14406	-0.3758	0.21177	0.38204	0.42019	0.22875	0.03389	0.17544	27.0122	27.025	27.0451	26.8874	26.983	27.1271	27.0559	26.7438	26.6784	26.3026	26.9697	27.1815	27.0024	27.3844
P17900	P17900	Ganglioside GM2 activator;Ganglioside GM2 activator isoform short	GM2A	1	0	0	0		0.920159	-0.120044	0.300802	5.46732	2.45083	0.0626271	0	9	9	-0.06148	0.13787	-0.54683	-0.1378	0.45398	-0.25253	-0.01175	-0.09601	0.28941	-0.00299	-0.20742	0.03502	0.36959	0.13137	0.25494	0.05253	0.10975	0.11247	30.218	30.1565	29.8833	29.8803	29.8462	29.6388	29.9499	30.0878	29.7186	29.7537	29.7411	30.1107	30.122	30.2534
Q99674;Q99674-4;Q99674-5;Q99674-2;Q99674-3	Q99674;Q99674-4;Q99674-5	Cell growth regulator with EF hand domain protein 1	CGREF1	5	0	0	0		1.05383	0.0756467	0.302325	NaN	NaN	NaN	0	9	9	0.03357	0.00657	-0.14775	-0.51745	0.02775	-0.14933	-0.15729	-0.24397	0.08635	-0.15215	-0.17529	-0.2774	-0.24336	-0.20306	-0.35484	-0.12543	0.00532	-0.21616	27.097	27.1305	27.3598	27.2077	27.1712	26.9959	27.2135	27.22	27.0744	26.797	27.6705	27.4272	27.6644	27.4614
Q92673	Q92673	Sortilin-related receptor	SORL1	1	1	0	0		0.951726	-0.0713811	0.303694	NaN	NaN	NaN	0	9	9	-0.02112	-0.03228	-0.55689	0.05398	-0.06631	0.02643	-0.01648	-0.2011	-0.03667	0.02043	-0.06017	-0.0748	-0.05622	0.08601	0.00603	0.05698	-0.15441	-0.03186	26.4215	26.4004	26.7508	26.7713	27.1277	27.0675	26.7166	26.6843	27.0126	26.9378	26.827	26.7708	26.692	26.7781
P05546;CON__ENSEMBL:ENSBTAP00000018574	P05546	Heparin cofactor 2	SERPIND1	2	0	0	0		1.09152	0.126341	0.305391	NaN	NaN	NaN	0	9	9	-0.14648	0.1435	0.81807	0.08116	-0.20232	-0.04746	0.13749	-0.14859	0.34083	0.1672	0.13151	-0.37754	-0.11549	-0.01206	-0.08219	0.07093	0.0066	0.05017	30.9284	30.7819	31.0073	31.1745	30.8746	31.0061	31.4085	31.552	30.9963	30.6188	31.2093	31.0938	30.9856	30.9735
Q969Z4	Q969Z4	Tumor necrosis factor receptor superfamily member 19L	RELT	1	1	0	0		0.886668	-0.173535	0.306087	NaN	NaN	NaN	0	7	9	-0.14831	-0.77583	NaN	0.03028	0.04693	-0.27065	NaN	0.17364	0.34008	0.04769	-0.59903	0.1917	0.16223	0.06978	0.21976	0.02819	0.18037	0.48473	23.692	23.5437	24.0481	24.0958	23.948	23.3489	23.9999	23.2241	23.838	24.0297	24.26	24.4222	24.6493	24.719
Q9Y5I4-2;Q9Y5I4;O75153	Q9Y5I4-2;Q9Y5I4	Protocadherin alpha-C2	PCDHAC2	3	1	0	0		0.936439	-0.0947433	0.306845	NaN	NaN	NaN	0	9	9	-0.18221	-0.05788	-0.31939	0.06782	0.36789	-0.07047	-0.36433	-0.23462	0.25893	0.01579	0.00896	-0.04498	-0.06673	0.0841	0.1845	-0.08188	0.16498	0.05369	26.7282	26.546	26.837	26.8528	26.2701	26.2791	26.7827	26.7248	26.6051	26.5602	26.6621	26.5953	26.7723	26.8564
P55286	P55286	Cadherin-8	CDH8	1	1	0	0		1.14501	0.195356	0.307511	NaN	NaN	NaN	0	7	9	0.23148	0.07455	NaN	0.47777	-0.25202	-0.07242	NaN	-0.20622	0.66706	0.27341	-0.91919	0.08107	0.09434	-0.04218	-0.05777	-0.39931	0.11892	0.27562	24.359	24.5905	24.1395	24.4129	24.7636	23.8444	24.1006	24.1752	23.9396	24.0206	24.5929	24.6873	24.1493	24.1071
P07333;P07333-2	P07333;P07333-2	Macrophage colony-stimulating factor 1 receptor	CSF1R	2	1	0	0		1.05281	0.0742487	0.307516	NaN	NaN	NaN	0	8	9	0.01274	0.13983	NaN	-0.12076	0.0772	0.08014	-0.05462	0.21375	-0.39229	-0.05193	-0.0342	0.00207	-0.1084	-0.02377	-0.06928	-0.28382	-0.14325	-0.00517	26.575	26.5878	26.4686	26.4167	27.0027	26.9685	26.4659	26.6057	27.0515	27.0536	26.904	26.7956	26.9982	26.9744
P23515	P23515	Oligodendrocyte-myelin glycoprotein	OMG	1	0	0	1		0.958782	-0.0607256	0.311143	NaN	NaN	NaN	0	9	9	-0.05255	-0.13538	-0.03869	-0.15812	0.17271	-0.21919	-0.05098	-0.18838	-0.00523	0.11637	-0.12881	0.02456	-0.23599	-0.04223	-0.08606	0.10467	0.15443	-0.03622	28.7267	28.6742	28.6979	28.8143	28.8846	28.7558	28.5959	28.4605	28.5963	28.6209	28.5263	28.2904	28.5929	28.5507
Q9NY72	Q9NY72	Sodium channel subunit beta-3	SCN3B	1	1	0	0		0.873023	-0.195909	0.311385	NaN	NaN	NaN	0	7	8	0.10382	-0.03975	NaN	0.01033	-0.37167	-0.16214	NaN	0.44822	0.108	NaN	-0.25375	0.10596	0.93637	0.61401	-0.37876	0.23537	0.32517	0.09354	24.6657	24.7696	NaN	NaN	24.6743	24.4205	24.5069	24.4672	24.1205	24.2265	23.4533	24.3896	24.1411	24.7551
P07686	P07686	Beta-hexosaminidase subunit beta;Beta-hexosaminidase subunit beta chain B;Beta-hexosaminidase subunit beta chain A	HEXB	1	0	0	0		0.90236	-0.148224	0.311843	NaN	NaN	NaN	0	9	9	-0.00691	0.03655	-1.20426	0.21353	-0.21331	-0.25838	-0.08572	-0.06449	0.05366	0.03059	-0.26261	-0.01053	-0.06054	-0.00139	0.04642	0.01603	0.10526	-0.05854	27.1672	27.1603	27.233	27.2636	27.2585	26.9959	26.903	26.9396	27.0495	27.0389	26.6337	26.5731	26.626	26.6246
P22303;P22303-4;P22303-2;P22303-3;Q5XG92-4;Q5XG92-6;Q5XG92-2;O00748-2;O00748;Q5XG92	P22303;P22303-4;P22303-2;P22303-3	Acetylcholinesterase	ACHE	10	0	0	1		0.881326	-0.182252	0.312298	NaN	NaN	NaN	0	8	9	0.49756	0.2503	NaN	-0.14858	-0.50196	-0.43514	-0.12371	0.02696	-0.04877	0.83836	-0.23721	0.12759	0.55831	-0.39741	-0.01033	0.1279	0.17765	-0.08835	24.0532	24.5508	24.1334	24.9718	24.6982	24.461	24.8642	25.1145	25.5505	25.6781	23.7888	24.3471	24.6955	24.2981
O60242	O60242	Brain-specific angiogenesis inhibitor 3	BAI3	1	0	0	0		1.08432	0.116796	0.313211	NaN	NaN	NaN	0	6	7	-0.12271	NaN	NaN	0.41698	0.06311	NaN	0.06759	-0.28958	0.16077	0.19433	0.05675	-0.014	NaN	NaN	-0.16247	-0.18515	-0.12576	-0.23575	23.3782	23.2555	23.4885	23.6828	23.5302	23.5869	NaN	23.4483	23.2654	23.2514	NaN	NaN	NaN	NaN
Q08431-2;Q08431;Q08431-3	Q08431-2;Q08431;Q08431-3	Lactadherin;Lactadherin short form;Medin	MFGE8	3	0	0	0		1.1958	0.257975	0.314545	0.649029	-0.623646	0.0270449	0	3	7	NaN	NaN	NaN	-0.21875	NaN	NaN	0.31044	NaN	0.36117	0.09579	0.13248	-0.45922	0.04732	NaN	NaN	-0.6941	-0.17548	0.30406	NaN	NaN	23.9336	24.0294	24.0837	24.2162	24.0224	NaN	24.3853	23.9261	24.0696	24.1169	NaN	24.3215
Q15063-4;Q15063-2;Q15063-3;Q15063-5;Q15063;Q15063-7;Q15063-6;CON__Q2KJC7	Q15063-4;Q15063-2;Q15063-3;Q15063-5;Q15063;Q15063-7;Q15063-6;CON__Q2KJC7	Periostin	POSTN	8	0	0	0	+	0.883834	-0.178153	0.315502	NaN	NaN	NaN	0	3	3	-0.13056	NaN	NaN	NaN	NaN	-0.23661	NaN	-0.20419	NaN	NaN	-0.15962	NaN	-0.1693	NaN	NaN	NaN	0.29202	NaN	23.7254	23.5948	NaN	NaN	23.6824	23.5228	NaN	NaN	NaN	NaN	24.2169	24.0476	NaN	NaN
P30508;Q95604;Q9TNN7;Q29963;Q07000;P30505;P30501	P30508;Q95604;Q9TNN7;Q29963;Q07000;P30505;P30501	HLA class I histocompatibility antigen, Cw-12 alpha chain;HLA class I histocompatibility antigen, Cw-17 alpha chain;HLA class I histocompatibility antigen, Cw-5 alpha chain;HLA class I histocompatibility antigen, Cw-6 alpha chain;HLA class I histocompatibility antigen, Cw-15 alpha chain;HLA class I histocompatibility antigen, Cw-8 alpha chain;HLA class I histocompatibility antigen, Cw-2 alpha cha…	HLA-C	7	1	0	0		0.676418	-0.564013	0.315522	NaN	NaN	NaN	0	3	4	-0.61446	0.21889	NaN	NaN	NaN	0.63013	NaN	NaN	NaN	NaN	0.80284	0.70843	-0.28756	1.34509	NaN	NaN	NaN	NaN	21.5053	20.8908	NaN	20.0695	20.9644	21.7673	19.7323	19.9512	20.4325	21.1409	21.2232	20.9357	21.5855	22.9306
P63104;P63104-2	P63104;P63104-2	14-3-3 protein zeta/delta	YWHAZ	2	0	0	0		1.11281	0.154212	0.316606	NaN	NaN	NaN	0	9	9	0.0081	-0.19678	-0.65774	-0.02104	0.941	0.10966	-0.17673	0.26572	0.32183	-0.01044	-0.1325	-0.26079	-0.05919	0.00186	-0.18806	-0.00624	-0.03445	-0.10408	26.4263	26.4344	26.7428	26.7323	27.3803	27.2478	26.8468	26.6501	27.2671	27.0064	26.8254	26.7662	27.0598	27.0617
P27797	P27797	Calreticulin	CALR	1	0	0	0		0.918058	-0.123343	0.31664	NaN	NaN	NaN	0	9	9	0.02912	-0.11699	-0.38611	-0.34993	0.2083	-0.36217	0.03573	-0.30341	0.38534	0.02112	-0.12504	0.50102	0.0361	0.16638	0.12687	-0.1989	-0.03508	-0.2425	26.915	26.9441	26.8227	26.8439	26.7669	26.6418	26.8573	26.7403	26.8811	27.3821	26.7091	26.7452	26.5725	26.7389
P98160	P98160	Basement membrane-specific heparan sulfate proteoglycan core protein;Endorepellin;LG3 peptide	HSPG2	1	0	0	0		0.962632	-0.0549433	0.316886	0.976269	-0.0346488	0.240409	0	9	9	-0.30154	0.10133	-0.0296	-0.06785	-0.16779	-0.00742	-0.10644	0.05139	-0.196	0.08048	0.04555	-0.02821	0.02183	0.00748	-0.0753	-0.08495	-0.2367	0.04039	29.5613	29.2598	29.3057	29.3862	29.5588	29.6044	29.1043	29.2056	29.5057	29.4775	29.5118	29.5337	29.2464	29.2539
Q9UQ52	Q9UQ52	Contactin-6	CNTN6	1	0	0	1		0.907352	-0.140266	0.319625	NaN	NaN	NaN	0	7	9	-0.10002	0.61113	NaN	-0.20391	0.00615	-0.25214	NaN	-0.01743	-0.18355	-0.32237	0.13127	0.54905	0.24551	0.12335	0.32688	-0.02098	-0.08061	0.13059	24.0766	23.9766	23.8164	23.494	23.9447	24.0759	23.7929	24.4041	23.5133	24.0623	23.7057	23.9512	24.0692	24.1925
P29966	P29966	Myristoylated alanine-rich C-kinase substrate	MARCKS	1	0	0	0		1.09452	0.130292	0.320197	NaN	NaN	NaN	0	9	9	-0.13069	0.11061	-0.73538	0.27646	0.10658	-0.0712	0.2441	0.5346	0.29229	0.03542	0.04249	0.09171	-0.23275	-0.24767	-0.09913	-0.03583	-0.02448	-0.07502	25.1507	25.02	25.1211	25.1565	25.2801	25.3226	24.8014	24.912	25.4997	25.5915	25.124	24.8912	25.5325	25.2848
O75223;O75223-3;O75223-2;O75223-4	O75223;O75223-3	Gamma-glutamylcyclotransferase	GGCT	4	0	0	0		0.845261	-0.24253	0.321179	NaN	NaN	NaN	0	6	7	0.09211	-0.48149	NaN	-1.10765	-0.64119	-0.06723	NaN	0.20377	NaN	-0.53185	0.04343	0.4269	NaN	0.09877	NaN	0.04509	-0.37741	-0.34251	23.5718	23.6639	23.5077	22.9759	23.766	23.8094	23.3494	22.8679	23.6351	24.062	23.5738	NaN	24.0561	24.1549
P07737;CON__P02584	P07737	Profilin-1	PFN1	2	0	0	0		1.2813	0.357607	0.323426	NaN	NaN	NaN	0	9	9	-0.26281	-0.00856	0.20046	-0.11655	3.02219	0.03663	-0.04981	0.17212	-0.12308	-0.14196	0.18908	-0.07704	-0.37761	-0.23642	0.34772	0.24755	-0.09333	-0.20586	25.4616	25.1988	24.8732	24.7312	25.2105	25.3996	25.1872	25.1786	25.3655	25.2885	26.0681	25.6905	25.5202	25.2838
Q14515;Q14515-2	Q14515;Q14515-2	SPARC-like protein 1	SPARCL1	2	0	0	0		0.96014	-0.0586833	0.323827	0.771509	-0.374245	0.0453732	0	9	9	0.04201	0.07633	-0.24646	-0.03029	-0.2692	-0.13976	0.06848	0.10664	-0.11995	0.06177	0.01225	0.16673	-0.16107	0.09566	-0.05048	-0.06142	0.0111	-0.05859	32.5708	32.6128	32.4051	32.4668	32.9169	32.9291	32.3552	32.4315	32.4614	32.6281	32.3081	32.147	32.788	32.8837
Q96PQ0	Q96PQ0	VPS10 domain-containing receptor SorCS2	SORCS2	1	1	0	0		1.08788	0.121517	0.32391	NaN	NaN	NaN	0	8	9	-0.13476	0.07175	NaN	0.08025	-0.22539	0.30515	0.16799	0.45285	-0.01093	0.07039	-0.00026	0.32126	0.17058	0.11829	-0.5154	-0.34215	-0.17392	0.05283	24.2906	24.1558	23.4526	23.523	23.9725	23.9722	23.5333	23.605	23.8072	24.1284	23.3778	23.5484	23.7743	23.8926
P48061-2;P48061-5;P48061;P48061-6;P48061-3;P48061-4	P48061-2;P48061-5;P48061;P48061-6;P48061-3;P48061-4	Stromal cell-derived factor 1;SDF-1-beta(3-72);SDF-1-alpha(3-67)	CXCL12	6	0	0	0		0.830296	-0.268302	0.325894	NaN	NaN	NaN	0	9	9	-0.45016	-0.5915	0.11621	0.09518	-0.37924	0.23973	-0.02881	-1.23266	0.85744	0.488	-0.20811	-1.08418	0.47254	0.13683	-0.10429	0.50996	0.29376	0.5364	25.8317	25.3815	25.4201	25.9081	24.9053	24.6972	24.1386	23.5471	24.4488	23.3647	24.8365	25.3091	24.3812	24.518
O43405-2;O43405	O43405-2;O43405	Cochlin	COCH	2	0	0	0		0.910519	-0.135239	0.326155	3.12077	1.6419	0.886157	0	8	9	0.09067	-0.28318	NaN	-0.07362	-0.27153	-0.05678	-0.12313	0.45328	-0.13962	-0.10215	0.46298	0.71799	-0.02813	-0.06136	0.02823	0.01238	-0.23424	-0.03295	25.5136	25.6043	25.8565	25.7543	25.322	25.7849	25.9996	25.7165	25.3895	26.1075	25.8151	25.787	25.4963	25.435
Q641Q3-2;Q641Q3	Q641Q3-2;Q641Q3	Meteorin-like protein	METRNL	2	0	0	0		0.861308	-0.215398	0.3264	NaN	NaN	NaN	0	6	9	NaN	0.03312	-0.86881	0.1001	0.21067	0.18033	NaN	-0.00458	NaN	0.83461	0.12853	0.05757	0.52479	0.54994	0.01844	-0.20191	-0.12909	-0.36805	NaN	24.5845	24.1554	24.9901	24.4618	24.5903	24.2644	24.2975	24.534	24.5916	24.1778	24.7026	24.3795	24.9295
O14917-2;O14917;Q9NPG4	O14917-2;O14917	Protocadherin-17	PCDH17	3	1	0	0		1.05837	0.081846	0.327522	0.259475	-1.94633	0.0516167	0	8	9	-0.04999	0.25586	NaN	-0.16031	0.05574	-0.21023	0.10172	-0.17175	0.23035	0.08786	-0.02165	-0.36022	-0.18405	-0.0583	-0.12635	-0.09348	-0.08411	0.1615	26.1393	26.0893	26.0541	26.142	25.4501	25.4285	25.5472	25.803	26.0763	25.716	25.8905	25.7064	25.7006	25.6423
O75752	O75752	UDP-GalNAc:beta-1,3-N-acetylgalactosaminyltransferase 1	B3GALNT1	1	0	1	0		1.08305	0.115097	0.32939	NaN	NaN	NaN	0	8	9	0.06643	0.5742	NaN	0.29645	-0.33865	-0.0802	0.20546	-0.03102	-0.09728	0.31821	-0.19855	-0.10366	-0.24015	0.15134	0.05355	-0.1963	-0.0168	-0.1337	25.1305	25.1969	25.0524	25.3706	25.3058	25.1073	25.2866	25.8608	25.4908	25.3871	25.6641	25.4239	25.2892	25.4406
P04066	P04066	Tissue alpha-L-fucosidase	FUCA1	1	0	0	0		0.921408	-0.118088	0.329936	NaN	NaN	NaN	0	8	9	-0.14182	-0.33789	NaN	-0.10799	-0.2547	-0.2188	0.1157	0.08675	0.05729	0.11032	0.13198	-0.51903	-0.18876	0.54264	0.12986	0.11814	-0.10077	-0.06323	26.488	26.3462	26.1672	26.2775	24.7011	24.8331	25.871	25.5331	26.414	25.895	26.2322	26.0435	25.6485	26.1911
Q86VZ4;Q86VZ4-2	Q86VZ4;Q86VZ4-2	Low-density lipoprotein receptor-related protein 11	LRP11	2	1	0	0		0.828863	-0.270794	0.330916	NaN	NaN	NaN	0	3	4	NaN	NaN	NaN	NaN	NaN	-0.19101	NaN	-0.17366	-0.24942	NaN	0.37018	NaN	NaN	NaN	-0.36958	NaN	0.4843	-0.22051	NaN	NaN	NaN	NaN	24.1342	24.5044	NaN	NaN	NaN	24.2745	NaN	NaN	NaN	NaN
Q8IZS8;Q8IZS8-2;Q8IZS8-3	Q8IZS8;Q8IZS8-2	Voltage-dependent calcium channel subunit alpha-2/delta-3;Voltage-dependent calcium channel subunit alpha-2-3;Voltage-dependent calcium channel subunit delta-3	CACNA2D3	3	1	0	0		1.2447	0.315796	0.331143	NaN	NaN	NaN	0	6	8	0.01094	0.4285	NaN	0.1714	-1.55006	0.46312	NaN	0.08447	NaN	0.06912	NaN	-0.14709	-0.56101	-1.28479	-0.31114	-0.42509	-0.24453	-0.14401	23.9693	23.9802	23.5458	23.6149	24.1157	NaN	23.612	24.0405	24.3327	24.1856	24.38	23.819	24.2956	23.0108
O60888-3;O60888;O60888-2	O60888-3;O60888;O60888-2	Protein CutA	CUTA	3	0	0	0		0.92048	-0.119542	0.331591	NaN	NaN	NaN	0	9	9	-0.28707	-0.33775	-0.24954	-0.02449	0.21311	-0.28758	0.15089	-0.16938	0.19947	-0.32578	0.09421	0.34273	0.02767	-0.47998	0.30138	0.11082	-0.02963	0.24212	27.2063	26.9192	27.318	26.9923	27.2933	27.3876	27.4927	27.155	27.0673	27.4101	25.7583	25.7859	26.6209	26.1409
P14625;Q58FF3	P14625	Endoplasmin	HSP90B1	2	0	0	0		1.08381	0.116113	0.333221	0.5882	-0.765622	0.0825938	0	9	9	0.09752	0.14721	-0.08239	0.08227	0.89616	0.08894	0.14124	-0.32985	0.06369	-0.09614	0.23907	0.03562	-0.12827	-0.15255	0.00294	0.10792	-0.00667	0.05785	26.003	26.1005	26.307	26.2109	26.6348	26.8739	26.403	26.5502	26.8339	26.8695	26.2523	26.124	26.6273	26.4747
Q9H299	Q9H299	SH3 domain-binding glutamic acid-rich-like protein 3	SH3BGRL3	1	0	0	0		1.18218	0.241444	0.33323	NaN	NaN	NaN	0	5	5	-0.58381	NaN	NaN	0.47203	0.48238	-0.19075	NaN	0.08431	NaN	NaN	0.0697	-0.09402	NaN	-0.005	NaN	-0.55742	-0.35632	NaN	23.8896	23.3058	NaN	NaN	23.7598	23.8295	NaN	22.9037	23.8318	23.7378	23.5543	NaN	23.7536	23.7486
O15240	O15240	Neurosecretory protein VGF;Neuroendocrine regulatory peptide-1;Neuroendocrine regulatory peptide-2;Antimicrobial peptide VGF[554-577]	VGF	1	0	0	0		0.908698	-0.138128	0.33325	NaN	NaN	NaN	0	9	9	-0.00838	-0.50214	-0.57468	-0.05201	0.38272	0.09723	-0.05349	-0.3318	0.37028	-0.37506	-0.02766	0.09424	0.29823	0.28434	0.02172	0.0917	0.34601	-0.16264	30.5966	30.5882	30.3431	29.968	30.2293	30.2016	30.3569	29.8547	30.0454	30.1397	30.3058	30.6041	30.628	30.9123
P22897;P22897-2	P22897	Macrophage mannose receptor 1	MRC1	2	1	0	0		1.14148	0.190903	0.335178	NaN	NaN	NaN	0	8	9	-0.03606	0.13966	NaN	-0.28755	0.16817	0.09984	1.51306	0.03815	-0.0413	-0.12098	-0.03369	-0.00663	-0.13455	0.26568	0.20814	0.09029	-0.24581	0.05264	26.453	26.4169	26.3186	26.1976	26.5571	26.5234	26.2206	26.3603	26.5694	26.5628	26.8119	26.6773	26.9732	27.2389
Q9H741	Q9H741	UPF0454 protein C12orf49	C12orf49	1	0	0	0		0.813347	-0.298057	0.339348	NaN	NaN	NaN	0	6	6	-0.04151	-0.7596	NaN	-0.59983	0.74572	-0.07865	NaN	-0.18076	NaN	-0.35626	NaN	NaN	NaN	0.89316	0.58929	-0.15816	-0.24605	0.15173	23.3863	23.3448	23.9037	23.5475	23.3389	NaN	23.6459	22.8863	23.181	NaN	24.0057	NaN	23.5983	24.4915
Q9BRK5;Q9BRK5-6;Q9BRK5-4;Q9BRK5-3;Q9BRK5-2;Q9BRK5-5	Q9BRK5;Q9BRK5-6;Q9BRK5-4;Q9BRK5-3;Q9BRK5-2	45 kDa calcium-binding protein	SDF4	6	0	0	0		0.934854	-0.0971867	0.340204	1.06928	0.0966369	0.30152	0	9	9	0.14052	0.07648	-0.63742	-0.00197	-0.1914	-0.16723	0.06957	-0.1051	-0.11399	0.01175	0.08697	-0.07989	-0.4342	0.04407	0.11425	0.22445	0.04579	-0.06905	27.2422	27.3827	27.47	27.4817	27.3142	27.4012	27.1522	27.2287	27.3522	27.2723	26.9587	26.5245	27.3964	27.4405
P62258;P62258-2	P62258;P62258-2	14-3-3 protein epsilon	YWHAE	2	0	0	0		1.15274	0.20507	0.340272	NaN	NaN	NaN	0	8	9	0.06512	-0.15231	NaN	-0.55831	1.2057	-0.12575	-0.71735	0.05455	0.19802	0.15515	-0.35578	-0.26678	0.00956	-0.27385	-0.35368	-0.01905	-0.55836	-0.21696	24.6925	24.7577	25.1041	25.2593	25.3727	25.0169	25.2307	25.0784	25.2963	25.0295	25.1046	25.1142	25.5944	25.3205
Q9UHL4	Q9UHL4	Dipeptidyl peptidase 2	DPP7	1	0	0	0		1.04713	0.0664422	0.341904	NaN	NaN	NaN	0	9	9	-0.01657	-0.04255	-0.0005	-0.09092	0.12132	0.28244	-0.02908	-0.09813	0.0887	-0.10135	0.07461	-0.12953	0.06376	0.06751	0.06868	-0.4284	-0.00455	0.006	26.407	26.3904	27.1046	27.0033	26.9071	26.9817	26.9959	26.9534	27.0254	26.8958	26.6199	26.6837	26.5001	26.5676
Q6UW01	Q6UW01	Cerebellin-3	CBLN3	1	0	0	0		0.820815	-0.28487	0.346785	NaN	NaN	NaN	0	8	9	0.12813	0.04451	-2.0704	0.06583	-0.20015	0.20345	NaN	0.38715	0.12642	0.35122	0.34669	0.90899	-0.07941	-0.10038	-0.118	-0.36291	-0.01185	0.15004	26.4152	26.5433	26.5036	26.8548	26.3545	26.7012	26.6972	26.7417	25.8557	26.7647	25.6107	25.5313	26.5782	26.4778
P14174	P14174	Macrophage migration inhibitory factor	MIF	1	0	0	0		0.817214	-0.291214	0.348076	NaN	NaN	NaN	0	4	5	-0.68811	NaN	NaN	NaN	-0.1723	NaN	NaN	-0.5021	-0.62378	NaN	NaN	NaN	NaN	-0.64155	0.16936	-0.53929	0.55182	-0.56713	24.7121	24.024	NaN	NaN	24.3744	NaN	NaN	24.4779	24.7808	NaN	NaN	NaN	25.0913	24.4497
Q5FWE3-3;Q5FWE3	Q5FWE3-3;Q5FWE3	Proline-rich transmembrane protein 3	PRRT3	2	0	0	0		1.08238	0.114207	0.348085	NaN	NaN	NaN	0	9	9	0.34074	-0.14414	-0.01098	-0.22976	0.03697	0.11272	-0.18541	0.46123	0.32312	0.32485	-0.20113	0.01513	-0.55934	-0.04812	0.12485	0.15994	-0.02486	-0.11469	25.7752	26.116	25.8666	26.1914	25.9085	25.7073	25.9994	25.8553	25.98	25.9951	26.2926	25.7332	26.6729	26.6248
P55087-2;P55087	P55087-2;P55087	Aquaporin-4	AQP4	2	0	0	0		0.893467	-0.162514	0.34812	NaN	NaN	NaN	0	6	8	NaN	NaN	NaN	-0.12414	-0.36755	0.07814	-0.6853	-0.51633	0.27015	NaN	-0.26122	0.09334	-0.09689	0.07749	0.33163	0.04645	-0.15853	-0.52553	NaN	24.6171	24.8896	NaN	24.4584	24.1972	23.9245	NaN	24.8641	24.9574	24.5531	24.4563	24.8425	24.92
P23582	P23582	C-type natriuretic peptide;CNP-22;CNP-29;CNP-53	NPPC	1	0	0	0		1.09775	0.134555	0.349945	NaN	NaN	NaN	0	8	9	0.61068	-0.17347	-0.20809	NaN	-0.07857	0.02562	-0.09149	0.18486	0.31724	-0.05002	0.03	0.07125	-0.36978	-0.40111	0.01664	-0.0265	0.53264	-0.35399	25.1485	25.7591	25.515	25.465	25.7119	25.7419	25.7943	25.6209	26.2355	26.3068	25.5099	25.1401	25.8218	25.4207
P62805	P62805	Histone H4	HIST1H4A	1	0	0	0		1.45645	0.54246	0.352332	NaN	NaN	NaN	0	6	8	-0.19997	0.05383	-0.0765	0.10295	NaN	0.6925	0.96244	NaN	NaN	0.30321	NaN	-1.05167	-1.57333	0.1829	1.55387	1.02628	-0.47154	-2.2624	23.1577	22.9577	22.8836	23.1868	22.1058	NaN	23.3051	23.3589	24.599	23.5473	24.6715	23.0981	23.3479	23.5308
Q8NBI6;Q8NBI6-2;Q8NBI6-3	Q8NBI6;Q8NBI6-2	Xyloside xylosyltransferase 1	XXYLT1	3	0	1	0		0.887842	-0.171625	0.352683	1.31691	0.397155	0.940395	0	6	7	NaN	-0.41887	NaN	0.05794	0.4604	0.11799	NaN	-0.69905	-0.15806	-0.01834	NaN	-0.18984	0.45784	0.06119	0.1975	-0.00647	-0.04676	NaN	NaN	NaN	24.054	24.0357	24.0453	NaN	24.1076	23.6887	24.0624	23.8726	23.8538	24.3116	24.2	24.2612
P00736	P00736	Complement C1r subcomponent;Complement C1r subcomponent heavy chain;Complement C1r subcomponent light chain	C1R	1	0	0	0		1.04129	0.0583756	0.35306	NaN	NaN	NaN	0	9	9	0.16278	0.21619	-0.14673	0.10286	0.17811	0.13262	-0.08083	0.15237	-0.16947	0.01327	-0.10565	0.07735	-0.19082	0.14203	0.05859	-0.073	0.03125	0.0695	30.189	30.3517	30.0673	30.0805	30.4447	30.3391	30.0249	30.241	30.3388	30.4162	30.4883	30.2975	30.0221	30.1641
Q8TEU8;Q96NZ8	Q8TEU8	WAP, Kazal, immunoglobulin, Kunitz and NTR domain-containing protein 2	WFIKKN2	2	0	0	0		0.958708	-0.0608367	0.353555	NaN	NaN	NaN	0	9	9	-0.12023	-0.1637	-0.20159	-0.04965	0.06347	0.15699	0.09648	-0.11728	-0.06708	0.13608	0.13225	-0.02725	-0.07708	0.1627	-0.2975	0.09655	-0.03769	0.05688	27.8392	27.7189	27.8096	27.9457	28.4383	28.5706	28.3884	28.2247	27.9288	27.9015	28.069	27.9919	27.9428	28.1056
Q96FE7-4;Q96FE7-2;Q96FE7;Q96FE7-5	Q96FE7-4;Q96FE7-2;Q96FE7	Phosphoinositide-3-kinase-interacting protein 1	PIK3IP1	4	1	0	0		0.934587	-0.0975989	0.354475	NaN	NaN	NaN	0	9	9	-0.07294	-0.18785	-0.70952	-0.22752	0.04889	0.26743	0.13637	0.00986	0.11057	-0.02635	-0.02143	0.24595	-0.06171	-0.0439	-0.06472	0.07737	0.16236	-0.01389	29.0114	28.9384	28.6751	28.6488	28.9898	28.9684	29.0298	28.8419	28.8116	29.0575	28.9563	28.8945	29.0187	28.9748
O00584;O00584-2;Q07343-4;Q07343-2;Q07343-3;Q07343	O00584	Ribonuclease T2	RNASET2	6	0	0	0		0.954446	-0.0672644	0.355851	NaN	NaN	NaN	0	9	9	0.04813	-0.00857	-0.31733	0.15652	0.00636	0.09916	-0.0127	-0.03745	-0.27741	0.03652	-0.14664	0.11386	-0.2013	0.11607	0.13979	0.22143	0.04853	-0.06617	29.2261	29.2742	29.5354	29.5719	29.7117	29.565	29.3173	29.3087	29.4006	29.5145	29.6381	29.4368	29.0346	29.1507
P04216	P04216	Thy-1 membrane glycoprotein	THY1	1	0	0	1		0.873599	-0.194957	0.36032	NaN	NaN	NaN	0	9	9	0.29622	0.0067	-1.65754	-0.31745	-0.01061	-0.08844	-0.17358	0.30648	-0.09436	-0.12729	-0.00346	-0.01011	-0.40924	0.32313	0.15772	-0.005	0.15879	-0.06251	30.146	30.4422	29.9157	29.7884	30.4818	30.4784	29.7525	29.7592	30.4011	30.391	30.4337	30.0245	30.2147	30.5378
P23142-4	P23142-4	Fibulin-1	FBLN1	1	0	0	0		0.936541	-0.0945867	0.360804	0.783624	-0.351766	0.241876	0	9	9	-0.13849	0.1338	-0.28462	-0.16585	0.45594	-0.04319	-0.17481	0.03305	-0.03743	-0.00307	0.12681	0.15359	-0.35589	0.29731	0.32066	0.11333	-0.10707	0.08401	31.1703	31.0318	31.0413	31.0383	31.1084	31.2352	30.9827	31.1165	31.113	31.2666	30.9169	30.561	30.4778	30.7751
Q9BXJ3	Q9BXJ3	Complement C1q tumor necrosis factor-related protein 4	C1QTNF4	1	0	0	0		1.0781	0.108492	0.362621	NaN	NaN	NaN	0	8	9	-0.23865	0.4276	NaN	0.53326	0.0763	0.08187	-0.18646	-0.00822	-0.13927	-0.17831	-0.29094	0.25029	-0.08326	0.02271	-0.25573	-0.07581	0.02392	0.22544	24.4867	24.248	24.543	24.3647	24.6554	24.3645	24.4903	24.9179	24.4454	24.6957	24.2307	24.1475	24.8659	24.8886
Q86UN2	Q86UN2	Reticulon-4 receptor-like 1	RTN4RL1	1	0	0	1		1.10158	0.139573	0.363309	0.432571	-1.20899	0.0703816	0	6	8	0.21631	-0.03334	NaN	0.29354	0.12414	-0.24908	NaN	0.3027	NaN	0.4335	-0.22566	0.17004	NaN	0.09343	-0.59461	-0.09908	-0.13953	0.11769	24.8674	25.0837	24.5843	25.0178	24.5771	24.3514	24.8419	24.8086	24.5487	24.7188	NaN	24.5677	24.3555	24.4489
P40926;P40926-2	P40926;P40926-2	Malate dehydrogenase, mitochondrial	MDH2	2	0	0	0		1.21054	0.275647	0.363784	NaN	NaN	NaN	0	4	7	NaN	NaN	NaN	-0.02863	1.18423	NaN	NaN	-0.31373	0.24277	0.225	-0.53993	NaN	0.19725	NaN	0.14107	-0.18019	0.37478	-0.24939	NaN	NaN	22.7927	23.0177	23.6623	23.1224	NaN	NaN	23.0577	NaN	22.9851	23.1824	NaN	23.3242
P10451-5	P10451-5	Osteopontin	SPP1	1	0	0	0		0.8923	-0.1644	0.365387	NaN	NaN	NaN	0	4	7	NaN	NaN	NaN	NaN	-0.10982	0.16244	0.12461	NaN	-0.62916	0.2455	0.01368	0.16129	0.25659	NaN	NaN	-0.37905	0.07163	-0.00972	27.318	NaN	27.4979	27.7434	28.0399	28.0536	NaN	27.3294	27.9016	28.0629	27.4545	27.7111	NaN	27.5567
Q15818	Q15818	Neuronal pentraxin-1	NPTX1	1	0	0	0		0.950287	-0.0735656	0.365866	NaN	NaN	NaN	0	9	9	-0.00965	-0.11054	-0.45567	0.11158	0.03439	-0.15489	-0.04928	-0.14817	0.21101	-0.1604	-0.03663	0.0582	-0.09979	0.29813	0.04897	0.02342	0.09675	-0.13778	29.7603	29.7506	29.809	29.6486	29.8105	29.7739	30.02	29.9094	29.6209	29.6791	29.3874	29.2876	29.757	30.0552
P19021-6;P19021;P19021-5;P19021-4;P19021-3;P19021-2	P19021-6;P19021;P19021-5;P19021-4;P19021-3;P19021-2	Peptidyl-glycine alpha-amidating monooxygenase;Peptidylglycine alpha-hydroxylating monooxygenase;Peptidyl-alpha-hydroxyglycine alpha-amidating lyase	PAM	6	1	0	0		1.04781	0.06738	0.368373	0.959083	-0.0602718	0.765412	0	9	9	-0.08863	-0.12206	0.01069	0.06164	0.2144	-0.19209	0.24921	-0.04341	0.24003	-0.00671	-0.26468	-0.02676	-0.12739	-0.00109	0.16893	-0.1103	0.18536	-0.094	29.2442	29.1556	28.9696	28.9628	29.2161	28.9514	29.203	29.0809	29.0163	28.9895	28.6912	28.5638	29.357	29.3559
P57087;P57087-3;P57087-2	P57087;P57087-3;P57087-2	Junctional adhesion molecule B	JAM2	3	1	0	0		0.851757	-0.231486	0.370316	NaN	NaN	NaN	0	5	8	-1.28651	NaN	NaN	NaN	0.04775	-0.01413	-0.10158	-0.54643	NaN	0.21675	-0.05484	-0.13115	0.21835	NaN	-0.4623	-0.68907	0.14542	-0.43271	23.7277	22.4411	23.1528	23.3696	23.5242	23.4694	NaN	NaN	23.5551	23.4239	23.4034	23.6218	NaN	23.7854
O00451;O00451-3;O00451-2	O00451;O00451-3;O00451-2	GDNF family receptor alpha-2	GFRA2	3	0	0	1		1.0848	0.117434	0.371808	NaN	NaN	NaN	0	8	9	0.02632	0.0457	NaN	0.20306	-0.61602	0.35296	0.36028	0.53134	0.15172	0.02294	0.20696	-0.00651	0.09565	-0.04251	-0.33752	-0.00641	0.14188	0.05589	26.9214	26.9477	25.9259	25.9488	26.6674	26.8743	26.3137	26.3594	26.8379	26.8314	26.3238	26.4195	27.0448	27.0023
Q99497	Q99497	Protein deglycase DJ-1	PARK7	1	0	0	0		1.13286	0.179969	0.37374	NaN	NaN	NaN	0	9	9	-0.22324	-0.2423	-0.63511	0.21215	0.81948	0.13681	-0.06754	0.1128	0.0105	0.19767	0.35264	-1.21279	-0.19289	-0.03163	-0.18352	-0.19454	-0.12164	-0.10947	26.5275	26.3043	26.4198	26.6175	26.6321	26.9848	26.5836	26.3413	26.7437	25.5309	26.7928	26.5999	26.826	26.7944
P00488	P00488	Coagulation factor XIII A chain	F13A1	1	0	0	0		0.872019	-0.197568	0.374279	NaN	NaN	NaN	0	9	7	-0.39479	-0.4531	0.34844	-0.46192	0.9836	-0.26882	0.52594	0.2754	-0.2242	0.16938	0.29722	-0.14967	0.50882	-0.01242	0.60352	0.22322	NaN	NaN	23.9261	23.5314	23.8775	24.0469	24.2276	24.5248	24.3383	23.8852	24.2812	24.1315	24.6694	25.1782	24.224	24.2116
P53634;P53634-2;P53634-3	P53634	Dipeptidyl peptidase 1;Dipeptidyl peptidase 1 exclusion domain chain;Dipeptidyl peptidase 1 heavy chain;Dipeptidyl peptidase 1 light chain	CTSC	3	0	0	0		0.877274	-0.1889	0.376967	NaN	NaN	NaN	0	8	9	-0.3782	0.01849	-1.29388	NaN	-0.197	-0.06879	-0.50924	0.12265	0.00787	-0.41071	0.05538	-0.77306	0.4254	0.02538	0.07922	-0.58663	0.15494	0.14482	24.9608	24.5826	25.0475	24.6368	25.0314	25.0868	24.523	24.5414	24.8924	24.1193	24.2935	24.7189	24.7873	24.8127
P98095-2;P98095	P98095-2;P98095	Fibulin-2	FBLN2	2	0	0	0		1.04646	0.0655144	0.380643	NaN	NaN	NaN	0	9	9	-0.13108	0.13594	-0.22039	0.20097	0.34892	-0.16875	0.16465	-0.04883	0.01279	0.13144	-0.10448	-0.02579	-0.13153	0.08539	-0.00336	0.02273	-0.18292	-0.08689	27.572	27.441	27.9416	28.0731	28.0819	27.9774	27.8683	28.0042	27.8847	27.8589	27.6568	27.5253	27.6396	27.725
P13796;P13796-2;P13797-3;P13797-2;P13797	P13796	Plastin-2	LCP1	5	0	0	0		1.1976	0.260148	0.383955	NaN	NaN	NaN	0	9	9	0.2175	0.30261	-0.06131	-0.20728	2.23962	-0.06413	0.12043	-0.46516	0.33101	0.29869	-0.27144	-0.80195	-0.02811	0.14151	-0.036	0.39156	-0.06549	0.44319	24.8559	25.0734	24.999	25.2977	25.3394	25.068	25.4972	25.7998	25.2713	24.4694	25.7219	25.6938	25.5477	25.6892
Q9UMF0	Q9UMF0	Intercellular adhesion molecule 5	ICAM5	1	1	0	0		1.05332	0.0749382	0.385292	NaN	NaN	NaN	0	8	9	-0.12508	0.1255	NaN	-0.04969	0.00222	-0.01546	-0.42169	0.09323	0.03876	0.0588	-0.39913	0.09064	-0.16275	-0.13878	-0.25968	-0.28183	0.04987	-0.02782	26.1501	26.025	25.6978	25.7566	26.4269	26.0278	25.6736	25.7991	25.9131	26.0038	25.9323	25.7696	25.9764	25.8376
Q16658	Q16658	Fascin	FSCN1	1	0	0	0		1.07398	0.102971	0.385295	NaN	NaN	NaN	0	8	9	-0.18519	0.15508	NaN	0.17898	0.3725	0.27588	-0.13626	-0.11324	-0.00947	0.33782	-0.11599	-0.45289	-0.20084	0.087	-0.29563	0.27244	0.09385	-0.04693	23.9297	23.7445	23.2544	23.5922	24.5738	24.4578	23.7724	23.9275	24.189	23.7361	24.563	24.3621	24.4625	24.5495
Q96B86-3;Q96B86;Q96B86-4;Q6ZVN8-2;Q6ZVN8	Q96B86-3;Q96B86;Q96B86-4	Repulsive guidance molecule A	RGMA	5	0	0	1		0.939592	-0.0898933	0.385873	1.09354	0.129005	0.501155	0	9	9	-0.00396	0.14907	-0.56375	0.0505	-0.01455	-0.12379	-0.07925	-0.04902	0.43169	0.14849	0.25348	-0.02727	-0.0955	-0.18122	0.10843	0.00932	0.25541	0.13484	26.489	26.4851	26.1001	26.2486	26.5921	26.8455	26.3303	26.4794	26.555	26.5277	26.2445	26.149	26.7474	26.5662
P01871;P01871-2;P04220	P01871;P01871-2;P04220	Ig mu chain C region;Ig mu heavy chain disease protein	IGHM	3	1	0	0		0.914823	-0.128436	0.387469	NaN	NaN	NaN	0	9	9	-0.12968	0.16467	-0.13617	-0.11472	0.65138	-0.7916	0.11504	-0.13066	0.11207	0.11618	0.36867	0.09523	0.20255	0.14386	0.25329	0.15944	-0.11164	-0.33133	28.0911	27.9614	28.4405	28.5567	26.9964	27.365	27.8946	28.0593	27.7545	27.8497	28.823	29.0255	28.4046	28.5485
Q8IW52	Q8IW52	SLIT and NTRK-like protein 4	SLITRK4	1	1	0	0		1.0758	0.105406	0.388157	NaN	NaN	NaN	0	8	9	-0.06671	-0.12247	NaN	0.28927	0.05265	0.03394	-0.49812	0.28786	-0.01758	-0.41899	-0.05999	-0.49189	-0.21605	0.02055	0.08365	0.21693	0.06736	-0.19653	25.9029	25.8362	25.9368	25.5178	26.189	26.129	25.7793	25.6569	26.0521	25.5602	25.7162	25.5002	25.5087	25.5292
P14151;P14151-2	P14151;P14151-2	L-selectin	SELL	2	1	0	0		1.06768	0.0944767	0.388493	NaN	NaN	NaN	0	9	9	-0.02368	0.18217	0.10143	0.09658	-0.00961	0.05828	-0.04546	0.35198	0.23147	0.29997	0.10724	0.41902	-0.49807	0.156	-0.16711	0.05499	0.03624	-0.31541	25.5651	25.5414	25.2916	25.5915	25.3145	25.4217	25.2576	25.4397	25.4492	25.8682	26.0743	25.5763	25.4408	25.5968
P07108;P07108-3;P07108-2;P07108-4;P07108-5;P07108-6	P07108;P07108-3;P07108-2;P07108-4;P07108-5;P07108-6	Acyl-CoA-binding protein	DBI	6	0	0	0		0.891898	-0.16505	0.388684	NaN	NaN	NaN	0	9	9	-0.35995	0.30784	-1.2202	0.02103	-0.0818	0.21898	0.00057	0.23227	-0.18512	0.33433	-0.3941	-0.40908	-0.19446	0.33964	0.34431	0.26995	0.06921	0.05927	27.9321	27.5722	27.3162	27.6505	27.5905	27.1964	27.3461	27.654	28.1327	27.7236	27.7262	27.5318	27.815	28.1547
Q16270-2;Q16270	Q16270-2;Q16270	Insulin-like growth factor-binding protein 7	IGFBP7	2	0	0	0		0.949458	-0.0748233	0.389851	NaN	NaN	NaN	0	9	9	-0.20219	0.2592	-0.01296	-0.32352	-0.07957	-0.31792	-0.05954	-0.02292	-0.17731	0.06747	0.01792	0.22732	-0.38753	-0.02317	-0.11383	0.09071	-0.18685	0.04464	31.13	30.9278	30.4679	30.5354	30.4627	30.4806	30.2192	30.4784	30.9463	31.1736	30.3216	29.9341	30.4824	30.4592
P52797;P52797-2	P52797;P52797-2	Ephrin-A3	EFNA3	2	0	0	1		0.759199	-0.397451	0.390207	NaN	NaN	NaN	0	8	9	-0.23449	0.31323	-3.44336	-1.01843	0.07497	-0.57047	NaN	0.28586	0.82513	0.16424	-0.22596	0.3534	-0.25782	-0.07168	-0.14911	-0.43309	0.06555	-0.10698	25.5211	25.2867	24.9381	25.1024	24.9102	24.6843	24.7413	25.0546	24.9862	25.3396	25.2991	25.0413	25.7376	25.6659
Q9Y5F6-2;Q9Y5F6	Q9Y5F6-2;Q9Y5F6	Protocadherin gamma-C5	PCDHGC5	2	1	0	0		1.10009	0.137617	0.391053	NaN	NaN	NaN	0	8	9	0.08621	-0.27792	NaN	-0.1316	0.27614	0.10646	-0.34833	-0.1941	0.50399	-0.51523	-0.03827	-0.67217	0.13065	-0.51195	0.25671	-0.10398	0.13768	0.10146	25.4129	25.4991	25.0489	24.5336	25.4963	25.458	25.3597	25.0818	25.2723	24.6001	26.0435	26.1742	25.9407	25.4287
P15169;CON__Q2KJ83	P15169	Carboxypeptidase N catalytic chain	CPN1	2	0	0	0		0.888571	-0.170441	0.392921	NaN	NaN	NaN	0	8	8	-0.25537	0.08094	-0.27172	-0.17154	0.4001	-0.64452	0.13293	-0.17787	NaN	0.12239	0.40906	-0.39493	-0.22135	-0.69956	0.34031	0.33935	0.56121	NaN	25.3637	25.1083	25.7125	25.8349	25.3235	25.7326	25.3978	25.4787	25.6282	25.2333	26.0081	25.7868	26.3914	25.6919
Q6GTX8-4;Q6GTX8-3;Q6GTX8-2;Q6GTX8;Q6ISS4-2;Q6ISS4	Q6GTX8-4;Q6GTX8-3;Q6GTX8-2;Q6GTX8	Leukocyte-associated immunoglobulin-like receptor 1	LAIR1	6	1	0	0		1.07346	0.102267	0.396925	NaN	NaN	NaN	0	6	8	-0.1526	-0.20393	NaN	-0.20706	-0.07493	NaN	NaN	0.21317	0.02989	NaN	-0.14678	-0.28654	-0.46274	0.25787	0.03117	-0.28667	-0.42679	-0.02494	24.6443	24.4917	25.2761	NaN	24.7182	24.5714	24.639	24.4351	24.9197	24.6331	25.2946	24.8319	24.6905	24.9484
P39059	P39059	Collagen alpha-1(XV) chain;Restin;Restin-2;Restin-3;Restin-4	COL15A1	1	0	0	0		0.881078	-0.182659	0.397302	NaN	NaN	NaN	0	7	6	-0.71102	-0.32044	NaN	0.06792	-0.55438	0.21491	NaN	0.07623	-0.22486	NaN	-0.03026	-0.2604	NaN	NaN	-0.19237	0.46273	-0.5552	0.42719	23.5843	22.8733	23.1442	NaN	24.4142	24.3839	23.4814	23.1609	24.4481	24.1878	NaN	NaN	23.7769	NaN
O15197-3;O15197;O15197-2	O15197-3;O15197;O15197-2	Ephrin type-B receptor 6	EPHB6	3	1	0	0		1.07546	0.104955	0.398313	NaN	NaN	NaN	0	7	9	-0.44182	-0.41591	NaN	-0.38692	0.1536	0.05786	NaN	-0.05414	0.14494	-0.33998	-0.26045	-0.06505	-0.43545	-0.05699	-0.52161	-0.45714	-0.09009	0.07052	25.0105	24.5687	24.8301	24.4901	25.0306	24.7701	24.7748	24.3588	24.7766	24.7115	25.1415	24.706	25.4244	25.3674
Q8NFY4-7;Q8NFY4-8;Q8NFY4-3;Q8NFY4-2;Q8NFY4-4;Q8NFY4-5;Q8NFY4-6;Q8NFY4	Q8NFY4-7;Q8NFY4-8;Q8NFY4-3;Q8NFY4-2;Q8NFY4-4;Q8NFY4-5;Q8NFY4-6;Q8NFY4	Semaphorin-6D	SEMA6D	8	1	0	0		1.10646	0.145951	0.398938	0.444947	-1.1683	0.0712779	0	7	9	0.06463	-0.31605	NaN	-0.33093	0.40807	0.36075	0.16761	NaN	0.46362	-0.24881	-0.09412	-0.18099	0.2179	-0.52129	0.61828	-0.23319	-0.02283	0.20282	23.7822	23.8468	24.182	23.9332	24.1105	24.0164	24.3936	24.0776	24.2312	24.0503	23.8286	24.0465	24.3568	23.8355
P35052;P35052-2	P35052;P35052-2	Glypican-1;Secreted glypican-1	GPC1	2	0	0	1		1.0704	0.0981433	0.399384	NaN	NaN	NaN	0	9	9	0.10161	-0.00877	0.68724	0.13246	0.02418	0.02201	-0.23989	-0.08458	0.01183	0.01839	-0.28812	-0.08599	0.21712	-0.18173	-0.22261	0.41606	-0.1324	0.02208	25.1587	25.2603	25.742	25.7603	26.0012	25.7131	25.5939	25.5851	25.8538	25.7678	25.2401	25.4572	25.8616	25.6799
P02774;P02774-3;P02774-2	P02774;P02774-3;P02774-2	Vitamin D-binding protein	GC	3	0	0	0		0.952685	-0.0699289	0.400176	NaN	NaN	NaN	0	9	9	-0.02732	-0.09082	0.24656	0.05913	-0.55347	0.00136	0.02451	0.04715	-0.12911	0.09593	0.12856	0.02148	0.11221	-0.08883	0.06815	0.09117	-0.03123	-0.19009	34.1438	34.1164	34.5354	34.6314	33.9605	34.0891	34.7904	34.6996	34.3346	34.3561	34.4687	34.5809	34.4547	34.3659
Q9H2E6;Q9H2E6-2	Q9H2E6;Q9H2E6-2	Semaphorin-6A	SEMA6A	2	1	0	0		1.08937	0.123491	0.400274	NaN	NaN	NaN	0	8	9	0.07336	0.29986	NaN	0.03735	-0.57593	0.49657	-0.30092	0.05067	0.23159	-0.29969	0.09295	0.11007	-0.10995	-0.04321	0.04412	-0.42144	-0.40867	0.27602	25.3122	25.3855	25.8703	25.5707	25.4986	25.5916	25.3241	25.624	25.476	25.586	25.1147	25.0048	25.3326	25.2894
P18065	P18065	Insulin-like growth factor-binding protein 2	IGFBP2	1	0	0	0		0.939557	-0.0899478	0.401741	0.761481	-0.39312	0.189152	0	9	9	-0.10924	-0.27534	-0.41058	0.03288	0.04516	0.17996	0.19975	-0.444	0.24065	-0.27218	-0.14508	-0.10943	0.18999	0.11323	0.06564	0.18404	0.20839	0.03417	30.641	30.5318	30.663	30.3908	30.8338	30.6887	30.297	30.0217	30.6747	30.5653	29.9824	30.1724	30.5992	30.7124
Q8IYJ0-2;Q8IYJ0	Q8IYJ0-2;Q8IYJ0	PILR alpha-associated neural protein	PIANP	2	1	0	0		1.33172	0.41329	0.40298	NaN	NaN	NaN	0	5	7	NaN	0.49293	NaN	0.29682	-0.36369	0.23652	NaN	0.20237	NaN	NaN	-0.067	0.37801	-2.21702	-0.09285	-0.60325	-0.11773	NaN	1.03774	NaN	26.2955	NaN	NaN	25.976	25.909	25.2604	25.7533	25.8308	26.2089	25.9591	23.7421	26.0165	25.9236
Q14126	Q14126	Desmoglein-2	DSG2	1	1	0	0		0.918586	-0.122514	0.403014	NaN	NaN	NaN	0	7	8	-0.24637	-0.37777	NaN	NaN	0.19674	-0.15018	-0.00213	0.19352	0.0852	NaN	0.06227	0.18418	0.78799	-0.01241	0.00682	-0.10237	-0.23852	-0.05184	24.2554	24.0091	23.7887	NaN	23.6681	23.7303	24.3171	23.9393	23.7386	23.9228	24.037	24.825	24.2932	24.2808
Q99784-5;Q99784-3;Q99784;Q99784-4;Q99784-2	Q99784-5;Q99784-3;Q99784	Noelin	OLFM1	5	0	0	0		1.05513	0.0774175	0.403816	0.66173	-0.595685	0.157608	0	8	9	0.32088	-0.07185	NaN	0.37571	-0.0713	-0.04197	0.35599	-0.06669	-0.01911	0.09771	0.00746	0.04549	0.18639	-0.31424	-0.14643	0.1807	0.0383	0.08723	25.5443	25.8652	25.4762	25.5739	25.9891	25.9965	25.3099	25.2381	25.5623	25.6078	25.2243	25.4107	25.9126	25.5984
P15586;P15586-2	P15586;P15586-2	N-acetylglucosamine-6-sulfatase	GNS	2	0	0	0		1.0682	0.0951771	0.405496	NaN	NaN	NaN	0	7	7	-0.22838	NaN	NaN	0.20779	-0.11305	-0.55996	-0.20202	-0.22859	0.12815	-0.04926	-0.37531	-0.24127	NaN	NaN	-0.46378	-0.23291	-0.12345	-0.17632	24.7504	24.522	24.7063	24.657	24.2663	23.891	23.8059	NaN	24.261	24.0197	24.2913	NaN	24.261	NaN
Q08345-2;Q08345-6;Q08345;Q08345-5;Q08345-4	Q08345-2;Q08345-6;Q08345;Q08345-5;Q08345-4	Epithelial discoidin domain-containing receptor 1	DDR1	5	1	0	0		0.931809	-0.101894	0.405596	NaN	NaN	NaN	0	7	8	0.01104	-0.27227	NaN	-0.1287	0.1209	NaN	0.23628	-0.59733	-0.05258	0.01672	0.38294	0.11119	NaN	-0.04469	-0.12034	0.00765	-0.18507	-0.13343	25.124	25.1351	25.1502	25.1669	25.3002	25.6831	25.0644	24.7921	24.9998	25.111	24.762	NaN	24.7787	24.734
Q9HBR0;Q9HBR0-3	Q9HBR0;Q9HBR0-3	Putative sodium-coupled neutral amino acid transporter 10	SLC38A10	2	0	0	0		1.11845	0.161499	0.409267	NaN	NaN	NaN	0	4	8	-0.04058	NaN	NaN	NaN	-0.53883	0.50527	NaN	NaN	0.18543	0.17423	-0.18358	0.08559	NaN	-0.48321	-0.13003	-0.19782	-0.3736	0.03901	23.9831	23.9425	23.2971	23.4714	23.9931	23.8095	NaN	23.0044	23.631	23.7166	NaN	23.1371	23.807	23.3238
Q8N475-2;Q8N475;Q8N475-3	Q8N475-2;Q8N475;Q8N475-3	Follistatin-related protein 5	FSTL5	3	0	0	0		0.90898	-0.13768	0.409723	0.892003	-0.16488	0.597116	0	7	7	0.45651	-0.35849	NaN	-0.15005	0.18832	-0.06807	NaN	-0.68412	0.14759	0.15018	-0.26084	NaN	NaN	-0.04477	0.15657	0.26822	-0.05062	0.27671	23.7885	24.245	25.2025	25.3527	24.5203	24.2595	24.882	24.5236	24.7753	NaN	24.1758	NaN	25.0384	24.9936
Q06828	Q06828	Fibromodulin	FMOD	1	0	0	0		0.92309	-0.115457	0.409777	NaN	NaN	NaN	0	8	9	-0.44495	0.20928	NaN	-0.38995	0.04212	-0.28868	-0.36642	-0.49046	0.14222	-0.18793	-0.39509	-0.00861	-0.00687	0.34234	0.10457	-0.25596	-0.51413	0.1756	27.2356	26.7907	26.9248	26.7369	26.8024	26.4073	26.7195	26.9288	26.2981	26.2895	26.9115	26.9046	26.3477	26.6901
P35555	P35555	Fibrillin-1	FBN1	1	0	0	0		0.941585	-0.0868367	0.41	NaN	NaN	NaN	0	9	9	-0.23567	-0.04839	-0.06989	-0.244	0.14999	-0.59279	-0.03729	-0.14799	-0.09001	0.31502	-0.10512	-0.17952	-0.09373	0.22599	-0.35885	0.05811	-0.05332	-0.34309	26.4315	26.1958	26.0467	26.3618	25.8878	25.7827	25.8956	25.8472	26.2361	26.0566	25.9806	25.8869	26.0082	26.2342
P15531;P15531-2;P22392-2;P22392;O60361	P15531;P15531-2;P22392-2;P22392	Nucleoside diphosphate kinase A;Nucleoside diphosphate kinase B	NME1;NME2	5	0	0	0		1.5416	0.62443	0.411194	NaN	NaN	NaN	0	3	6	-0.26887	NaN	NaN	NaN	2.14496	NaN	NaN	0.42404	NaN	NaN	0.36721	-0.50999	-0.6499	1.77291	NaN	-0.38945	0.2629	NaN	24.112	23.8432	NaN	24.3649	24.5087	24.8759	NaN	23.6625	24.632	24.122	23.9484	23.2985	23.5663	25.3392
P09211	P09211	Glutathione S-transferase P	GSTP1	1	0	0	0		1.12345	0.16794	0.41285	NaN	NaN	NaN	0	8	8	-0.2761	-0.08805	NaN	-0.08062	1.38995	-0.07974	0.20105	0.13041	0.09068	-0.04122	-0.01411	-0.37549	0.13159	NaN	0.35801	-0.07521	-0.15298	0.11347	26.045	25.7689	25.8214	25.7802	26.0916	26.0775	26.1783	26.0903	26.0036	25.6281	25.853	25.9846	25.6374	NaN
Q9UP79	Q9UP79	A disintegrin and metalloproteinase with thrombospondin motifs 8	ADAMTS8	1	0	0	0		0.845902	-0.241438	0.413183	0.449265	-1.15436	0.0868954	0	3	4	NaN	NaN	NaN	-0.1108	NaN	0.31919	NaN	-0.59879	NaN	NaN	-0.04329	NaN	NaN	NaN	0.46507	-0.12423	0.14767	NaN	23.7695	NaN	NaN	NaN	23.8977	23.8544	23.6177	NaN	23.8535	NaN	23.6039	NaN	NaN	NaN
P07093-2;P07093;P07093-3	P07093-2;P07093;P07093-3	Glia-derived nexin	SERPINE2	3	0	0	0		0.86037	-0.21697	0.414993	0.616942	-0.696794	0.0461575	0	7	9	-0.38189	-0.4615	NaN	1.05276	NaN	-0.52825	0.45832	-0.42868	-0.44665	-0.11897	-0.42998	-0.29093	0.85806	0.13782	0.32479	0.03729	-0.11813	0.60664	26.1664	25.7845	26.6346	26.5157	27.085	26.655	26.0985	25.637	26.1037	25.8128	25.6719	26.53	26.3581	26.496
P03950	P03950	Angiogenin	ANG	1	0	0	0		0.905037	-0.143951	0.419029	NaN	NaN	NaN	0	9	9	-0.01192	0.37236	-0.74948	0.17208	-0.29006	-0.17385	0.53656	-0.13997	-0.01154	0.33606	0.49127	0.14635	0.23098	-0.02443	-0.42171	0.58237	0.08654	-0.42769	26.2914	26.2795	25.6231	25.9592	25.809	26.3003	26.0323	26.4046	26.1924	26.3387	26.1765	26.4075	26.236	26.2116
Q86UN3;Q86UN3-2	Q86UN3;Q86UN3-2	Reticulon-4 receptor-like 2	RTN4RL2	2	0	0	1		1.06183	0.0865489	0.421047	0.626902	-0.673689	0.104402	0	8	9	-0.23609	0.30599	NaN	-0.02218	-0.02463	-0.00446	-0.29208	0.34544	-0.04103	-0.00403	0.07863	0.05513	-0.42098	0.0735	-0.28736	-0.04533	0.13221	-0.32588	27.0755	26.8394	26.4625	26.4585	26.9516	27.0302	26.3031	26.6091	26.7316	26.7867	26.7031	26.2821	26.7305	26.804
P10645	P10645	Chromogranin-A;Vasostatin-1;Vasostatin-2;EA-92;ES-43;Pancreastatin;SS-18;WA-8;WE-14;LF-19;Catestatin;AL-11;GV-19;GR-44;ER-37;GE-25;Serpinin-RRG;Serpinin;p-Glu serpinin precursor	CHGA	1	0	0	0		1.04983	0.07016	0.422358	0.95178	-0.0712993	0.703293	0	9	9	0.08255	-0.04975	-0.29899	0.11218	-0.08707	0.12392	-0.19172	0.32242	0.20046	-0.19707	-0.10885	0.09189	-0.28607	0.23721	-0.12578	-0.1106	0.08213	-0.0003	32.534	32.6166	31.9032	31.7061	32.533	32.4241	32.1701	32.1203	32.6029	32.6948	32.618	32.3319	32.9852	33.2225
Q9H4D0	Q9H4D0	Calsyntenin-2	CLSTN2	1	1	0	0		1.08162	0.113191	0.422747	0.632706	-0.660394	0.0100171	0	8	8	-0.1867	0.1915	NaN	0.67241	-0.25735	0.04926	-0.29682	0.29138	0.11054	-0.00603	0.09864	0.19527	NaN	-0.04438	-0.24354	-0.46033	0.06592	0.06314	25.1939	25.0072	24.6669	24.6609	25.8944	25.9931	24.8826	25.0741	25.3603	25.5556	24.3027	NaN	25.0093	24.9649
O60241-4;O60241-3;O60241-2;O60241	O60241-4;O60241-3;O60241-2;O60241	Brain-specific angiogenesis inhibitor 2	BAI2	4	0	0	0		0.932037	-0.101541	0.425541	0.474415	-1.07578	0.113736	0	9	9	-0.01885	0.17161	-0.85129	-0.09709	0.23442	0.29549	0.0668	-0.15608	0.17633	0.17466	0.05739	0.13702	-0.16944	0.01211	0.14003	-0.05231	0.15056	0.28519	26.0338	26.0149	25.617	25.7917	26.3515	26.4089	25.8249	25.9965	26.119	26.256	25.883	25.7136	26.2632	26.2753
P40925;P40925-3;P40925-2	P40925;P40925-3;P40925-2	Malate dehydrogenase, cytoplasmic	MDH1	3	0	0	0		0.91621	-0.126251	0.425964	NaN	NaN	NaN	0	8	9	-0.1971	-0.16245	NaN	-0.59367	-0.31754	0.10561	0.05865	-0.2498	0.4729	-0.30135	0.38953	0.3322	-0.01806	-0.19905	0.35821	-0.51142	-0.00719	0.09956	27.4535	27.2564	27.4805	27.1791	27.7416	28.1311	27.4466	27.2842	27.9444	28.2766	26.8743	26.8563	27.7692	27.5702
Q9UGM5;Q9UGM5-2	Q9UGM5;Q9UGM5-2	Fetuin-B	FETUB	2	0	0	0		0.944419	-0.0825011	0.426023	NaN	NaN	NaN	0	9	9	-0.00708	0.14283	0.02092	-0.43622	0.23365	-0.03432	0.26509	-0.29668	0.06164	0.243	-0.09675	-0.30457	0.17428	0.29122	0.19975	-0.07603	0.16808	0.09336	25.7118	25.7048	26.4509	26.6939	26.3533	26.2566	27.0873	27.2301	26.3455	26.041	26.397	26.5713	26.5329	26.8241
Q8TER0-5;Q8TER0;Q8TER0-3;Q8TER0-4	Q8TER0-5;Q8TER0;Q8TER0-3;Q8TER0-4	Sushi, nidogen and EGF-like domain-containing protein 1	SNED1	4	0	0	0		0.847565	-0.238604	0.428353	NaN	NaN	NaN	0	4	6	NaN	NaN	NaN	NaN	NaN	-0.64797	0.20977	-0.51312	0.23551	-0.4292	0.69729	NaN	NaN	-0.41784	0.17567	NaN	0.10906	0.22293	23.8989	NaN	24.442	24.0128	23.5132	24.2105	24.3992	NaN	23.7405	NaN	NaN	24.2826	24.5192	24.1013
Q9Y5Y7	Q9Y5Y7	Lymphatic vessel endothelial hyaluronic acid receptor 1	LYVE1	1	1	0	0		1.04269	0.06031	0.430011	NaN	NaN	NaN	0	9	9	-0.18866	0.04398	0.16292	0.03138	-0.08829	0.29071	-0.03225	0.0613	0.19043	-0.06307	0.10713	0.1175	-0.4182	0.03895	0.1014	-0.0368	0.09419	-0.01237	27.0549	26.8662	26.7803	26.7172	26.8069	26.914	26.1217	26.1657	26.9747	27.0922	27.1979	26.7797	26.6688	26.7078
P30086	P30086	Phosphatidylethanolamine-binding protein 1;Hippocampal cholinergic neurostimulating peptide	PEBP1	1	0	0	0		0.946631	-0.0791267	0.431201	NaN	NaN	NaN	0	9	9	0.03121	-0.17127	-0.03207	-0.16246	0.40331	-0.44328	-0.09736	0.00586	0.19406	0.0012	-0.12121	0.10686	-0.20807	0.2211	0.3527	-0.05002	0.10283	0.03475	29.7465	29.7778	29.6144	29.6155	29.976	29.8547	29.618	29.4467	29.6639	29.7707	29.6356	29.4275	30.0733	30.2944
P43652;CON__REFSEQ:XP_585019	P43652	Afamin	AFM	2	0	0	0		0.951779	-0.0713022	0.433501	NaN	NaN	NaN	0	9	9	-0.29888	0.04775	0.30839	-0.02372	-0.38878	-0.20013	0.16802	-0.15505	0.00285	0.13427	0.05083	0.2606	0.08957	-0.05406	-0.10342	-0.05519	0.01691	-0.23734	30.9236	30.6247	30.9333	31.0675	30.2753	30.3261	31.1176	31.1654	31.1039	31.3645	31.324	31.4136	31.1145	31.0605
Q15782-6;Q15782;Q15782-5	Q15782-6;Q15782;Q15782-5	Chitinase-3-like protein 2	CHI3L2	3	0	0	0		1.11572	0.157978	0.434262	NaN	NaN	NaN	0	9	9	0.16578	0.28303	-1.47758	0.41048	-0.11533	-0.05537	0.30692	0.22852	-0.38755	-0.13445	-0.15658	-0.26215	-0.30031	-0.41151	-0.22472	-0.11594	-0.23289	-0.22435	25.2787	25.4445	24.6783	24.5439	25.8639	25.7073	25.8819	26.1649	26.2359	25.9738	26.5743	26.274	26.2106	25.7991
P61916;P61916-2	P61916;P61916-2	Epididymal secretory protein E1	NPC2	2	0	0	0		1.06051	0.0847567	0.434302	NaN	NaN	NaN	0	9	9	-0.17887	0.29233	-0.20419	0.37456	-0.42675	0.11634	0.12451	0.34422	-0.04321	-0.06916	0.19755	-0.14909	-0.09049	-0.2671	-0.16596	0.16305	0.06221	-0.04488	29.912	29.7331	29.2979	29.2287	29.8654	30.0629	29.156	29.4483	29.8944	29.7453	29.2398	29.1493	29.5736	29.3065
CON__Q86YZ3;Q86YZ3	CON__Q86YZ3;Q86YZ3	Hornerin	HRNR	2	0	0	0	+	2.18799	1.12961	0.434529	NaN	NaN	NaN	0	7	9	0.71304	NaN	NaN	0.02911	-0.40418	2.63292	-1.0396	-1.68206	4.24646	-1.72335	-2.7455	6.04054	0.43676	-1.17034	-0.04821	-3.20856	2.43344	-4.40109	26.7356	27.4486	20.799	19.0756	24.9066	22.1611	NaN	NaN	20.1579	26.1985	18.8707	19.3075	19.5017	18.3314
Q9H4F8;Q9H4F8-2	Q9H4F8;Q9H4F8-2	SPARC-related modular calcium-binding protein 1	SMOC1	2	0	0	0		0.916446	-0.125878	0.435699	0.518729	-0.946948	0.0643264	0	9	9	-0.49471	0.11247	-0.07301	0.25014	-0.80853	0.15858	0.0121	-0.25709	-0.28476	-0.02058	-0.32914	0.34833	-0.737	0.20179	0.13173	0.11262	-0.0452	0.08554	27.054	26.5593	27.4406	27.42	26.3614	26.0322	26.6351	26.7475	27.1301	27.4784	27.4705	26.7335	27.5258	27.7276
P10643;CON__Q29RQ1;Q12884	P10643	Complement component C7	C7	3	0	0	0		0.974299	-0.0375633	0.437712	NaN	NaN	NaN	0	9	9	-0.02489	0.23458	0.11599	-0.06885	-0.10154	-0.10922	0.07654	-0.12336	-0.06063	0.12283	0.1294	-0.04775	-0.02445	0.04433	0.08654	0.03842	-0.02702	-0.04561	31.5179	31.493	31.5591	31.682	30.8499	30.9793	30.7434	30.978	31.2494	31.2016	31.5546	31.5302	31.1778	31.2222
Q16627;Q16627-2	Q16627;Q16627-2	C-C motif chemokine 14;HCC-1(3-74);HCC-1(4-74);HCC-1(9-74)	CCL14	2	0	0	0		1.10837	0.148438	0.441056	NaN	NaN	NaN	0	7	8	-0.41513	0.13558	NaN	0.1879	-0.36793	0.50604	NaN	0.21508	-0.47268	NaN	0.39092	-0.39205	-0.65922	-0.32937	0.17964	-0.14537	-0.39894	-0.07442	25.6337	25.2186	24.3783	NaN	24.3408	24.7317	24.9048	25.0404	24.8389	24.4469	24.7127	24.0535	24.6401	24.3108
P20062;P20062-2	P20062;P20062-2	Transcobalamin-2	TCN2	2	0	0	0		1.09464	0.130461	0.445565	NaN	NaN	NaN	0	9	9	0.04937	-0.45776	0.33618	0.08672	0.09907	0.54547	0.11482	-0.58751	-0.13878	-0.26501	-0.67104	-0.59993	0.30343	0.17743	0.14293	0.14902	-0.09675	-0.26665	27.4405	27.4898	27.6355	27.3705	28.026	27.355	26.9695	26.5117	26.4754	25.8755	26.334	26.6374	27.2863	27.4637
P22304;P22304-2;P22304-3	P22304	Iduronate 2-sulfatase;Iduronate 2-sulfatase 42 kDa chain;Iduronate 2-sulfatase 14 kDa chain	IDS	3	0	0	0		0.957507	-0.0626444	0.448674	0.725871	-0.462214	0.156724	0	9	9	-0.01799	0.1013	-0.23442	-0.0571	-0.08504	-0.01448	-0.37095	0.25671	-0.02902	0.13647	-0.23924	-0.06343	-0.14535	0.1275	0.29928	-0.04607	-0.00904	0.05269	27.4425	27.4245	27.3876	27.524	27.7698	27.5306	27.3634	27.4647	27.4651	27.4017	27.4358	27.2904	27.425	27.5525
Q7Z7M0;Q7Z7M0-2	Q7Z7M0;Q7Z7M0-2	Multiple epidermal growth factor-like domains protein 8	MEGF8	2	1	0	0		0.973461	-0.0388044	0.449132	NaN	NaN	NaN	0	9	9	-0.06446	0.01185	-0.18734	0.04493	-0.16885	-0.02082	-0.02965	0.07064	-0.03585	0.1166	-0.11249	0.1415	-0.24906	-0.05228	0.05767	-0.02019	0.0493	0.03864	29.7442	29.6797	29.3282	29.4448	29.933	29.8205	29.3918	29.4036	29.2392	29.3807	29.3436	29.0945	29.4171	29.3648
P14621	P14621	Acylphosphatase-2	ACYP2	1	0	0	0		0.873855	-0.194534	0.450147	NaN	NaN	NaN	0	9	8	-0.1316	0.01567	-0.61801	-0.07892	0.77908	-0.17721	-0.06071	0.59934	-0.27507	NaN	-0.22401	0.15488	-0.40143	1.1587	0.90212	0.5492	-0.27571	-0.26075	24.903	24.7714	NaN	24.9539	24.8972	24.6732	24.7961	24.8117	24.6391	24.794	24.8638	24.4624	24.1608	25.3195
P49257	P49257	Protein ERGIC-53	LMAN1	1	1	0	0		0.888516	-0.170531	0.453399	NaN	NaN	NaN	0	7	9	0.05588	-0.28906	NaN	-0.33819	0.70396	0.08314	-0.23592	-0.37278	NaN	0.09349	-0.38857	-0.60274	0.63508	0.22344	0.8703	0.25408	0.2341	-0.28965	24.9204	24.9763	25.5928	25.6863	25.6644	25.2759	25.2297	24.9407	25.4743	24.8715	24.4964	25.1315	25.4454	25.6688
P55268	P55268	Laminin subunit beta-2	LAMB2	1	0	0	0		1.06216	0.0869978	0.453794	NaN	NaN	NaN	0	8	9	0.06336	-0.11419	NaN	0.15711	-0.07401	-0.00116	0.39696	-0.24009	-0.07198	-0.40251	-0.09578	-0.24694	0.4697	0.16638	0.01238	-0.10147	-0.23787	-0.21637	24.5012	24.5645	24.8805	24.478	24.7726	24.6769	24.7511	24.6369	24.8102	24.5633	24.417	24.8867	24.3238	24.4902
Q6UWP8;Q6UWP8-2	Q6UWP8;Q6UWP8-2	Suprabasin	SBSN	2	0	0	0		1.32482	0.405794	0.455185	NaN	NaN	NaN	0	7	8	3.65836	0.04741	NaN	-0.8224	-0.13708	0.16184	NaN	-0.35332	0.51878	0.09391	0.00587	0.1304	-0.10748	-0.22769	-0.12245	0.48963	0.00413	NaN	21.737	25.3954	20.8384	20.9323	21.1368	21.1426	20.7689	20.8163	21.132	21.2624	20.8491	20.7416	20.569	20.3413
P22792	P22792	Carboxypeptidase N subunit 2	CPN2	1	0	0	0		0.945983	-0.0801144	0.456604	NaN	NaN	NaN	0	9	9	0.33421	0.19561	0.08863	-0.31767	0.20474	-0.39381	0.2225	-0.12186	0.01068	0.33957	-0.1163	-0.0792	0.34733	0.19184	0.25497	-0.05295	0.11936	-0.06056	26.4556	26.7898	26.77	27.1096	26.4167	26.3004	26.87	27.0656	26.3136	26.2344	26.9911	27.3384	26.9834	27.1752
Q9UHI8	Q9UHI8	A disintegrin and metalloproteinase with thrombospondin motifs 1	ADAMTS1	1	0	0	0		1.10293	0.141346	0.457416	NaN	NaN	NaN	0	9	9	0.15861	0.10445	0.06646	-0.06111	0.80835	-0.21021	-0.24753	-0.16641	-0.22947	-0.20359	-0.63941	-1.00595	0.10721	0.00317	-0.10396	0.32403	0.34644	0.12309	25.6386	25.7972	26.0078	25.8042	25.4485	24.8091	25.5041	25.6086	25.9976	24.9916	26.2752	26.3824	25.8396	25.8428
P00734;CON__P00735	P00734	Prothrombin;Activation peptide fragment 1;Activation peptide fragment 2;Thrombin light chain;Thrombin heavy chain	F2	2	0	0	0		0.962705	-0.0548344	0.459687	NaN	NaN	NaN	0	9	9	0.14377	-0.0397	0.32024	-0.02195	-0.01304	0.06969	0.09573	-0.13439	-0.0712	0.04488	-0.02146	0.00453	0.32896	0.31919	0.02584	0.22067	0.10468	-0.18463	31.2644	31.4082	31.9111	31.956	31.0796	31.0581	32.5141	32.4744	31.3804	31.3849	31.7458	32.0748	31.7406	32.0598
P61604	P61604	10 kDa heat shock protein, mitochondrial	HSPE1	1	0	0	0		1.27186	0.346938	0.459871	NaN	NaN	NaN	0	4	4	NaN	NaN	NaN	-0.08545	1.70653	0.03218	NaN	-0.08624	NaN	NaN	0.00262	NaN	NaN	0.06875	NaN	NaN	0.03642	0.07148	NaN	NaN	NaN	NaN	22.251	22.2536	NaN	22.0997	NaN	NaN	NaN	NaN	22.245	22.3137
Q9BZG9-2;Q9BZG9	Q9BZG9-2	Ly-6/neurotoxin-like protein 1	LYNX1	2	0	0	1		0.944958	-0.0816778	0.462297	NaN	NaN	NaN	0	9	9	-0.25567	-0.02063	-0.07962	0.05955	0.08098	0.11382	0.26576	0.266	0.05385	0.14012	0.02907	0.49605	0.20613	0.42214	0.04505	-0.10646	-0.39236	0.3794	27.4253	27.1696	26.0143	26.1544	27.041	27.0701	26.7832	26.7626	26.3412	26.8373	26.4955	26.7016	27.1203	27.5424
P98153-3;P98153-2;P98153	P98153-3;P98153-2;P98153	Integral membrane protein DGCR2/IDD	DGCR2	3	1	0	0		0.843467	-0.245597	0.462546	NaN	NaN	NaN	0	4	5	0.12737	NaN	NaN	-0.29305	-0.06345	0.42024	NaN	NaN	NaN	0.87	-0.55813	NaN	NaN	0.1018	0.33029	NaN	NaN	0.72291	22.9622	23.0896	22.8221	23.6921	23.3712	22.8131	NaN	23.2102	23.0318	NaN	NaN	23.6196	23.3487	23.4505
P17050	P17050	Alpha-N-acetylgalactosaminidase	NAGA	1	0	0	0		0.837288	-0.256203	0.466167	NaN	NaN	NaN	0	3	3	NaN	NaN	NaN	-0.0019	NaN	NaN	NaN	-0.33343	0.4169	NaN	0.63958	NaN	NaN	NaN	-0.15483	NaN	0.36543	NaN	23.4456	NaN	NaN	NaN	23.3269	23.9665	NaN	NaN	23.1945	NaN	23.5931	NaN	NaN	NaN
O43157-3;O43157-2;O43157	O43157-3;O43157-2;O43157	Plexin-B1	PLXNB1	3	1	0	0		1.07784	0.108141	0.467171	NaN	NaN	NaN	0	8	7	0.0527	0.19295	NaN	0.50231	0.43765	0.00192	-0.22796	0.73063	0.146	NaN	0.07612	0.20262	NaN	0.52268	0.22588	0.08626	-0.00563	-0.25824	24.0893	24.142	NaN	24.0522	24.3178	24.394	23.9198	24.1127	24.1679	24.3705	NaN	NaN	23.2521	23.7748
P07585;P07585-4;P07585-2;P07585-3;P07585-5	P07585;P07585-4	Decorin	DCN	5	0	0	0		0.936731	-0.0942933	0.467523	0.959423	-0.0597617	0.33395	0	9	9	-0.36625	0.04559	-0.72257	-0.05978	0.11817	-0.1608	0.12657	-0.30025	0.02229	0.0458	-0.20894	-0.40894	-0.44953	0.1563	0.29948	0.06684	0.1295	-0.0789	27.4923	27.126	27.855	27.9008	28.2633	28.0544	27.6152	27.6608	28.0795	27.6705	27.3648	26.9153	27.5726	27.7289
P02749;CON__P17690	P02749	Beta-2-glycoprotein 1	APOH	2	0	0	0		0.910072	-0.135947	0.468912	NaN	NaN	NaN	0	9	9	-0.24866	0.22625	0.43699	0.06393	-1.31766	0.17352	0.39426	-0.05166	-0.22729	0.06606	0.20436	0.184	0.2716	0.00583	-0.05786	-0.12475	-0.07434	0.1983	31.2413	30.9927	31.0699	31.136	30.7214	30.9257	31.2987	31.5249	31.1033	31.2873	31.1872	31.4589	30.9658	30.9717
O14773;O14773-2	O14773	Tripeptidyl-peptidase 1	TPP1	2	0	0	0		0.962268	-0.05549	0.469879	NaN	NaN	NaN	0	9	9	-0.29758	0.13257	-0.11676	-0.14951	-0.03517	-0.22372	-0.16798	0.01732	0.05974	0.04828	-0.00048	-0.04171	-0.20466	0.18431	0.12912	-0.28052	-0.24996	0.13394	28.7564	28.4589	28.3522	28.4005	28.4047	28.4042	28.2324	28.365	28.676	28.6343	27.8352	27.6305	28.1695	28.3538
P02452;CON__Q862S4;P02458	P02452	Collagen alpha-1(I) chain	COL1A1	3	0	0	0		0.96929	-0.045	0.471487	28.54	4.83491	0.878359	0	9	9	-0.34832	0.06489	-0.03728	-0.22041	0.03486	-0.16037	0.04724	-0.10226	0.09418	0.10635	-0.08084	-0.13467	-0.04476	-0.12847	0.1381	-0.04108	0.07461	-0.11171	28.492	28.1437	28.5103	28.6167	28.6077	28.5269	28.3818	28.4466	28.8266	28.692	28.4927	28.4479	28.4864	28.3579
P02748;CON__Q3MHN2;REV__Q4AC99;Q96BY6-2	P02748	Complement component C9;Complement component C9a;Complement component C9b	C9	4	0	0	0		0.908057	-0.139144	0.473273	NaN	NaN	NaN	0	9	9	0.23461	-0.27036	-0.43688	0.06187	0.65334	0.1373	0.37867	0.1284	-1.00114	-0.08058	0.25065	-0.12802	0.17251	0.72769	0.28754	0.169	-0.06551	-0.19517	30.2256	30.4602	31.1226	31.042	30.2743	30.525	31.1757	30.9053	29.9154	29.7874	30.769	30.9415	30.1582	30.8859
Q96FE5-2;Q96FE5;REV__P19013;REV__CON__P19013;Q7L985	Q96FE5-2;Q96FE5	Leucine-rich repeat and immunoglobulin-like domain-containing nogo receptor-interacting protein 1	LINGO1	5	1	0	0		0.923143	-0.115373	0.473763	0.606721	-0.720896	0.0166102	0	9	9	0.09351	-0.00202	-1.09082	-0.26809	0.30699	-0.03787	-0.54415	0.09623	0.26593	-0.04117	-0.2278	0.07727	0.09614	-0.08026	-0.24943	-0.01038	0.06153	0.23217	26.6414	26.7349	26.7061	26.6649	26.8952	26.6674	26.3406	26.3386	26.3871	26.4644	26.0292	26.1254	26.2695	26.1892
Q01459	Q01459	Di-N-acetylchitobiase	CTBS	1	0	0	0		0.881842	-0.181408	0.473908	NaN	NaN	NaN	0	8	9	-0.07199	NaN	0.74724	-0.5053	-0.89803	-0.12619	-0.41996	-0.51214	-0.00415	0.34053	-0.3256	0.18535	-0.76483	-0.92721	0.11287	0.53313	0.46173	0.00237	26.1638	26.0918	26.1377	26.4782	25.8029	25.4773	NaN	26.0448	26.1448	26.3301	26.395	25.6302	26.2305	25.3033
Q53RD9-4;Q53RD9-3;Q53RD9-2;Q53RD9	Q53RD9-4;Q53RD9-3;Q53RD9-2;Q53RD9	Fibulin-7	FBLN7	4	0	0	0		0.940261	-0.088867	0.479237	NaN	NaN	NaN	0	7	9	0.05131	-0.36828	NaN	0.33559	-0.16912	0.21451	NaN	-0.42196	0.07262	0.24758	-0.16469	0.33618	0.19293	-0.0679	0.02659	-0.27334	0.16667	-0.03107	23.8331	23.8844	24.0056	24.2531	24.0571	23.8924	24.2943	23.926	23.7554	24.0916	23.5878	23.7808	24.0759	24.008
Q9UBX5	Q9UBX5	Fibulin-5	FBLN5	1	0	0	0		0.974731	-0.0369244	0.479787	NaN	NaN	NaN	0	9	9	-0.08514	-0.00634	0.1197	-0.05329	-0.21223	0.04301	-0.09193	-0.03795	0.10219	0.02088	0.04996	-0.22166	0.0346	0.03002	-0.09455	0.13392	0.01052	0.14665	27.4843	27.3992	27.626	27.6468	27.8079	27.8579	27.6131	27.6068	27.887	27.6653	27.3386	27.3732	27.5976	27.6276
Q03167-2;Q03167	Q03167-2;Q03167	Transforming growth factor beta receptor type 3	TGFBR3	2	1	0	0		0.94611	-0.07992	0.483024	NaN	NaN	NaN	0	9	9	-0.01774	-0.36692	-0.68884	-0.30138	-0.1909	-0.07726	0.10244	-0.20239	0.06921	-0.16298	-0.42829	-0.43258	-0.02597	-0.12341	0.04785	-0.05869	0.28824	-0.05867	27.2859	27.2682	27.5278	27.3648	27.3094	26.8811	27.3699	27.003	27.4135	26.9809	26.9356	26.9096	27.4109	27.2874
O00560-3;O00560;O00560-2	O00560-3;O00560;O00560-2	Syntenin-1	SDCBP	3	0	0	0		1.05427	0.0762417	0.483628	NaN	NaN	NaN	0	6	3	0.00421	0.34171	NaN	0.00118	0.12429	0.07511	NaN	-0.12705	NaN	0.08941	NaN	0.01772	NaN	NaN	NaN	NaN	NaN	-0.12613	23.0643	23.0685	22.7115	22.801	23.0971	NaN	22.9494	23.2911	23.0019	23.0196	NaN	NaN	NaN	23.1969
P02765;CON__P12763	P02765	Alpha-2-HS-glycoprotein;Alpha-2-HS-glycoprotein chain A;Alpha-2-HS-glycoprotein chain B	AHSG	2	0	0	0		0.953553	-0.0686156	0.484455	NaN	NaN	NaN	0	9	9	-0.18973	0.18555	0.20881	-0.01406	-0.39599	-0.07245	0.19914	-0.15062	-0.19236	-0.16954	0.26358	-0.19142	0.0041	-0.16794	0.15048	-0.01947	0.35118	-0.02514	32.5333	32.3436	32.7724	32.6028	32.0721	32.3357	32.8602	33.0457	33.1357	32.9443	32.7816	32.7857	32.7291	32.5611
Q15113;Q9UKZ9	Q15113	Procollagen C-endopeptidase enhancer 1	PCOLCE	2	0	0	0		1.03352	0.0475689	0.48526	NaN	NaN	NaN	0	9	9	-0.01218	0.08004	0.09382	-0.17413	0.2569	0.03898	0.0441	-0.07803	-0.12782	-0.25712	-0.02729	-0.15349	-0.05314	0.0042	0.16922	-0.0244	-0.17009	0.20567	30.3113	30.2991	30.3907	30.1336	30.3187	30.2914	29.9775	30.0575	30.1827	30.0292	30.0026	29.9495	30.1214	30.1256
Q96FJ2;P63167	Q96FJ2;P63167	Dynein light chain 2, cytoplasmic;Dynein light chain 1, cytoplasmic	DYNLL2;DYNLL1	2	0	0	0		0.854336	-0.227125	0.487268	NaN	NaN	NaN	0	3	5	-0.06468	-0.32455	NaN	NaN	NaN	NaN	NaN	NaN	0.36744	0.9626	0.24727	0.10138	NaN	-0.24164	NaN	NaN	0.0297	NaN	24.9121	24.8474	23.7321	24.6947	24.9506	25.1978	24.7719	24.4473	24.6971	24.7984	NaN	24.3314	25.3626	25.1209
Q02809;Q02809-2	Q02809;Q02809-2	Procollagen-lysine,2-oxoglutarate 5-dioxygenase 1	PLOD1	2	0	0	0		1.0467	0.0658513	0.487328	3.15283	1.65665	0.158024	0	8	9	0.21872	-0.1824	NaN	-0.2409	0.16395	0.14323	-0.24942	-0.06555	-0.15194	-0.07071	-0.41263	0.03098	-0.04319	-0.25706	-0.26927	0.23426	-0.12689	-0.088	24.0855	24.3042	24.0452	23.9745	24.3462	23.9336	24.1009	23.9185	24.0576	24.0886	23.7075	23.6643	24.0957	23.8387
O75493	O75493	Carbonic anhydrase-related protein 11	CA11	1	0	0	0		0.897724	-0.155656	0.487925	NaN	NaN	NaN	0	7	8	0.22276	0.04191	NaN	-0.01788	0.55013	-1.0424	NaN	-0.07233	-0.22203	-0.60699	0.21395	NaN	0.33218	0.1904	0.48828	0.26588	-0.14207	-0.11334	22.7102	22.933	24.524	23.917	23.8008	24.0147	23.3766	23.4185	23.4032	NaN	23.3975	23.7297	23.7657	23.9561
O15394;O15394-2	O15394	Neural cell adhesion molecule 2	NCAM2	2	1	0	0		0.929413	-0.105609	0.487953	NaN	NaN	NaN	0	9	9	0.08108	0.05513	-1.262	0.07122	0.16677	0.0145	-0.06166	0.06137	0.07437	0.0822	-0.01628	0.04814	0.01813	0.04742	-0.03103	-0.04076	-0.01568	0.05912	28.413	28.494	28.4113	28.4935	28.6899	28.6736	27.9628	28.018	28.5697	28.6178	28.5295	28.5476	28.578	28.6254
P02654	P02654	Apolipoprotein C-I;Truncated apolipoprotein C-I	APOC1	1	0	0	0		0.908528	-0.138398	0.488153	NaN	NaN	NaN	0	9	9	-0.23241	-0.12307	0.2506	0.33825	0.09297	-0.26573	-0.59502	0.3223	-0.07083	-0.36684	0.41295	-0.24242	1.05379	0.69568	-0.09356	-0.0784	-0.18535	-0.23321	28.2706	28.0382	29.4692	29.1023	28.484	28.8969	29.796	29.6729	28.0678	27.8254	28.5404	29.5942	29.0269	29.7225
P03952	P03952	Plasma kallikrein;Plasma kallikrein heavy chain;Plasma kallikrein light chain	KLKB1	1	0	0	0		0.968332	-0.0464267	0.488849	NaN	NaN	NaN	0	9	9	-0.03883	-0.11803	0.09482	0.0124	-0.0627	-0.23044	0.22253	0.04973	0.28477	0.13269	0.19081	-0.01483	0.06148	0.25361	0.08129	-0.07193	0.06972	-0.07075	28.373	28.3342	28.3164	28.4491	27.9285	28.1193	28.9029	28.7849	28.1512	28.1363	28.7102	28.7717	28.5373	28.7909
P55786;P55786-2;A6NEC2;A6NEC2-2	P55786;P55786-2;A6NEC2	Puromycin-sensitive aminopeptidase;Puromycin-sensitive aminopeptidase-like protein	NPEPPS;NPEPPSL1	4	0	0	0		1.07174	0.0999592	0.48885	NaN	NaN	NaN	0	7	9	0.20119	0.53867	NaN	-0.29807	0.51065	-0.20161	NaN	-0.11956	0.4375	0.35333	-0.0434	0.2618	-0.18485	-0.01155	-0.1829	0.24526	-0.09943	0.13624	24.0549	24.2561	24.4285	24.7819	24.5833	24.5399	23.9687	24.5074	24.0741	24.3359	24.0991	23.9142	24.6634	24.6518
P36896-5;P36896-2;P36896-3;P36896;P36896-4	P36896-5;P36896-2;P36896-3;P36896;P36896-4	Activin receptor type-1B	ACVR1B	5	1	0	0		0.902418	-0.148133	0.48969	NaN	NaN	NaN	0	6	7	-0.6078	NaN	NaN	NaN	-0.31708	0.46347	0.08282	-0.26855	0.4021	0.04275	-0.47206	NaN	-0.14139	0.36273	0.31748	0.25335	0.38819	NaN	23.0305	22.4227	22.6883	22.7311	22.9909	22.5189	22.467	NaN	22.7476	NaN	22.5287	22.3874	22.7951	23.1578
Q9UPU3	Q9UPU3	VPS10 domain-containing receptor SorCS3	SORCS3	1	1	0	0		0.931418	-0.1025	0.490474	NaN	NaN	NaN	0	8	9	-0.08727	-0.15247	-0.69874	0.4333	-0.10861	0.0661	NaN	-0.00026	0.65862	0.30573	0.16027	-0.08484	0.15195	0.12738	0.06199	-0.01703	0.36331	-0.02176	25.9437	25.8564	25.3138	25.6196	25.3643	25.5245	25.7264	25.574	26.1444	26.0596	25.5707	25.7226	25.9853	26.1127
CON__P02769	CON__P02769			1	0	0	0	+	0.625927	-0.675933	0.490797	NaN	NaN	NaN	0	9	9	0.70471	0.01489	2.58111	-0.25074	-2.32623	3.55501	-3.62784	-0.46945	-1.03497	-2.23393	0.6566	2.47401	-0.29056	-0.14708	-0.07684	4.20187	0.41342	0.2324	28.3853	29.09	26.4242	24.1903	31.5859	32.2425	27.5584	27.5733	26.0182	28.4922	24.3307	24.0402	29.647	29.4999
Q8NBP7;Q8NBP7-2	Q8NBP7	Proprotein convertase subtilisin/kexin type 9	PCSK9	2	0	0	0		1.07215	0.100501	0.490852	NaN	NaN	NaN	0	6	9	0.18395	-0.13236	NaN	0.13266	NaN	-0.25875	NaN	-0.3358	0.21141	0.23276	-0.1879	-0.2181	-0.12406	-0.51097	0.40425	-0.22428	-0.18222	-0.39232	23.5219	23.7059	23.8531	24.0859	23.8651	23.6772	23.9895	23.8571	23.6664	23.4483	23.5656	23.4415	24.005	23.494
Q9UBP4	Q9UBP4	Dickkopf-related protein 3	DKK3	1	0	0	0		0.966603	-0.0490044	0.491233	NaN	NaN	NaN	0	9	9	-0.05392	-0.12231	-0.22281	-0.12451	0.01311	0.03183	-0.1289	-0.06953	-0.05474	-0.19246	-0.21037	-0.23759	0.01348	0.32237	0.17351	-0.00797	0.03609	-0.1878	33.0514	32.9975	32.7392	32.5467	33.0495	32.8391	32.787	32.6647	32.9182	32.6806	32.562	32.5754	33.0582	33.3806
Q8TCZ2;Q8TCZ2-2;Q8TCZ2-5;Q8TCZ2-3;Q8TCZ2-6	Q8TCZ2;Q8TCZ2-2;Q8TCZ2-5;Q8TCZ2-3	CD99 antigen-like protein 2	CD99L2	5	1	0	0		1.05994	0.0839889	0.491237	NaN	NaN	NaN	0	8	9	0.30403	0.17876	NaN	-0.32075	0.08284	-0.11452	0.2682	-0.13169	0.38753	0.07817	-0.16358	0.28727	-0.24377	0.02323	0.17038	0.35335	-0.25969	-0.26506	26.8073	27.1114	26.7283	26.8065	26.8538	26.6902	26.7521	26.9309	26.648	26.9353	26.9389	26.6951	27.4229	27.4462
Q96S96	Q96S96	Phosphatidylethanolamine-binding protein 4	PEBP4	1	0	0	0		1.04563	0.0643689	0.491736	NaN	NaN	NaN	0	9	9	-0.02903	0.17902	-0.02587	-0.22403	-0.24143	0.13815	-0.0607	0.14491	0.0045	0.1492	-0.04744	-0.37553	-0.13361	-0.18627	0.19839	0.05692	-0.44948	0.09402	29.8397	29.8107	29.1214	29.2706	29.1767	29.1292	29.3133	29.4923	29.9832	29.6076	29.5097	29.376	29.6774	29.4911
P29218;P29218-3;P29218-2	P29218;P29218-3	Inositol monophosphatase 1	IMPA1	3	0	0	0		1.09221	0.127253	0.494846	NaN	NaN	NaN	0	6	6	-0.28826	0.47291	NaN	-0.13389	0.29039	-0.1128	NaN	0.3616	NaN	NaN	0.12496	NaN	-0.13898	0.19503	0.19003	-0.60479	0.06018	NaN	23.7505	23.4623	23.6689	NaN	23.8739	23.9989	23.3846	23.8575	23.7734	NaN	23.7086	23.5696	24.1073	24.3024
CON__P02533;P02533;CON__Q6IFX2;CON__A2A4G1;CON__P19012;P19012;CON__Q61782;CON__P19001;CON__P08730-1;P19012-2;CON__P05784;CON__Q8N1A0;CON__Q14525;CON__Q9UE12;CON__Q15323;CON__A2A5Y0;CON__Q92764;CON__Q14532;CON__A2AB72;CON__Q497I4;CON__O76015;CON__O76013;CON__Q7Z3Y9;CON__O76014;CON__REFSEQ:XP_986630;CON__Q99456;CON__Q2M2I5;Q8N1A0-2;Q8N1A0;Q14525;Q15323;O76013-2;P05783;Q14532;O76014;Q92764;O76015;O7…	CON__P02533;P02533	Keratin, type I cytoskeletal 14	KRT14	41	0	0	0	+	2.34173	1.22757	0.496899	NaN	NaN	NaN	0	3	6	3.79967	NaN	NaN	-3.63534	NaN	NaN	NaN	NaN	0.65199	-0.57158	-0.8299	NaN	-0.13792	NaN	-0.881	NaN	0.73362	-4.04601	27.1603	30.96	23.5966	23.025	24.1917	23.3619	22.7904	NaN	NaN	26.2118	23.022	22.884	NaN	23.3475
P14543-2;P14543	P14543-2;P14543	Nidogen-1	NID1	2	0	0	0		0.960592	-0.0580044	0.496906	0.800681	-0.3207	0.365839	0	9	9	-0.229	0.09178	-0.33964	0.02349	0.16715	0.03037	0.05856	0.04714	-0.24564	-0.00996	-0.16415	-0.19001	-0.00735	0.39782	0.12059	0.0657	-0.09185	0.00546	27.5195	27.2905	27.4487	27.4387	27.6475	27.4833	27.1659	27.2576	27.5512	27.3612	27.2475	27.2402	27.0604	27.4583
Q14767	Q14767	Latent-transforming growth factor beta-binding protein 2	LTBP2	1	0	0	0		0.921964	-0.117218	0.499856	NaN	NaN	NaN	0	9	9	-0.39614	0.36795	-0.75869	-0.33832	-0.13566	0.14291	-0.40354	-0.55831	0.4111	-0.31258	-0.02947	-0.18302	0.58589	-0.34687	-0.21222	0.22398	-0.08702	-0.25243	26.9712	26.575	26.8932	26.5806	27.0859	27.0564	26.2944	26.6623	26.8357	26.6527	26.6192	27.2051	26.7762	26.4293
P51693;Q8N6Y0	P51693	Amyloid-like protein 1;C30	APLP1	2	1	0	0		1.03076	0.0437089	0.50031	0.75621	-0.403142	0.0657433	0	9	9	0.01605	-0.00807	-0.41198	0.02223	0.11078	0.02916	0.04522	0.09494	0.21229	-0.09631	-0.12343	-0.01321	0.03367	-0.02401	-0.1107	0.12496	-0.0736	-0.00013	32.8351	32.8512	32.599	32.5027	32.9526	32.8292	32.7639	32.7558	32.8191	32.8059	32.7264	32.76	33.1127	33.0887
P10586-2;P10586	P10586-2;P10586	Receptor-type tyrosine-protein phosphatase F	PTPRF	2	1	0	0		0.936174	-0.0951507	0.500483	0.947593	-0.0776603	0.480453	0	7	8	0.01886	-0.39729	NaN	-0.10455	-0.1017	0.57446	NaN	-0.42681	0.11541	0.17173	-0.09366	NaN	0.02249	0.1245	-0.0383	0.24605	-0.27158	0.23241	24.5845	24.6033	24.4595	24.6312	24.752	24.6583	24.5554	24.1581	24.3506	NaN	24.1229	24.1454	24.5165	24.641
P02675;CON__P02676	P02675	Fibrinogen beta chain;Fibrinopeptide B;Fibrinogen beta chain	FGB	2	0	0	0		1.1098	0.150296	0.504485	NaN	NaN	NaN	0	9	9	0.82989	0.11779	0.55579	1.41556	-0.07727	-0.13749	0.38211	0.41751	-0.54358	-0.25923	0.22156	0.51005	0.75999	0.26763	-0.07835	-0.05027	0.24247	-0.0062	29.1734	30.0033	30.2458	29.9866	29.6732	29.8948	30.1789	30.2967	29.5161	30.0262	29.7701	30.5301	29.9629	30.2306
P15509-3;P15509-5;P15509;P15509-2;P15509-7;P15509-6;P15509-8;P15509-4	P15509-3;P15509-5;P15509;P15509-2;P15509-7;P15509-6;P15509-8;P15509-4	Granulocyte-macrophage colony-stimulating factor receptor subunit alpha	CSF2RA	8	1	0	0		0.911	-0.134477	0.505036	NaN	NaN	NaN	0	3	3	NaN	NaN	NaN	0.09917	NaN	NaN	-0.15479	NaN	0.06612	-0.18799	0.35234	NaN	NaN	NaN	NaN	NaN	NaN	0.24958	NaN	NaN	22.6608	22.4728	22.4903	22.8427	NaN	NaN	22.4507	NaN	NaN	NaN	NaN	NaN
O75882-3;O75882-2;O75882	O75882-3;O75882-2;O75882	Attractin	ATRN	3	1	0	0		0.974625	-0.0370811	0.506906	NaN	NaN	NaN	0	9	9	0.00845	-0.09437	0.076	0.00447	-0.06371	0.06083	-0.02764	0.00759	-0.19989	-0.11904	0.25088	0.18456	-0.16896	0.08129	-0.02211	-0.10467	0.02092	-0.01741	28.0127	28.0211	27.4804	27.3614	27.4176	27.6684	27.5942	27.4998	27.523	27.7075	27.8382	27.6693	27.6991	27.7804
P00746	P00746	Complement factor D	CFD	1	0	0	0		0.97471	-0.0369556	0.508419	NaN	NaN	NaN	0	9	9	-0.11304	-0.02886	0.18103	0.13996	-0.15353	-0.03645	0.13811	-0.05269	-0.19272	0.03616	-0.09423	0.0532	0.08304	0.10349	0.14188	-0.02482	0.04941	-0.13372	29.4558	29.3428	29.3215	29.3576	29.5261	29.4319	29.36	29.3312	29.5567	29.6099	30.2829	30.366	29.321	29.4245
Q16653-10;Q16653-9;Q16653-8;Q16653-11;Q16653-2;Q16653-6;Q16653-3;Q16653-7;Q16653;Q16653-5;Q16653-13	Q16653-10;Q16653-9;Q16653-8;Q16653-11;Q16653-2;Q16653-6;Q16653-3;Q16653-7;Q16653;Q16653-5;Q16653-13	Myelin-oligodendrocyte glycoprotein	MOG	11	1	0	0		0.944215	-0.0828121	0.510432	NaN	NaN	NaN	0	8	9	0.0896	-0.06097	NaN	-0.01797	0.21527	-0.06761	-0.33212	-0.35123	0.1928	0.30131	0.57636	-0.12772	-0.21651	0.14806	-0.02659	-0.19776	-0.26884	0.18324	25.4221	25.5117	25.1538	25.4551	25.0508	25.6271	25.3768	25.3158	26.0955	25.9678	25.4089	25.1924	25.1917	25.3398
Q96NZ9-4;Q96NZ9;Q96NZ9-2;Q96NZ9-3	Q96NZ9-4;Q96NZ9;Q96NZ9-2;Q96NZ9-3	Proline-rich acidic protein 1	PRAP1	4	0	0	0		0.913259	-0.130904	0.511035	NaN	NaN	NaN	0	9	9	-0.19633	-0.5814	0.39017	0.16286	-0.16459	0.07632	1.06706	-0.18097	-0.08178	-0.21696	0.52473	-0.2545	0.29857	0.1004	-0.02584	-0.02064	0.71721	0.54651	25.5655	25.3692	25.0549	24.838	24.5702	25.095	25.1717	24.5903	25.6828	25.4283	24.5774	24.876	24.8857	24.9861
P22891;P22891-2	P22891;P22891-2	Vitamin K-dependent protein Z	PROZ	2	0	0	0		1.06889	0.0961113	0.515082	NaN	NaN	NaN	0	9	7	-0.43023	0.67409	0.27591	-0.25672	-0.18475	0.05956	0.05897	0.1367	-0.08634	-0.03927	0.1403	NaN	NaN	-0.38673	0.20324	0.04069	-0.32563	-0.11312	23.9966	23.5664	25.3139	25.2746	23.2101	23.3504	24.364	25.0381	NaN	23.0619	23.5929	NaN	24.7407	24.3539
P12109	P12109	Collagen alpha-1(VI) chain	COL6A1	1	0	0	0		1.02516	0.0358433	0.515789	NaN	NaN	NaN	0	9	9	-0.23643	0.0956	0.02358	-0.14038	-0.00466	-0.06951	-0.04477	-0.10307	0.15321	-0.069	-0.03175	-0.15597	-0.10799	0.0975	-0.07828	-0.03634	-0.28758	0.02039	30.5419	30.3055	30.7867	30.7177	30.667	30.6352	30.4004	30.496	30.5573	30.4013	30.1411	30.0331	30.4006	30.4981
P22607-3;P22607-4;P22607;P22607-2;P22455-3;P22455-2;P22455	P22607-3;P22607-4;P22607;P22607-2	Fibroblast growth factor receptor 3	FGFR3	7	1	0	0		0.938048	-0.0922662	0.51887	NaN	NaN	NaN	0	8	8	0.31293	0.025	NaN	-0.88144	-0.35561	-0.32812	-0.24118	-0.27381	-0.15764	-0.32536	-0.44238	NaN	-0.14466	0.1787	-0.26567	-0.12289	-0.0235	-0.01598	24.8419	25.1548	25.15	24.8246	24.7955	24.3531	24.7753	24.8004	NaN	25.3012	25.2503	25.1057	25.4169	25.5956
Q8NFT8	Q8NFT8	Delta and Notch-like epidermal growth factor-related receptor	DNER	1	1	0	0		1.08008	0.111138	0.521879	0.542537	-0.882208	0.00770592	0	9	9	0.09508	0.02549	1.13585	-0.22666	0.11424	0.04118	0.18118	-0.21052	-0.21166	0.00977	0.03098	-0.22665	-0.54658	-0.00857	0.15458	-0.08255	0.06605	0.54691	25.5261	25.6212	25.593	25.6028	25.4294	25.4604	25.6201	25.6456	25.7422	25.5156	25.5511	25.0045	25.6825	25.674
P21810	P21810	Biglycan	BGN	1	0	0	0		1.13837	0.186974	0.524495	NaN	NaN	NaN	0	5	4	0.00253	NaN	NaN	0.42422	0.07921	NaN	NaN	-0.83023	0.06938	NaN	-0.28504	NaN	NaN	NaN	0.25442	NaN	-0.48567	-0.43552	24.0246	24.0271	NaN	NaN	24.5641	24.2791	23.1023	NaN	24.0298	NaN	23.6564	NaN	NaN	22.993
P02461-2;P02461;CON__P04258	P02461-2;P02461	Collagen alpha-1(III) chain	COL3A1	3	0	0	0		1.0518	0.0728631	0.524663	NaN	NaN	NaN	0	8	9	0.03656	0.48231	NaN	-0.19613	-0.2122	0.11268	0.10651	0.42614	-0.14709	0.2587	0.05502	0.02969	-0.38778	0.25072	-0.09454	-0.0548	-0.00308	-0.02482	25.7946	25.8312	25.5667	25.8254	25.9592	26.0142	25.5228	26.0051	25.8672	25.8969	25.8318	25.4441	25.667	25.9177
P04114;CON__ENSEMBL:ENSBTAP00000032840;Q9ULK0	P04114	Apolipoprotein B-100;Apolipoprotein B-48	APOB	3	0	0	0		1.11918	0.16244	0.527574	NaN	NaN	NaN	0	9	9	0.15988	-0.0846	0.60718	-0.55658	1.52112	-0.63563	-0.16658	-0.06844	0.3279	0.15331	0.20497	-0.88452	0.16269	-0.07401	0.05075	0.29921	0.11785	-0.38796	27.2626	27.4225	27.4155	27.5688	26.9114	27.1163	27.9736	27.889	27.1606	26.2761	28.4386	28.6013	27.3542	27.2802
P00441	P00441	Superoxide dismutase [Cu-Zn]	SOD1	1	0	0	0		0.928708	-0.106703	0.530638	NaN	NaN	NaN	0	9	9	0.10415	-0.1458	-0.99381	-0.06835	0.15495	-0.08769	-0.31196	0.55951	-0.15786	-0.07277	-0.05795	-0.43666	-0.23271	0.17065	-0.08181	0.04862	0.54242	0.13368	30.7101	30.8143	30.179	30.1062	30.7296	30.6717	30.5632	30.4174	31.3728	30.9361	30.702	30.4693	30.9629	31.1336
P05026-2;P05026	P05026-2;P05026	Sodium/potassium-transporting ATPase subunit beta-1	ATP1B1	2	0	1	0		0.929685	-0.105186	0.531855	0.999372	-0.000906443	0.342769	0	5	5	0.14518	-0.19999	NaN	NaN	-0.18816	NaN	NaN	-0.22251	0.45928	NaN	-0.19676	NaN	NaN	NaN	0.33727	0.03096	0.14743	0.20083	23.327	23.4722	NaN	NaN	23.9492	23.7525	23.4406	23.2406	23.185	NaN	NaN	NaN	23.472	NaN
P48058-2;P48058	P48058-2;P48058	Glutamate receptor 4	GRIA4	2	0	0	0		1.03057	0.0434356	0.533025	NaN	NaN	NaN	0	9	9	0.11423	-0.14713	-0.19807	-0.1278	0.21021	0.14793	0.04927	0.04626	0.11778	-0.0588	-0.18826	-0.22524	0.06724	0.15528	0.11645	-0.07281	-0.11026	0.13816	27.9177	28.0319	28.3388	28.28	28.4449	28.2566	28.1325	27.9854	28.1892	27.964	27.8446	27.9119	28.0906	28.2459
P48740-2;P48740-4;P48740-3;P48740	P48740-2;P48740-4	Mannan-binding lectin serine protease 1;Mannan-binding lectin serine protease 1 heavy chain;Mannan-binding lectin serine protease 1 light chain	MASP1	4	0	0	0		0.958544	-0.0610833	0.534746	1.03815	0.0540178	0.505758	0	9	9	0.08857	-0.24518	0.31771	0.13956	-0.35054	-0.23415	-0.17358	-0.27174	-0.00909	-0.24425	-0.06123	-0.20493	0.0871	-0.14885	0.1797	0.27262	-0.12836	0.05951	25.9032	25.9918	26.3642	26.1199	26.597	26.5358	26.2338	25.9886	26.7348	26.5299	26.3825	26.4696	26.136	25.9871
Q8N114-2;Q8N114	Q8N114-2;Q8N114	Protein shisa-5	SHISA5	2	1	0	0		1.1638	0.218839	0.535618	NaN	NaN	NaN	0	8	8	-0.20313	0.55731	NaN	-0.21511	-1.27347	-0.19016	0.72011	1.60302	0.37131	0.34992	-0.07484	0.36289	NaN	0.28597	-1.07164	-0.14478	0.18508	-0.27343	26.0014	25.7982	24.453	24.8029	25.3074	25.2326	25.0287	25.586	25.2786	25.6415	24.8372	NaN	24.915	25.2009
Q02487-2;Q02487	Q02487-2;Q02487	Desmocollin-2	DSC2	2	1	0	0		0.961521	-0.05661	0.53629	NaN	NaN	NaN	0	9	9	0.2006	-0.08976	-0.09109	-0.15805	-0.05377	-0.10793	0.17092	0.02734	0.03226	0.05649	-0.16715	0.09745	0.06449	0.4622	-0.29342	-0.19979	0.21339	0.20635	24.8894	25.09	24.6443	24.7008	25.1336	24.9664	25.0428	24.9531	24.9773	25.0747	24.9999	25.0644	24.6298	25.092
Q9P2S2;Q9P2S2-2	Q9P2S2;Q9P2S2-2	Neurexin-2	NRXN2	2	1	0	0		0.969932	-0.0440444	0.542229	0.670465	-0.576766	0.0271954	0	9	9	-0.0054	-0.20746	-0.39769	0.15876	0.09701	-0.06656	-0.0481	-0.19683	0.13709	-0.01384	-0.07399	-0.06472	-0.05927	0.17231	-0.20313	0.04279	0.08209	-0.01502	28.7256	28.7202	28.9178	28.904	28.9481	28.8741	28.9003	28.6929	28.6887	28.624	28.2692	28.21	28.7337	28.906
P06744;P06744-2;CON__Q3ZBD7	P06744;P06744-2	Glucose-6-phosphate isomerase	GPI	3	0	0	0		0.835049	-0.260067	0.546132	NaN	NaN	NaN	0	8	9	0.16965	-1.18063	NaN	-0.66925	0.73686	-0.45351	0.45063	-0.34441	0.17855	-1.39107	0.91552	-0.29635	1.52468	-0.78479	1.35705	-0.82626	0.09527	0.49543	23.0892	23.2588	25.2816	23.8905	23.2878	24.2034	24.4059	23.2253	24.2221	23.9258	22.7366	24.2613	23.521	22.7362
Q9UN70-2;Q9UN70	Q9UN70-2;Q9UN70	Protocadherin gamma-C3	PCDHGC3	2	1	0	0		0.947779	-0.0773779	0.546308	0.701358	-0.511778	0.215245	0	8	6	-0.03981	0.02707	NaN	-0.12168	-0.26884	0.29915	0.19069	0.16562	-0.18165	NaN	0.41721	0.07796	NaN	NaN	-0.20579	0.11952	-0.23392	0.3422	24.1049	24.0651	NaN	NaN	23.4901	23.9073	23.8382	23.8652	23.6	23.678	NaN	NaN	23.7147	NaN
P02656	P02656	Apolipoprotein C-III	APOC3	1	0	0	0		1.10749	0.147294	0.547697	NaN	NaN	NaN	0	9	9	0.05169	-0.63371	0.19291	0.68624	1.15111	-0.53855	-0.15424	0.58703	0.27283	0.26986	0.30311	0.09166	-0.00135	0.00044	-0.01063	0.4992	-1.01218	0.14955	27.6134	27.6651	29.1109	29.3808	28.6612	28.9643	29.154	28.5203	27.4408	27.5325	29.0452	29.0439	28.1518	28.1522
P16519-2;P16519-3;P16519	P16519-2;P16519-3;P16519	Neuroendocrine convertase 2	PCSK2	3	0	0	0		1.05166	0.072675	0.547823	NaN	NaN	NaN	0	6	8	-0.06742	0.0234	NaN	NaN	0.03727	0.03262	NaN	-0.18221	0.16285	-0.04616	-0.34369	NaN	-0.01985	-0.57666	0.1358	-0.07372	0.21438	0.13718	24.0518	23.9844	23.9087	23.8625	24.2063	23.8626	24.2267	24.2501	23.2587	NaN	24.5164	24.4966	24.5516	23.9749
Q9H2X0-5;Q9H2X0;Q9H2X0-4;Q9H2X0-2;Q9H2X0-3	Q9H2X0-5;Q9H2X0	Chordin	CHRD	5	0	0	0		1.06636	0.0926943	0.550745	NaN	NaN	NaN	0	8	9	-0.14571	-0.42733	NaN	-0.17712	0.17451	0.1753	0.11458	0.24632	0.27248	-0.27502	-0.65628	-0.25795	0.32203	0.21182	0.208	0.23307	0.12179	-0.47955	25.2283	25.0826	25.6342	25.3592	25.5563	24.9	25.404	24.9767	25.1888	24.9309	25.1253	25.4473	25.7132	25.9251
P13521	P13521	Secretogranin-2;Secretoneurin;Manserin	SCG2	1	0	0	0		0.95763	-0.06246	0.550923	NaN	NaN	NaN	0	9	9	-0.11873	-0.24758	-0.59655	-0.04193	0.06734	0.11922	0.34797	-0.17664	0.28058	-0.12028	-0.12508	-0.0175	0.21641	0.10442	0.03702	0.02845	0.0259	0.04648	29.8081	29.6893	29.3398	29.2195	29.5692	29.4441	29.4023	29.1547	29.316	29.2985	29.1862	29.4027	29.6633	29.7677
Q86YD3-5;Q86YD3-2;Q86YD3-4;Q86YD3;Q86YD3-3	Q86YD3-5;Q86YD3-2;Q86YD3-4;Q86YD3	Transmembrane protein 25	TMEM25	5	1	0	0		1.0916	0.126447	0.551264	NaN	NaN	NaN	0	3	7	NaN	NaN	NaN	0.01325	NaN	NaN	NaN	-0.14694	0.38617	-0.54626	0.38283	NaN	-0.09731	NaN	-0.06812	-0.22316	0.21625	0.03976	NaN	NaN	24.7443	24.1981	24.3406	24.7234	24.1225	NaN	24.873	NaN	24.4673	24.37	24.1992	NaN
P26992	P26992	Ciliary neurotrophic factor receptor subunit alpha	CNTFR	1	0	0	1		0.924637	-0.113041	0.552727	NaN	NaN	NaN	0	8	9	0.00325	-0.11913	NaN	-0.41343	-0.46697	-0.81045	0.11122	-0.01813	-0.31928	-0.44875	-0.61698	0.51993	-0.62042	0.24388	0.03473	0.29487	-0.10607	-0.57086	25.2488	25.2521	25.7563	25.3075	25.6293	25.0123	25.4588	25.3397	25.0107	25.5306	25.7607	25.1402	25.3567	25.6006
P02751;P02751-15;P02751-8;P02751-11;P02751-3;P02751-7;P02751-17;P02751-14;P02751-6;P02751-5;P02751-9;P02751-10;P02751-13;P02751-12;P02751-4;P02751-16;P02751-2	P02751;P02751-15;P02751-8;P02751-11;P02751-3;P02751-7;P02751-17;P02751-14;P02751-6;P02751-5;P02751-9;P02751-10;P02751-13;P02751-12;P02751-4	Fibronectin;Anastellin;Ugl-Y1;Ugl-Y2;Ugl-Y3	FN1	17	0	0	0		0.974565	-0.03717	0.554566	1.43645	0.52251	0.918644	0	9	9	0.0894	-0.08798	0.27986	-0.09038	0.24138	-0.14859	0.03352	-0.03474	-0.16833	-0.03361	0.13359	-0.01016	0.02431	0.18003	0.17123	0.02795	-0.03702	-0.00765	31.9933	32.0827	31.9297	31.8961	32.1697	32.3033	32.0509	31.9629	31.8305	31.8203	32.3775	32.4018	32.1073	32.2873
P01019	P01019	Angiotensinogen;Angiotensin-1;Angiotensin-2;Angiotensin-3;Angiotensin-4;Angiotensin 1-9;Angiotensin 1-7;Angiotensin 1-5;Angiotensin 1-4	AGT	1	0	0	0		1.02848	0.0405078	0.556521	1.53614	0.619306	0.958179	0	9	9	0.08112	-0.02862	0.00643	0.17849	-0.26013	0.03235	-0.29557	0.11694	-0.12344	-0.02609	-0.31137	-0.11622	-0.15133	-0.10683	0.11553	-0.00395	-0.01666	-0.04008	34.3484	34.4295	34.6909	34.6648	34.7994	34.488	34.3019	34.2732	34.6421	34.5259	34.3517	34.2004	34.2714	34.1646
Q9UBR2	Q9UBR2	Cathepsin Z	CTSZ	1	0	0	0		0.942523	-0.0854	0.558619	NaN	NaN	NaN	0	9	9	0.21824	0.43774	-0.38462	0.20274	-0.93309	-0.14964	0.05095	-0.22028	0.13328	0.31276	0.07169	-0.04151	0.00552	-0.02091	0.04855	-0.07204	-0.10117	-0.07897	27.1623	27.3805	27.1623	27.4751	26.9597	27.0314	25.9692	26.407	27.3196	27.2781	27.1475	27.1531	26.7193	26.6984
P23284	P23284	Peptidyl-prolyl cis-trans isomerase B	PPIB	1	0	0	0		0.956828	-0.0636689	0.558869	NaN	NaN	NaN	0	9	9	-0.01189	0.44509	-0.25535	0.01431	0.40554	-0.12506	-0.28697	0.11121	0.08696	0.31295	0.42265	0.13111	-0.04694	0.07217	0.05378	-0.22611	0.18056	0.05669	27.3465	27.3346	27.1533	27.4663	27.6911	28.1137	27.1012	27.5463	27.5017	27.6328	27.1778	27.1308	27.3309	27.4031
P19823;CON__Q9TRI1	P19823	Inter-alpha-trypsin inhibitor heavy chain H2	ITIH2	2	0	0	0		0.94314	-0.0844567	0.560079	NaN	NaN	NaN	0	9	9	0.07754	-0.08949	0.93639	-0.24204	-0.12951	-0.45768	-0.06279	-0.04514	0.34011	0.09179	0.01487	-0.01897	0.30804	0.09769	0.04087	0.09691	0.41173	0.04457	30.1893	30.2669	30.7999	30.8917	29.8709	29.8857	31.068	30.9785	30.3271	30.3081	30.7566	31.0647	31.0081	31.1058
P02745	P02745	Complement C1q subcomponent subunit A	C1QA	1	0	0	0		0.937117	-0.0936989	0.561005	NaN	NaN	NaN	0	9	9	0.04121	-0.01991	-0.35944	0.10276	-0.00898	-0.05402	-0.36144	-0.0802	-0.26814	-0.20445	-0.67193	-0.06851	-0.22412	-0.1692	0.13667	0.02593	0.97888	0.03186	28.2639	28.3051	28.5154	28.311	28.6144	27.9425	28.0389	28.019	28.29	28.2215	28.7296	28.5054	27.9609	27.7917
P09104;P09104-2;P13929-3;P13929-2;P13929	P09104;P09104-2	Gamma-enolase	ENO2	5	0	0	0		1.03338	0.0473644	0.561367	NaN	NaN	NaN	0	9	9	-0.03473	0.06266	-0.40765	-0.06032	0.25155	0.06346	0.05062	-0.06665	0.05338	0.02251	-0.09261	-0.35072	-0.07957	-0.22232	0.10086	0.08114	0.14031	-0.11356	27.7419	27.7071	28.1245	28.147	28.1961	28.1034	28.04	28.1027	28.4628	28.1121	27.6281	27.5485	28.2484	28.0261
P00747;CON__P06868;Q15195;P08519;Q02325	P00747	Plasminogen;Plasmin heavy chain A;Activation peptide;Angiostatin;Plasmin heavy chain A, short form;Plasmin light chain B	PLG	5	0	0	0		0.971693	-0.0414278	0.562525	NaN	NaN	NaN	0	9	9	0	-0.0495	0.29402	-0.07706	-0.17175	-0.18694	0.15531	0.19229	0.12447	0.10383	0.10677	0.17869	0.09096	0.29301	0.03658	0.05118	-0.10566	-0.10167	32.0636	32.0636	32.5294	32.6332	31.8154	31.9222	32.8237	32.7742	31.9876	32.1663	32.5072	32.5982	32.3816	32.6746
Q6MZW2;Q6MZW2-3;Q6MZW2-2	Q6MZW2;Q6MZW2-3;Q6MZW2-2	Follistatin-related protein 4	FSTL4	3	0	0	0		1.03832	0.0542522	0.56394	1.03207	0.0455391	0.752256	0	9	9	0.05773	-0.04946	0.5429	-0.06676	0.09225	-0.1005	-0.09346	-0.24326	-0.16306	-0.05476	-0.16213	-0.36416	-0.01569	-0.08434	-0.11698	0.08568	0.17476	0.02573	27.5869	27.6446	27.7742	27.7194	28.0833	27.9212	27.8333	27.7838	27.7244	27.3603	26.8522	26.8365	27.6883	27.604
P19827;P19827-2;P19827-3;CON__Q0VCM5	P19827;P19827-2	Inter-alpha-trypsin inhibitor heavy chain H1	ITIH1	4	0	0	0		1.04211	0.0595122	0.564942	NaN	NaN	NaN	0	9	9	0.01275	0.00728	0.65141	-0.10764	-0.09784	-0.13843	-0.11787	-0.07234	0.34201	0.02114	0.08715	-0.25854	-0.10798	-0.03168	0.12634	0.17726	0.07871	-0.14868	29.6769	29.6897	30.3921	30.4133	29.2456	29.3327	30.3865	30.3938	29.8823	29.6237	30.5606	30.4526	30.2942	30.2625
P02790;CON__Q3SZV7	P02790	Hemopexin	HPX	2	0	0	0		0.97039	-0.0433633	0.565282	NaN	NaN	NaN	0	9	9	0.03997	0.05001	0.23836	0.20767	-0.2497	0.01196	0.02904	0.25902	-0.10377	0.29143	0.13951	0.32183	-0.07519	0.19683	0.05645	-0.01251	0.00202	-0.04754	34.7184	34.7584	34.6932	34.9847	34.3648	34.5043	35.063	35.113	34.5598	34.8816	35.0223	34.9471	34.7223	34.9191
Q7LFX5;Q7LFX5-2	Q7LFX5;Q7LFX5-2	Carbohydrate sulfotransferase 15	CHST15	2	0	1	0		1.05341	0.0750609	0.565423	0.93902	-0.090772	0.325077	0	7	8	0.20183	0.43851	NaN	NaN	0.18591	0.31192	0.0165	-0.18053	-0.31049	-0.12397	-0.09623	NaN	-0.13459	0.04181	0.2197	0.01934	0.46083	-0.22892	23.5724	23.7742	23.67	23.546	23.5709	23.4747	23.6066	24.0451	23.6596	NaN	24.1927	24.0581	24.0278	24.0696
P31150	P31150	Rab GDP dissociation inhibitor alpha	GDI1	1	0	0	0		0.947358	-0.0780178	0.566096	NaN	NaN	NaN	0	9	9	0.24723	-0.23853	-0.82329	0.02369	0.29879	0.02837	-0.0525	0.12164	0.20852	-0.0533	-0.20888	0.04259	0.29648	0.45912	-0.02823	0.10012	-0.03103	-0.06079	25.8243	26.0715	26.1417	26.0884	26.6833	26.4744	26.1685	25.93	26.4939	26.5365	26.2372	26.5337	26.3526	26.8118
O43173	O43173	Sia-alpha-2,3-Gal-beta-1,4-GlcNAc-R:alpha 2,8-sialyltransferase	ST8SIA3	1	0	1	0		0.946813	-0.0788484	0.571643	0.685278	-0.545239	0.192711	0	7	9	0.1326	-0.30828	NaN	-0.21553	0.0172	-0.01187	NaN	-0.03439	-0.15732	-0.06432	-0.18492	-0.2482	0.05591	0.69066	-0.1681	0.3862	-0.27531	-0.2249	24.451	24.5836	24.566	24.5017	24.8316	24.6467	24.5664	24.2581	24.3868	24.1386	24.4586	24.5145	24.4672	25.1578
P32004-3;P32004-2;P32004	P32004-3;P32004-2;P32004	Neural cell adhesion molecule L1	L1CAM	3	1	0	0		0.957797	-0.0622089	0.572581	0.64255	-0.638119	0.0659083	0	9	9	-0.23181	0.0159	-0.6801	0.01146	-0.02625	0.07905	-0.20543	0.08739	0.2958	0.15052	-0.26618	0.27193	-0.17684	0.11702	-0.02534	0.00287	-0.08385	-0.08424	27.4116	27.1798	27.4942	27.6447	27.9157	27.6495	27.3762	27.3922	27.2144	27.4863	27.193	27.0162	27.7068	27.8238
Q9BQT9;Q9BQT9-2	Q9BQT9;Q9BQT9-2	Calsyntenin-3	CLSTN3	2	1	0	0		0.941493	-0.0869778	0.573467	0.80543	-0.312169	0.0708675	0	9	9	-0.04058	-0.19423	-1.19117	-0.19812	-0.22782	-0.30658	0.00579	0.0188	0.27499	-0.03044	-0.21056	0.18124	-0.10876	-0.29885	-0.50881	-0.05015	-0.03765	-0.01214	27.0259	26.9853	27.2311	27.2007	27.2503	27.0398	27.4111	27.2169	27.0091	27.1904	27.2056	27.0969	27.96	27.6611
O00533;O43293-2;O43293	O00533	Neural cell adhesion molecule L1-like protein;Processed neural cell adhesion molecule L1-like protein	CHL1	3	1	0	0		0.968989	-0.0454478	0.578295	0.593551	-0.752556	0.0172884	0	9	9	-0.06144	-0.01977	-0.51077	0.1027	-0.04157	-0.15995	-0.07319	0.1517	0.14684	0.00677	0.05462	0.1031	-0.20548	0.21077	-0.12289	-0.11343	0.05573	-0.04561	31.5156	31.4541	31.0821	31.0889	31.419	31.4736	31.057	31.0372	31.3742	31.4774	31.3672	31.1617	31.6767	31.8875
P32119;P32119-2	P32119	Peroxiredoxin-2	PRDX2	2	0	0	0		1.22894	0.297413	0.578768	NaN	NaN	NaN	0	9	9	-0.89185	-0.7184	-1.1452	0.02396	3.31577	0.06898	0.22979	0.52417	0.51178	-0.10724	1.28129	-1.96043	-0.28708	0.58248	-0.00277	-0.06511	0.17291	-0.37177	27.6176	26.7257	27.0068	26.8995	27.1103	28.3916	27.2587	26.5403	28.492	26.5316	26.3069	26.0198	26.8397	27.4221
Q9BZR6	Q9BZR6	Reticulon-4 receptor	RTN4R	1	0	0	1		0.969146	-0.0452133	0.578895	NaN	NaN	NaN	0	9	9	-0.21061	0.14569	-0.25014	-0.04161	0.16862	0.01053	-0.29085	-0.06264	0.01525	-0.21122	0.04603	0.28126	0.02386	-0.19258	-0.20033	0.18514	0.02154	-0.06254	27.3042	27.0936	27.4786	27.2674	27.2262	27.2722	27.0466	27.1923	27.0848	27.366	26.7713	26.7951	27.2174	27.0249
P39060-2;P39060-1;P39060	P39060-2;P39060-1;P39060	Collagen alpha-1(XVIII) chain;Endostatin	COL18A1	3	0	0	0		1.03038	0.0431811	0.579767	NaN	NaN	NaN	0	9	9	-0.12942	0.12663	0.45699	0.17471	-0.27526	-0.00161	0.06212	-0.11349	0.00598	-0.03232	-0.02857	0.14548	-0.00162	-0.15779	-0.05793	0.04115	0.08762	-0.078	27.6808	27.5513	27.6578	27.6255	27.4603	27.4317	27.6692	27.7958	27.5931	27.7385	27.549	27.5474	27.6193	27.4615
P06276	P06276	Cholinesterase	BCHE	1	0	0	0		1.0298	0.0423597	0.580225	NaN	NaN	NaN	0	9	8	-0.29418	0.22277	-0.06756	-0.0704	-0.01093	-0.1128	-0.09376	-0.08101	0.30584	0.04191	-0.21547	NaN	-0.18395	-0.07766	-0.14703	0.06592	0.08078	-0.08296	24.8638	24.5696	24.8813	24.9232	24.5132	24.2978	24.9786	25.2014	NaN	NaN	24.8736	24.6897	25.4402	25.3626
P04264;CON__P04264	P04264;CON__P04264	Keratin, type II cytoskeletal 1	KRT1	2	0	0	0	+	0.504126	-0.988143	0.581811	NaN	NaN	NaN	0	9	8	1.77617	-5.92412	2.95989	-2.29609	1.35305	2.04687	-0.91909	-4.73835	1.89369	0.40129	-0.91256	7.68874	NaN	3.9427	-2.34143	-3.08928	2.81304	-4.01778	33.0608	34.837	29.2059	29.6072	31.112	30.1994	29.8225	23.8984	24.8302	32.5189	29.3581	NaN	24.1869	28.1296
P05156;CON__Q32PI4	P05156	Complement factor I;Complement factor I heavy chain;Complement factor I light chain	CFI	2	0	0	0		1.02503	0.0356678	0.584379	NaN	NaN	NaN	0	9	9	0.03535	0.04034	0.163	0.10087	0.04904	0.33398	0.18864	0.31742	-0.09391	0.2549	0.08244	0.16154	-0.02387	0.28241	0.1391	0.06172	-0.07333	-0.07119	30.55	30.5854	30.4874	30.7423	30.6224	30.7048	31.2594	31.2997	30.3611	30.5226	30.9524	30.9285	30.5955	30.8779
O95965;O95965-2;O95965-3	O95965;O95965-2;O95965-3	Integrin beta-like protein 1	ITGBL1	3	0	0	0		0.912959	-0.131378	0.584662	NaN	NaN	NaN	0	8	7	-0.40115	0.24192	NaN	-0.46633	-0.78547	0.15213	0.75701	-0.45564	-0.02131	0.31224	-0.0823	0.70024	NaN	NaN	-0.36507	-0.20075	-0.39039	0.08919	24.6294	24.2282	23.3867	23.6989	24.5866	24.5043	23.5298	23.7717	23.7198	24.4201	NaN	NaN	23.6	NaN
Q9NPD7	Q9NPD7	Neuritin	NRN1	1	0	0	1		1.04064	0.0574663	0.586197	NaN	NaN	NaN	0	8	9	0.21104	0.05042	NaN	-0.00576	-0.04853	-0.09747	-0.20847	-0.02858	-0.01364	-0.2129	-0.41779	-0.09902	-0.45565	0.37078	0.12594	0.06453	0.09974	-0.15144	26.2187	26.4298	26.391	26.1781	26.5835	26.1657	26.5343	26.5848	26.3635	26.2645	26.4215	25.9658	26.5612	26.932
A6NGN9	A6NGN9	IgLON family member 5	IGLON5	1	0	0	0		1.02856	0.0406263	0.588142	0.725528	-0.462897	0.244944	0	8	8	0.1027	-0.22894	NaN	-0.12101	0.08582	-0.04928	-0.25328	-0.14185	-0.42633	-0.10325	-0.14716	-0.17962	NaN	-0.178	-0.06216	-0.29252	-0.04337	-0.3511	26.1521	26.2548	26.2327	26.1294	25.9898	25.8426	26.0331	25.8041	26.11	25.9304	26.112	NaN	26.321	26.143
Q15904	Q15904	V-type proton ATPase subunit S1	ATP6AP1	1	0	0	0		0.935995	-0.0954278	0.588495	1.05979	0.0837777	0.94737	0	9	9	0.00034	0.05253	-0.8245	-0.20654	0.31187	0.11737	-0.38035	-0.21547	-0.0385	-0.18602	-0.33552	-0.89519	0.21011	0.48697	0.07246	0.00331	0.19949	0.11999	28.3416	28.3419	28.6876	28.5015	28.7689	28.4333	28.6248	28.6773	28.4845	27.5893	28.2118	28.4219	28.5271	29.0141
Q13510;Q13510-2;Q13510-3	Q13510;Q13510-2;Q13510-3	Acid ceramidase;Acid ceramidase subunit alpha;Acid ceramidase subunit beta	ASAH1	3	0	0	0		0.944984	-0.0816375	0.589432	1.69904	0.764722	0.137904	0	8	8	0.07797	-0.35376	NaN	-0.25124	0.02611	-0.28196	-0.06074	0.34263	-0.3099	0.2522	-0.082	-0.70754	NaN	0.45729	-0.03646	0.03813	-0.16433	0.08492	24.8624	24.9404	24.7847	25.0369	24.6593	24.5773	24.7242	24.3705	25.0264	24.3189	24.0531	NaN	24.2142	24.6715
P29279-2;P29279	P29279-2;P29279	Connective tissue growth factor	CTGF	2	0	0	0		0.94298	-0.0847017	0.59	NaN	NaN	NaN	0	8	9	-0.27301	0.17055	-0.02858	-0.05839	-0.64781	-0.08242	NaN	-0.06778	0.63564	0.12791	-0.02703	0.24113	-0.20871	0.35962	0.27822	-0.2895	0.23811	-0.35321	25.0988	24.8258	24.9404	25.0683	25.7616	25.7346	24.3183	24.4889	25.0004	25.2415	25.6983	25.4896	24.9046	25.2642
Q14766-3;Q14766-2;Q14766-5;Q14766;Q14766-4	Q14766-3;Q14766-2;Q14766-5;Q14766;Q14766-4	Latent-transforming growth factor beta-binding protein 1	LTBP1	5	0	0	0		0.954499	-0.067185	0.59355	NaN	NaN	NaN	0	8	9	-0.14313	-0.19215	NaN	-0.35701	0.02073	-0.00486	0.59918	-0.52976	0.17632	0.01645	0.07751	-0.26125	0.02819	-0.01909	0.10477	-0.02176	-0.01812	0.21345	26.4983	26.3552	26.6044	26.6209	26.5859	26.6634	26.3789	26.1868	26.549	26.2877	26.8338	26.862	26.6974	26.6783
Q9Y646	Q9Y646	Carboxypeptidase Q	CPQ	1	0	0	0		0.959129	-0.0602033	0.594589	NaN	NaN	NaN	0	9	9	0.36511	0.13576	0.01707	0.08341	-0.51437	-0.12172	-0.00233	0.1055	-0.0813	0.23095	0.34351	0.00083	0.38845	-0.11586	-0.12317	-0.31866	0.06037	0.06254	26.6339	26.9991	27.0408	27.2718	26.7148	27.0583	26.9143	27.0501	27.063	27.0638	26.6115	26.9999	26.6023	26.4864
CON__P00761	CON__P00761			1	0	0	0	+	0.932229	-0.101243	0.597441	NaN	NaN	NaN	0	9	9	-0.15235	0.36856	-0.86135	0.12629	-0.45493	0.54376	-0.16959	0.52742	0.02564	0.65327	0.42483	0.047	-0.2784	-0.25628	-0.01824	0.0659	0.35346	-0.1269	33.8567	33.7044	32.8462	33.4995	33.5043	33.9291	33.4836	33.8522	34.0624	34.1094	32.8456	32.5672	33.2664	33.0101
Q9HCU4	Q9HCU4	Cadherin EGF LAG seven-pass G-type receptor 2	CELSR2	1	0	0	0		0.957926	-0.0620133	0.597664	NaN	NaN	NaN	0	9	9	0.1307	-0.50726	-0.38804	-0.06216	0.56558	-0.06619	-0.08212	-0.22487	0.1197	0.17309	-0.12803	-0.04184	-0.27317	-0.00716	0.13254	0.01085	0.04561	0.13157	26.8297	26.9604	26.3748	26.5479	26.7235	26.5955	26.8147	26.3074	26.6595	26.6177	26.3086	26.0354	27.034	27.0269
P51884;CON__Q05443	P51884	Lumican	LUM	2	0	0	0		0.973835	-0.0382511	0.597699	NaN	NaN	NaN	0	9	9	-0.23683	0.10554	0.14089	-0.0657	-0.21598	-0.02811	0.00246	-0.16829	0.09452	0.02436	0.16995	-0.21659	0.11608	-0.10805	-0.02941	-0.02827	-0.1996	0.24429	29.8122	29.5754	29.8008	29.8251	29.6126	29.7826	29.3175	29.423	29.9661	29.7495	30.0664	30.1825	29.6657	29.5576
P09668	P09668	Pro-cathepsin H;Cathepsin H mini chain;Cathepsin H;Cathepsin H heavy chain;Cathepsin H light chain	CTSH	1	0	0	0		0.962016	-0.0558678	0.598009	NaN	NaN	NaN	0	9	9	0.34605	-0.10252	0.00239	-0.29132	0.16563	-0.35131	0.09664	-0.02907	0.13159	-0.17208	-0.19194	-0.02556	0.1706	0.38735	0.20149	0.17076	0.1765	-0.24623	26.5803	26.9264	27.2969	27.1248	27.0633	26.8714	27.1207	27.0182	26.4769	26.4513	25.8752	26.0458	26.6179	27.0053
Q9ULF5	Q9ULF5	Zinc transporter ZIP10	SLC39A10	1	0	0	0		0.890114	-0.167938	0.598349	NaN	NaN	NaN	0	9	9	-0.83137	0.4338	-1.08469	0.3568	0.1646	-0.06628	0.70057	-0.39331	-0.29258	-0.00533	1.72807	-0.2152	-0.60746	0.66374	-0.47679	-0.09552	-0.13287	-0.35966	25.7031	24.8717	24.831	24.8257	24.4761	26.2042	24.8841	25.3179	25.1669	24.9517	25.8562	25.2487	25.6845	26.3483
P07357	P07357	Complement component C8 alpha chain	C8A	1	0	0	0		0.970895	-0.0426122	0.601288	NaN	NaN	NaN	0	9	9	0.08317	-0.18188	0.27343	-0.05744	-0.00223	-0.09135	0.05514	0.30924	-0.16766	0.1229	0.15008	-0.001	0.06939	0.35121	-0.09676	0.22869	-0.08826	-0.13232	27.7992	27.8824	28.8474	28.9703	27.9828	28.1329	28.6652	28.4833	27.5878	27.5868	28.6224	28.6918	28.2255	28.5768
Q92911	Q92911	Sodium/iodide cotransporter	SLC5A5	1	0	0	0		0.936008	-0.0954079	0.602824	NaN	NaN	NaN	0	4	7	NaN	NaN	NaN	0.11614	-0.20114	NaN	-0.03885	NaN	-0.42165	0.04355	-0.33626	0.3185	NaN	-0.14861	NaN	-0.51832	0.16738	0.18699	23.5259	NaN	23.6839	23.7274	24.069	23.7327	NaN	24.0536	24.8445	25.163	NaN	NaN	23.3774	23.2288
Q8NES3;Q8NES3-3;Q8NES3-2;Q8NES3-4	Q8NES3;Q8NES3-3	Beta-1,3-N-acetylglucosaminyltransferase lunatic fringe	LFNG	4	0	1	0		0.956966	-0.06346	0.603929	NaN	NaN	NaN	0	9	9	0.04617	-0.32904	-0.20058	-0.3591	0.2041	-0.06174	-0.36971	-0.1151	0.2767	0.16464	0.08477	-0.61807	-0.26355	0.20162	-0.08025	-0.11566	0.14245	0.14689	25.2425	25.2887	25.8657	26.0303	25.5539	25.6387	25.3747	25.0456	25.5567	24.9386	25.2292	24.9657	25.3433	25.545
P61970	P61970	Nuclear transport factor 2	NUTF2	1	0	0	0		1.17334	0.230615	0.604516	NaN	NaN	NaN	0	3	5	0.01291	NaN	NaN	NaN	1.13772	NaN	NaN	-0.5901	NaN	NaN	-0.26226	NaN	NaN	0.14239	0.26684	NaN	0.16964	-0.53547	23.7859	23.7988	NaN	24.4963	24.0889	23.8267	NaN	NaN	NaN	23.4114	24.2046	NaN	24.3871	24.5295
Q86VB7-3;Q86VB7-4;Q86VB7;Q86VB7-2	Q86VB7-3;Q86VB7-4;Q86VB7;Q86VB7-2	Scavenger receptor cysteine-rich type 1 protein M130;Soluble CD163	CD163	4	1	0	0		0.970241	-0.0435856	0.604697	NaN	NaN	NaN	0	9	9	-0.12505	0.0376	-0.44551	0.09278	-0.06698	0.15429	-0.15171	0.19169	-0.09463	-0.00096	-0.02143	-0.1265	-0.1697	0.32194	0.11069	0.07218	-0.12484	-0.07663	28.4945	28.3695	28.4347	28.4337	28.3793	28.3579	28.0384	28.076	28.5234	28.3969	28.6627	28.4931	28.2252	28.5471
P07998	P07998	Ribonuclease pancreatic	RNASE1	1	0	0	0		1.07111	0.0991067	0.607589	NaN	NaN	NaN	0	9	9	0.27324	0.31506	0.28309	-0.32718	-0.82199	-0.24951	-0.04455	0.74948	-0.34142	-0.08711	0.16208	-0.27919	-0.12482	-0.29039	-0.22221	0.31537	-0.72529	0.19582	29.576	29.8492	28.7412	28.6541	29.1202	29.2822	29.2415	29.5566	29.7792	29.5	29.4175	29.2927	29.7413	29.4509
P18669;P15259;Q8N0Y7	P18669	Phosphoglycerate mutase 1	PGAM1	3	0	0	0		1.06984	0.0973922	0.60973	NaN	NaN	NaN	0	6	9	0.39302	0.36186	NaN	-0.32558	0.68083	-0.23148	NaN	0.31491	NaN	-0.28005	0.25995	0.5456	-0.02572	0.27979	0.26829	0.26339	-0.51658	0.11914	24.9942	25.3872	25.089	24.809	25.5511	25.8111	24.9167	25.2786	25.1179	25.6635	25.2434	25.2177	25.4032	25.683
Q9NZP8	Q9NZP8	Complement C1r subcomponent-like protein	C1RL	1	0	0	0		0.963546	-0.0535744	0.612858	NaN	NaN	NaN	0	9	9	0.03532	0.50743	-0.1554	-0.39205	-0.19151	-0.0709	-0.04997	0.01405	-0.02895	-0.07875	-0.03853	0.01082	0.14557	0.48881	-0.06693	-0.05086	-0.1359	-0.12404	25.7018	25.7371	26.3092	26.2304	25.672	25.6334	25.942	26.4494	25.6413	25.6521	26.142	26.2876	25.904	26.3928
P27169	P27169	Serum paraoxonase/arylesterase 1	PON1	1	0	0	0		0.969942	-0.0440289	0.613589	NaN	NaN	NaN	0	9	9	0.06981	0.1773	0.51528	-0.08387	-0.27998	0.0042	0.08661	-0.20201	0.1886	0.04343	0.01495	0.01111	0.22863	0.17093	0.20629	0.0482	0.18644	-0.03778	28.8275	28.8973	28.8145	28.8579	28.4941	28.5091	29.4731	29.6504	28.1359	28.147	27.9397	28.1684	28.4903	28.6612
P49862;P49862-2	P49862;P49862-2	Kallikrein-7	KLK7	2	0	0	0		1.21415	0.279943	0.615126	NaN	NaN	NaN	0	5	8	-0.21516	0.17639	NaN	NaN	1.49545	-0.80208	NaN	-0.0437	NaN	-0.14335	1.08986	-2.31122	-0.23322	0.33695	0.54605	-0.44277	NaN	-0.1044	24.9689	24.7538	24.9869	24.8435	23.619	24.7088	24.1314	24.3078	24.8574	22.5462	25.0247	24.7915	24.9813	25.3183
P02144	P02144	Myoglobin	MB	1	0	0	0		1.05484	0.0770267	0.615324	NaN	NaN	NaN	0	3	4	NaN	-0.07367	NaN	NaN	NaN	NaN	0.16357	NaN	0.32235	0.29289	-0.1139	NaN	NaN	0.10824	NaN	NaN	-0.04567	NaN	26.7493	NaN	21.7926	22.0855	21.8032	21.6893	22.0207	21.947	22.1126	NaN	22.4805	NaN	22.0782	22.1865
P22692;P22692-2	P22692;P22692-2	Insulin-like growth factor-binding protein 4	IGFBP4	2	0	0	0		0.974695	-0.0369778	0.616873	NaN	NaN	NaN	0	9	9	-0.18231	-0.002	-0.03125	0.11759	-0.12665	0.01713	0.3095	-0.07649	0.07174	0.12978	0.13301	0.08473	-0.34779	-0.04758	0.15081	0.0759	0.08291	0.16829	28.7837	28.6014	28.3879	28.5177	28.5573	28.6903	28.4558	28.4538	28.693	28.7778	28.7347	28.3869	28.5533	28.5057
P12111-4;P12111-2;P12111;P12111-3;P12111-5	P12111-4;P12111-2;P12111	Collagen alpha-3(VI) chain	COL6A3	5	0	0	0		1.02633	0.0374944	0.619385	NaN	NaN	NaN	0	9	9	-0.13044	-0.04987	0.41979	-0.08357	-0.02856	0.01937	0.13966	-0.11403	0.00636	-0.06725	-0.0857	-0.23316	-0.15036	0.17443	0.18018	0.04256	0.06329	-0.08273	28.0475	27.917	28.223	28.1558	28.0386	27.9529	28.1837	28.1338	28.3447	28.1115	28.258	28.1076	27.8588	28.0332
O94991;O94991-2;Q9H5Y7	O94991	SLIT and NTRK-like protein 5	SLITRK5	3	1	0	0		0.96254	-0.0550812	0.61978	0.297737	-1.74789	0.0617649	0	8	9	0.05832	0.12824	NaN	0.03918	0.30789	-0.40499	-0.19864	0.10599	-0.0036	0.23744	0.0011	0.35938	0.23705	-0.25059	-0.20195	0.30151	-0.03172	-0.12005	24.152	24.2104	23.9766	24.214	24.7136	24.7147	24.1899	24.3181	24.4041	24.7634	24.08	24.3171	24.535	24.2844
P02786	P02786	Transferrin receptor protein 1;Transferrin receptor protein 1, serum form	TFRC	1	0	1	0		1.02467	0.03516	0.620016	NaN	NaN	NaN	0	8	8	NaN	0.11726	-0.09705	-0.00329	0.03681	0.07211	0.01132	0.08752	-0.03741	NaN	0.10573	0.18609	-0.12192	0.26514	-0.27633	-0.04672	-0.15354	-0.05246	23.2337	NaN	23.2884	NaN	23.4511	23.5568	23.5911	23.7084	23.482	23.6681	23.8995	23.7776	23.6972	23.9624
O94856-4;O94856-12;O94856-9;O94856-11;O94856-6;O94856-7;O94856-13;O94856;O94856-10;O94856-3;O94856-8;O94856-5;O94856-2	O94856-4;O94856-12;O94856-9;O94856-11;O94856-6;O94856-7;O94856-13;O94856;O94856-10;O94856-3;O94856-8;O94856-5;O94856-2	Neurofascin	NFASC	13	1	0	0		0.959971	-0.0589378	0.620876	0.787774	-0.344147	0.0867757	0	9	9	-0.19053	0.1614	-0.87507	0.17854	-0.03149	-0.09173	-0.09106	0.27045	-0.02115	-0.05349	0.00965	0.01689	0.04837	-0.01614	-0.15735	-0.12051	-0.07854	0.19092	28.7173	28.5268	28.7205	28.667	28.9301	28.9397	28.5186	28.68	28.7781	28.795	28.4146	28.463	28.8468	28.8306
Q9Y696	Q9Y696	Chloride intracellular channel protein 4	CLIC4	1	0	0	0		1.0851	0.117832	0.621698	NaN	NaN	NaN	0	4	6	NaN	-0.24641	NaN	NaN	0.23034	NaN	NaN	-0.45571	0.55038	0.05487	-0.09507	NaN	-0.60742	0.19503	NaN	-0.16555	0.02905	NaN	23.8844	NaN	23.6148	23.6697	24.0977	24.0026	23.8322	23.5858	NaN	23.6852	24.7895	24.1821	23.7807	23.9757
Q9BUD6	Q9BUD6	Spondin-2	SPON2	1	0	0	0		0.875535	-0.191763	0.623976	NaN	NaN	NaN	0	3	3	0.33747	0.25358	NaN	NaN	NaN	NaN	NaN	-0.19918	NaN	-0.19476	0.91016	NaN	NaN	NaN	0.25176	NaN	NaN	NaN	25.1233	25.4608	25.1153	24.9206	24.3314	25.2416	24.9212	25.1747	25.0298	NaN	NaN	24.7473	NaN	NaN
P08253;P08253-3;P08253-2;P09237	P08253;P08253-3;P08253-2	72 kDa type IV collagenase;PEX	MMP2	4	0	0	0		1.01959	0.0279889	0.623997	NaN	NaN	NaN	0	9	9	0.10344	0.13715	-0.17528	-0.06678	-0.03018	-0.08473	-0.04891	0.20995	0.10582	-0.04087	-0.1346	-0.00455	0.14731	-0.16801	0.003	-0.09912	0.08532	0.1101	28.5984	28.7018	28.4651	28.4243	28.2411	28.1065	28.551	28.6881	28.1667	28.1621	27.8987	28.046	28.399	28.231
Q9NTU7	Q9NTU7	Cerebellin-4	CBLN4	1	0	0	0		1.05159	0.0725671	0.626426	NaN	NaN	NaN	0	8	9	-0.12792	0.37937	NaN	0.05477	-0.00905	-0.26577	-0.48651	0.17519	0.35291	0.57091	-0.19678	0.0172	-0.53928	-0.27037	-0.07164	0.0773	0.0017	-0.16003	26.2588	26.1309	25.0735	25.6444	26.4778	26.281	25.9428	26.3222	26.1971	26.2143	25.8733	25.334	26.5095	26.2392
Q14697;Q14697-2	Q14697;Q14697-2	Neutral alpha-glucosidase AB	GANAB	2	0	0	0		0.935231	-0.0966056	0.626598	0.776046	-0.365786	0.175403	0	9	9	0.52675	-0.3776	-0.49975	-0.22908	0.64665	-0.64496	-0.13916	-0.15823	-0.11492	-0.07289	-0.28599	-0.94159	0.19825	0.25743	0.15041	0.1431	0.29349	0.13694	25.2593	25.786	25.6791	25.6062	25.2837	24.9977	25.5784	25.2008	25.3671	24.4255	25.5938	25.7921	25.4523	25.7097
Q13557-8;Q13557-12;Q13557-9;Q13557-10;Q13557-5;Q13557;Q13557-3;Q13557-6;Q13557-4;Q13557-11	Q13557-8;Q13557-12;Q13557-9;Q13557-10;Q13557-5;Q13557;Q13557-3;Q13557-6;Q13557-4;Q13557-11	Calcium/calmodulin-dependent protein kinase type II subunit delta	CAMK2D	10	0	0	0		0.941207	-0.0874167	0.62665	NaN	NaN	NaN	0	4	6	-0.06893	-0.24928	NaN	-0.08948	0.07601	NaN	NaN	NaN	NaN	-0.22662	NaN	-0.0412	NaN	-0.4005	0.52204	NaN	0.18538	-0.01212	22.5907	22.5218	23.0919	22.8653	NaN	NaN	23.0997	22.8504	23.0267	22.9855	23.2238	NaN	23.2516	22.8511
P01834	P01834	Ig kappa chain C region	IGKC	1	0	0	0		0.970969	-0.0425033	0.627088	NaN	NaN	NaN	0	9	9	-0.06588	0.11407	-0.09051	0.0055	-0.2918	-0.22932	0.10905	0.18875	0.10103	-0.11522	0.22046	0.11624	0.22647	0.23323	-0.04047	-0.35991	0.01332	-0.0707	31.2231	31.1573	31.6339	31.5187	30.2005	30.4209	31.1752	31.2892	31.786	31.9022	31.4531	31.6796	30.6673	30.9005
P61981	P61981	14-3-3 protein gamma;14-3-3 protein gamma, N-terminally processed	YWHAG	1	0	0	0		1.05882	0.0824583	0.627459	NaN	NaN	NaN	0	3	6	NaN	-0.09844	NaN	NaN	0.12022	NaN	NaN	-0.09308	NaN	0.27619	0.03835	NaN	NaN	-0.43672	NaN	0.0094	-0.25325	-0.27132	NaN	23.9146	23.9675	24.2436	24.8489	24.8872	24.329	24.2305	NaN	24.7794	NaN	NaN	24.5989	24.1622
P07225;CON__P07224	P07225	Vitamin K-dependent protein S	PROS1	2	0	0	0		0.984675	-0.02228	0.628661	NaN	NaN	NaN	0	9	9	-0.05055	-0.08328	0.27058	-0.00252	-0.00794	-0.13512	-0.01216	-0.14047	0.03253	-0.05532	0.08464	-0.0206	0.03626	0.1032	0.02022	-0.0581	-0.00692	-0.03179	30.4641	30.4136	30.6459	30.5906	30.4049	30.4895	30.2952	30.2119	30.478	30.4574	30.3107	30.347	30.3187	30.4219
Q8N3J6-4;Q8N3J6-5;Q8N3J6-2;Q8N3J6;Q8N3J6-3	Q8N3J6-4;Q8N3J6-5;Q8N3J6-2;Q8N3J6;Q8N3J6-3	Cell adhesion molecule 2	CADM2	5	1	0	0		1.03755	0.0531813	0.628864	NaN	NaN	NaN	0	8	9	-0.14874	-0.03252	NaN	0.16683	-0.29018	0.06255	-0.16346	0.15415	0.43242	0.17146	-0.24684	-0.1061	0.33747	0.0925	0.06617	-0.33616	-0.11285	-0.1406	25.4653	25.3165	25.2652	25.4366	25.7427	25.4959	25.4856	25.4531	25.7593	25.6532	25.3658	25.7033	25.8077	25.9002
P22352	P22352	Glutathione peroxidase 3	GPX3	1	0	0	0		1.03084	0.04382	0.629392	NaN	NaN	NaN	0	9	9	0.1313	-0.0199	0.02414	0.03133	-0.08763	0.19251	-0.14094	0.19118	-0.1927	0.2222	-0.02078	-0.51902	-0.17496	0.18209	0.0322	0.02416	0.13354	-0.14452	28.8241	28.9554	28.8917	29.1139	28.7662	28.7455	28.8971	28.8772	28.9359	28.4169	28.7463	28.5714	28.79	28.9721
P01009;P01009-2;P01009-3	P01009;P01009-2;P01009-3	Alpha-1-antitrypsin;Short peptide from AAT	SERPINA1	3	0	0	0		1.02717	0.03868	0.631979	NaN	NaN	NaN	0	9	9	-0.11602	0.18269	0.12356	0.27789	-0.18727	0.01522	-0.02111	0.37746	-0.14248	0.02704	0.12022	0.1899	-0.14484	-0.05367	-0.02983	0.08239	0.16218	-0.19157	36.4082	36.2921	36.7254	36.7525	36.3964	36.5166	36.0453	36.228	36.5617	36.7516	36.8534	36.7086	36.6138	36.5601
P06727;CON__Q32PJ2;REV__Q8NBT2;REV__Q569K6;O94964-2;Q9BT92;Q15020-4;Q15020;Q14980-5;P61129;Q14980-4;Q14980-3;Q14980-2;Q14980	P06727	Apolipoprotein A-IV	APOA4	14	0	0	0		0.963173	-0.0541333	0.635707	NaN	NaN	NaN	0	9	9	0.07155	0.13864	-0.00806	-0.06793	0.24993	0.0625	0.35528	0.00528	-0.30272	0.15796	0.42207	-0.24034	-0.1186	-0.03898	0.22147	-0.10565	0.62233	0.07141	32.6339	32.7055	33.4682	33.6261	32.4821	32.9042	33.4854	33.6241	32.9119	32.6716	33.5184	33.3998	33.0399	33.0009
Q13449	Q13449	Limbic system-associated membrane protein	LSAMP	1	0	0	1		0.977463	-0.0328867	0.636613	NaN	NaN	NaN	0	9	9	-0.01654	-0.11336	-0.22092	0.2102	-0.23045	-0.06859	-0.0519	0.0545	0.11973	0.22181	0.20375	0.10663	-0.07621	-0.09489	-0.08436	-0.05745	-0.17859	-0.06204	29.4723	29.4557	29.0314	29.2532	29.5716	29.7753	29.2812	29.1679	29.5212	29.6278	29.3257	29.2495	29.5806	29.4857
P52803	P52803	Ephrin-A5	EFNA5	1	0	0	1		0.943339	-0.0841523	0.637347	NaN	NaN	NaN	0	5	6	0.2421	NaN	NaN	-0.4034	0.06908	-0.19834	NaN	0.48499	NaN	0.37145	NaN	NaN	0.131	NaN	-0.08662	0.40283	-0.04473	-0.0357	24.2877	24.5298	24.1656	24.5371	24.5298	NaN	NaN	24.2978	NaN	24.2872	24.4095	24.5405	NaN	NaN
Q16620-2;Q16620-3;Q16620-5;Q16620-6;Q16620;Q16620-4;Q16620-7	Q16620-2;Q16620-3;Q16620-5;Q16620-6;Q16620;Q16620-4;Q16620-7	BDNF/NT-3 growth factors receptor	NTRK2	7	1	0	0		1.0397	0.0561671	0.639397	0.5026	-0.992519	0.0764821	0	8	9	0.3696	0.02752	NaN	-0.06129	0.30484	-0.03321	-0.1724	-0.04332	0.10389	0.09637	-0.13072	-0.21923	-0.09963	0.58125	0.05647	-0.31635	0.26654	-0.18262	25.3043	25.674	25.168	25.2644	25.6561	25.5253	25.2787	25.3063	25.8182	25.599	25.6224	25.5228	25.1942	25.7754
Q99435-4;Q99435;Q99435-2;Q99435-3	Q99435-4;Q99435;Q99435-2;Q99435-3	Protein kinase C-binding protein NELL2	NELL2	4	0	0	0		1.01913	0.0273378	0.640101	0.714787	-0.484415	0.0627089	0	9	9	-0.02858	0.06403	-0.33525	0.03488	0.00274	-0.04349	-0.02595	0.1539	0.04283	0	0.07793	-0.07864	-0.251	0.0558	-0.02046	-0.15304	-0.06124	0.04972	31.8268	31.7982	31.2788	31.2788	31.855	31.9329	31.6144	31.6785	31.7409	31.6623	32.0381	31.7871	32.0821	32.1379
P00450;CON__ENSEMBL:ENSBTAP00000031900	P00450	Ceruloplasmin	CP	2	0	0	0		1.01674	0.0239556	0.640968	NaN	NaN	NaN	0	9	9	0.11279	0.13625	0.16149	0.06022	0.0843	0.03504	-0.08917	0.22937	-0.01351	-0.04633	0.02578	0.07574	0.04187	0.24034	0.08773	0.21612	-0.01753	-0.12254	33.087	33.1998	33.4507	33.4044	33.0371	33.0629	33.8494	33.9857	33.0299	33.1056	33.8501	33.892	33.3875	33.6279
O60245;O60245-2	O60245;O60245-2	Protocadherin-7	PCDH7	2	1	0	0		1.02789	0.0396885	0.642214	NaN	NaN	NaN	0	8	9	-0.06984	0.14903	NaN	0.24113	0.11491	0.30776	0.05433	-0.04661	0.18398	0.49881	-0.05071	0.02136	-0.069	0.24927	-0.02079	-0.11367	-0.02799	0.20705	23.7136	23.6437	23.183	23.6819	23.8875	23.8368	23.2755	23.4246	23.7195	23.7409	23.6876	23.6186	24.1057	24.355
Q6UXD5-3;Q6UXD5-5;Q6UXD5-6;Q6UXD5-2;Q6UXD5;Q6UXD5-4;REV__O95407;O43303-2;O43303;Q8WXR4-6;Q8WXR4-3;Q8WXR4-5;Q8WXR4-2;Q8WXR4-4;Q8WXR4;Q8WXR4-7;Q9Y6J0-2;Q9Y6J0	Q6UXD5-3;Q6UXD5-5;Q6UXD5-6;Q6UXD5-2;Q6UXD5;Q6UXD5-4	Seizure 6-like protein 2	SEZ6L2	18	1	0	0		1.02835	0.04033	0.642324	0.872995	-0.195954	0.261263	0	9	9	-0.1453	0.0472	0.34532	0.21203	0.03363	-0.11757	0.24542	0.08403	-0.21764	0.02964	-0.13461	-0.11505	-0.22163	0.10215	0.12021	0.16119	-0.11461	0.29686	27.8972	27.7519	27.7421	27.7717	27.9998	27.8652	27.4924	27.5396	27.8451	27.73	27.8352	27.6136	27.9805	28.0826
P63261	P63261	Actin, cytoplasmic 2;Actin, cytoplasmic 2, N-terminally processed	ACTG1	1	0	0	0		1.11889	0.162069	0.644016	NaN	NaN	NaN	0	9	9	-0.20864	-0.11583	-0.83868	0.10966	2.7532	0.13933	-0.07285	-0.03163	0.28774	0.00755	0.19646	-0.49485	-0.18918	0.31102	0.15897	0.23348	0.14972	0.19051	29.3248	29.1162	28.5544	28.5619	29.0907	29.2871	29.0611	28.9453	29.4426	28.9477	29.682	29.4928	28.9457	29.2567
Q5VU97;Q5VU97-2	Q5VU97;Q5VU97-2	VWFA and cache domain-containing protein 1	CACHD1	2	1	0	0		1.04901	0.0690244	0.645209	NaN	NaN	NaN	0	9	9	0.83185	-0.32726	0.65214	-0.0167	0.03839	-0.11996	-0.02625	0.14167	-0.36789	0.2973	-0.08723	-0.1441	-0.00049	-0.15521	-0.16703	0.17918	0.10085	0.1615	25.439	26.2708	26.6656	26.9629	26.6688	26.5816	26.6885	26.3612	26.3025	26.1584	26.4549	26.4544	26.1117	25.9565
P02652	P02652	Apolipoprotein A-II;Proapolipoprotein A-II;Truncated apolipoprotein A-II	APOA2	1	0	0	0		1.05699	0.0799622	0.645507	NaN	NaN	NaN	0	9	9	0.1605	0.33303	0.65077	0.60599	-0.62629	0.15651	-0.2677	-0.50057	0.14769	-0.2422	0.27598	0.05105	0.07147	-0.26888	-0.02122	-0.02793	0.39283	-0.29083	32.4515	32.612	33.1404	32.8982	32.6	32.876	33.3332	33.6663	32.7741	32.8251	33.2134	33.2848	32.833	32.5642
Q9NX62	Q9NX62	Inositol monophosphatase 3	IMPAD1	1	0	1	0		0.958178	-0.0616344	0.64617	NaN	NaN	NaN	0	9	9	-0.00736	-0.19257	-0.47921	-0.09638	0.37651	-0.08942	-0.1313	-0.13899	-0.12081	-0.11928	0.10036	-0.74995	0.08831	0.16354	0.08344	0.07532	-0.32649	0.35993	26.8616	26.8542	27.0174	26.8982	26.5846	26.685	27.1179	26.9254	27.0822	26.3323	26.8807	26.9691	27.0423	27.2058
P60174-1;P60174;P60174-4	P60174-1;P60174;P60174-4	Triosephosphate isomerase	TPI1	3	0	0	0		0.8346	-0.260842	0.649103	NaN	NaN	NaN	0	8	9	-1.17802	-0.89678	NaN	-0.57365	-1.91616	-0.1448	0.4034	-0.02294	0.67493	-1.12205	1.03058	1.76339	1.12052	-2.24617	-1.11526	-1.45663	0.35677	-0.09434	25.6704	24.4923	25.159	24.037	25.52	26.5506	25.3962	24.4994	24.8552	26.6186	24.1964	25.3169	24.9828	22.7367
P02649;CON__Q03247	P02649	Apolipoprotein E	APOE	2	0	0	0		1.02027	0.0289544	0.65009	0.840745	-0.25026	0.093057	0	9	9	-0.03409	0.18745	-0.13643	0.15369	-0.21519	0.00128	-0.27229	0.05016	-0.01486	0.03268	0.09779	-0.11957	-0.10103	-0.1017	-0.12061	0.06991	-0.22832	-0.07002	35.5948	35.5607	36.0078	36.0405	35.5935	35.6913	35.6279	35.8153	35.8586	35.739	35.3432	35.2422	35.5222	35.4205
Q9Y4C0-4	Q9Y4C0-4	Neurexin-3	NRXN3	1	1	0	0		0.975596	-0.0356444	0.651523	0.545362	-0.874713	0.0449109	0	9	9	-0.06234	-0.02623	-0.55432	0.0448	0.07367	-0.06854	-0.12369	0.06234	0.19283	-0.00377	0.01631	0.02674	-0.12782	0.13162	-0.1848	-0.0715	0.01638	0.05616	29.9933	29.931	29.7192	29.7154	29.9989	30.0152	29.9355	29.9093	29.8709	29.8976	29.7325	29.6046	30.1282	30.2598
Q13508-2;Q13508-3;Q13508;REV__Q8N6N2-2;REV__Q8N6N2;REV__A6NH11;Q96L15-2;Q96L15;Q68DK2-2;Q68DK2	Q13508-2;Q13508-3;Q13508	Ecto-ADP-ribosyltransferase 3	ART3	10	0	0	1		0.976103	-0.0348944	0.652713	NaN	NaN	NaN	0	9	9	0.12131	-0.28051	-0.13967	0.01452	0.20644	0.07847	0.02873	-0.40796	-0.13799	0.08316	0.06885	-0.05742	0.01217	-0.25736	-0.12221	0.04668	0.05764	-0.03412	26.7586	26.8799	26.7656	26.8488	27.3805	27.4494	26.8358	26.5553	27.4751	27.4177	26.4854	26.4976	27.1481	26.8908
A0A0B4J1V0	A0A0B4J1V0		IGHV3-15	1	0	0	0		0.933405	-0.099425	0.652736	NaN	NaN	NaN	0	8	8	0.23256	-0.44861	-0.08375	-0.29083	-0.6003	NaN	0.66835	-0.25839	0.06875	-0.1195	0.0999	0.11813	0.1474	0.42912	0.14707	0.30831	NaN	-1.04725	26.539	26.7715	26.7367	26.6172	25.56	25.6599	26.5973	26.1487	26.6459	26.7641	26.5537	26.7011	26.3458	26.7749
P04180	P04180	Phosphatidylcholine-sterol acyltransferase	LCAT	1	0	0	0		0.975068	-0.0364256	0.653069	NaN	NaN	NaN	0	9	9	0.09921	-0.28981	0.08469	-0.14356	0.15539	-0.07065	-0.2717	0.02078	0.01967	-0.30958	-0.1963	-0.05938	-0.00464	0.1784	0.15348	0.10015	0.17992	-0.1102	27.9368	28.036	28.1051	27.7955	27.9112	27.7149	28.5611	28.2713	27.9725	27.9131	27.4264	27.4217	27.8913	28.0697
Q92876;Q92876-2	Q92876;Q92876-2	Kallikrein-6	KLK6	2	0	0	0		0.979587	-0.0297544	0.653157	NaN	NaN	NaN	0	9	9	0.02139	-0.05375	-0.06738	0.06234	-0.1673	-0.09167	-0.25915	0.14254	0.07717	-0.05582	0.05955	0.09545	0.0658	-0.01755	-0.17267	0.26926	-0.11127	-0.20077	32.8984	32.9197	32.621	32.5652	32.8678	32.9273	32.7105	32.6568	32.7725	32.868	32.7607	32.8265	32.9133	32.8958
P13671	P13671	Complement component C6	C6	1	0	0	0		0.9769	-0.0337178	0.653938	NaN	NaN	NaN	0	9	9	0.25657	-0.18218	0.13668	0.07728	-0.11405	-0.06419	0.18022	0.08488	-0.1671	-0.05871	0.06682	-0.05096	0.38591	0.15645	0.13542	0.04133	-0.07224	-0.09245	27.7906	28.0472	28.5561	28.4974	27.8677	27.9346	28.6726	28.4904	28.0082	27.9573	27.7299	28.1158	28.2686	28.4251
Q92563;Q92563-2	Q92563	Testican-2	SPOCK2	2	0	0	0		1.04091	0.0578478	0.655769	0.86972	-0.201377	0.236317	0	9	9	-0.1665	0.28904	-0.26013	-0.3108	-0.29528	0.52979	0.48248	0.07776	-0.06361	0.05579	0.09683	0.02184	0.27029	-0.38717	-0.10895	0.03923	-0.21745	-0.00829	26.9345	26.768	27.1198	27.1756	27.3841	27.4809	27.0555	27.3445	27.1932	27.215	26.0413	26.3116	27.6071	27.2199
Q9NYQ8	Q9NYQ8	Protocadherin Fat 2	FAT2	1	1	0	0		0.984545	-0.0224711	0.659836	NaN	NaN	NaN	0	9	9	-0.0869	0.072	-0.1929	0.11348	-0.11369	-0.1365	-0.14847	-0.15601	-0.02267	0.13706	-0.13608	-0.17236	-0.08524	-0.02414	-0.01564	-0.13824	-0.11559	0.08081	29.4465	29.3596	29.7947	29.9317	28.8982	28.7621	29.4534	29.5253	29.6145	29.4421	28.6973	28.612	29.3109	29.2867
O75144;O75144-2;O75144-3	O75144;O75144-2	ICOS ligand	ICOSLG	3	1	0	0		0.921858	-0.117383	0.661453	NaN	NaN	NaN	0	7	9	0.30886	0.15957	NaN	0.11227	-0.23919	-1.90474	NaN	0.35507	-0.09757	-0.03725	0.00904	-0.21718	0.06654	-0.00277	-0.08433	-0.15107	-0.21071	0.00538	25.4307	25.7396	25.9801	25.9429	25.673	25.6821	25.836	25.9956	25.704	25.4868	25.8358	25.9023	26.2536	26.2508
O95428-5;O95428;O95428-6;O95428-4;O95428-2;O95428-3	O95428-5;O95428;O95428-6;O95428-4	Papilin	PAPLN	6	0	0	0		0.967989	-0.0469378	0.661672	NaN	NaN	NaN	0	9	9	-0.25029	-0.14199	-0.08833	0.1006	0.28126	0.0094	0.30929	-0.35373	0.19236	0.25682	-0.13148	-0.41036	0.23508	0.01868	0.18115	0.12336	0.17268	0.03508	26.5759	26.3256	26.1426	26.3994	26.3625	26.231	26.2082	26.0663	26.2885	25.8782	25.8696	26.1047	26.6044	26.6231
Q16849-3;Q16849;Q16849-2	Q16849-3;Q16849;Q16849-2	Receptor-type tyrosine-protein phosphatase-like N	PTPRN	3	1	0	0		1.03371	0.047835	0.661942	NaN	NaN	NaN	0	8	9	0.00071	0.24553	NaN	-0.04754	-0.18471	0.47423	0.07755	-0.07978	-0.06147	0.02593	0.11187	-0.11054	-0.38663	0.46363	0.01327	-0.14338	0.07184	0.00108	25.696	25.6967	25.6057	25.6316	25.6135	25.7254	25.5711	25.8167	25.6217	25.5112	26.041	25.6544	25.8654	26.3291
Q9Y240	Q9Y240	C-type lectin domain family 11 member A	CLEC11A	1	0	0	0		0.96318	-0.0541222	0.663167	NaN	NaN	NaN	0	9	9	-0.20495	-0.07225	-0.15804	-0.35555	0.10014	0.45289	0.18167	-0.57406	-0.00212	-0.4718	0.00868	-0.17398	0.03248	0.15692	0.17829	0.04625	-0.07484	0.15283	25.3773	25.1724	25.9953	25.5236	25.6007	25.6094	25.9715	25.8993	25.5412	25.3672	25.3737	25.4061	25.4201	25.5771
CON__P13645;P13645;CON__P02535-1;CON__Q7Z3Y7;Q7Z3Y7;CON__Q148H6;CON__Q7Z3Z0;CON__Q7Z3Y8;Q7Z3Z0;Q7Z3Y8	CON__P13645;P13645	Keratin, type I cytoskeletal 10	KRT10	10	0	0	0	+	0.555659	-0.847728	0.667823	NaN	NaN	NaN	0	7	8	1.01967	NaN	NaN	-4.45936	3.66985	0.75493	0.69411	-6.08529	1.02709	0.83701	-1.19493	7.59163	NaN	3.77087	-5.55988	-0.88753	0.41999	-2.05705	30.2139	31.2335	28.0199	28.8569	29.052	27.857	29.6792	NaN	22.1599	29.7515	29.296	NaN	23.5098	27.2807
O00462;Q9NQW7-2;Q9NQW7;Q9NQW7-4;Q9NQW7-3	O00462	Beta-mannosidase	MANBA	5	0	0	0		1.05534	0.0777078	0.670999	NaN	NaN	NaN	0	9	9	-0.34487	-0.13476	1.35428	-0.0395	0.01398	-0.21945	-0.23536	-0.18498	0.16142	0.03609	0.01061	-0.25744	-0.09733	0.09115	0.17909	-0.02073	-0.30542	0.03537	26.9408	26.5959	26.7901	26.8261	26.7269	26.7375	26.8055	26.6707	26.8818	26.6244	26.8405	26.7432	26.7519	26.843
Q99983	Q99983	Osteomodulin	OMD	1	0	0	0		0.964802	-0.0516956	0.672157	NaN	NaN	NaN	0	9	9	-0.15621	-0.07904	0.29375	-0.23164	-0.21094	-0.18542	0.26867	-0.29277	-0.16563	0.19785	-0.31423	-0.18661	-0.24606	0.32801	0.31247	0.01093	0.08211	-0.47844	28.1071	27.9509	28.2223	28.4202	28.3313	28.0171	27.7897	27.7107	28.0835	27.8969	28.1419	27.8958	27.6504	27.9784
P01031;CON__Q1A7A4	P01031	Complement C5;Complement C5 beta chain;Complement C5 alpha chain;C5a anaphylatoxin;Complement C5 alpha chain	C5	2	0	0	0		1.02343	0.0334167	0.673245	NaN	NaN	NaN	0	9	9	0.10181	-0.15037	0.2971	0.05266	0.0819	0.10967	0.0896	0.15631	-0.16896	-0.09581	0.19583	-0.07423	0.11622	0.30492	0.16378	0.06312	-0.15895	-0.24591	29.4468	29.5486	30.2315	30.1356	28.9703	29.1661	30.2547	30.1044	29.3713	29.297	30.0146	30.1309	30.0338	30.3387
CON__Q28107	CON__Q28107			1	0	0	0	+	0.938544	-0.0915042	0.673636	NaN	NaN	NaN	0	8	9	-0.04159	-0.58775	NaN	-0.27693	0.36385	-0.22182	0.00807	0.06916	-0.58297	-0.38168	-0.38873	-0.54138	-0.04508	-0.52144	0.17744	0.38954	-0.3098	1.01594	25.4248	25.3832	26.0535	25.6718	26.4333	26.0446	25.4462	24.8584	26.1194	25.578	25.0731	25.028	24.9217	24.4002
P55058;P55058-4;P55058-3;P55058-2	P55058;P55058-4;P55058-3;P55058-2	Phospholipid transfer protein	PLTP	4	0	0	0		0.96165	-0.0564156	0.674568	1.10937	0.149745	0.435853	0	9	9	0.01683	-0.16998	0.07899	-0.03113	0.45212	-0.10023	-0.35492	-0.21918	-0.15977	-0.11159	-0.0814	-0.6096	0.32765	-0.03652	0.36181	0.02802	-0.2352	0.3773	30.8872	30.9041	31.1124	31.0008	30.9361	30.8547	31.1301	30.9601	30.9854	30.3758	30.9302	31.2579	30.8804	30.8439
P17174;P17174-2	P17174;P17174-2	Aspartate aminotransferase, cytoplasmic	GOT1	2	0	0	0		0.978251	-0.0317233	0.674988	NaN	NaN	NaN	0	9	9	-0.03404	-0.14186	-0.1358	-0.01822	-0.26788	0.01378	-0.03184	0.08014	-0.06684	-0.33793	0.16971	0.23413	-0.03887	0.03796	0.14189	-0.26489	-0.12022	-0.13883	28.4123	28.3782	28.4382	28.1002	28.3033	28.473	28.455	28.3132	28.3338	28.5679	28.1467	28.1078	28.6577	28.6956
P05154	P05154	Plasma serine protease inhibitor	SERPINA5	1	0	0	0		0.942681	-0.0851589	0.677143	NaN	NaN	NaN	0	9	9	0.01409	0.18997	0.97249	-0.26052	-0.80191	-0.42568	0.47239	-0.58743	-0.19319	0.29279	0.10666	-0.11111	-0.08754	0.33975	0.19726	0.02857	-0.26418	-0.35556	25.9677	25.9818	25.9174	26.2102	26.0049	26.1116	26.2221	26.4121	26.2786	26.1674	26.0239	25.9364	25.8241	26.1638
Q9ULP0-3	Q9ULP0-3	Protein NDRG4	NDRG4	1	0	0	0		1.04623	0.0651975	0.677201	NaN	NaN	NaN	0	6	4	0.23369	-0.20009	NaN	0.24268	0.2442	0.21494	NaN	0.15141	NaN	NaN	NaN	NaN	NaN	0.50071	-0.21308	0.11227	NaN	-0.06947	25.1558	25.3895	NaN	24.9003	NaN	NaN	25.1905	24.9904	NaN	NaN	NaN	24.941	25.1972	25.6979
Q6UX71;Q6UX71-2	Q6UX71;Q6UX71-2	Plexin domain-containing protein 2	PLXDC2	2	1	0	0		1.01668	0.0238667	0.67727	3.24154	1.69668	0.816527	0	9	9	-0.19503	0.13399	-0.25413	-0.07278	-0.0152	0.07477	0.0079	0.17577	-0.03007	-0.09296	-0.04276	-0.04243	-0.09078	0.10664	-0.1729	-0.05448	-0.1004	0.10049	29.0513	28.8563	28.5915	28.4985	28.9897	28.947	28.5642	28.6982	28.7497	28.7072	28.4375	28.3468	28.9531	29.0598
O43866	O43866	CD5 antigen-like	CD5L	1	0	0	0		0.869237	-0.202179	0.677288	NaN	NaN	NaN	0	6	7	NaN	NaN	-0.85062	-0.78109	1.74127	-0.76438	NaN	-0.18919	-0.83134	-1.17786	0.09927	-0.1787	0.01986	1.12114	-0.15426	-0.26877	NaN	NaN	23.7138	NaN	24.4725	23.2946	22.1094	22.2087	22.6372	NaN	22.9703	22.7916	24.9331	24.953	23.713	24.8342
Q6ZRP7	Q6ZRP7	Sulfhydryl oxidase 2	QSOX2	1	0	0	0		1.05196	0.0730851	0.678139	0.084738	-3.56085	0.00746853	0	8	9	-0.05763	-0.19481	NaN	-0.87919	-0.02219	0.16717	0.269	-0.00704	0.4249	-0.07738	0.00431	-0.73702	0.36846	-0.17949	0.12961	-0.30656	-0.28922	0.09226	24.8955	24.8378	25.5842	25.5068	24.5981	24.6024	25.336	25.1412	25.1876	24.4505	24.4416	24.8101	25.1268	24.9474
Q8IUC8-2;Q8IUC8;Q8IUC8-3	Q8IUC8-2;Q8IUC8;Q8IUC8-3	Polypeptide N-acetylgalactosaminyltransferase 13	GALNT13	3	0	1	0		0.965186	-0.0511218	0.679599	NaN	NaN	NaN	0	7	8	-0.46849	NaN	NaN	-0.05635	0.00521	-0.42881	-0.04864	-0.25391	-0.14008	-0.04696	-0.64171	-0.06546	NaN	-0.21323	-0.32894	0.25137	-0.17762	0.04173	24.6203	24.1518	25.3671	25.3201	24.7693	24.1275	NaN	24.5253	24.4075	24.342	24.3132	NaN	24.8088	24.5955
Q99574	Q99574	Neuroserpin	SERPINI1	1	0	0	0		0.974728	-0.0369289	0.682134	0.716808	-0.480342	0.153293	0	9	9	-0.0882	-0.03286	-0.63469	0.00375	-0.15579	-0.17052	-0.08214	-0.00278	-0.1282	-0.19932	-0.31091	-0.30149	-0.22074	-0.15726	0.22878	0.08214	-0.05684	-0.02343	29.1411	29.0529	28.944	28.7447	29.6299	29.319	29.0666	29.0337	29.3886	29.0871	29.0455	28.8248	29.2407	29.0835
Q969T9	Q969T9	WW domain-binding protein 2	WBP2	1	0	0	0		0.953584	-0.0685678	0.683737	NaN	NaN	NaN	0	5	9	-0.26727	-0.01496	NaN	0.0631	NaN	0.09173	NaN	-0.0064	NaN	0.28791	0.63582	-0.65067	-0.09939	0.02097	0.10381	0.1071	0.11271	-0.14199	24.3135	24.0463	23.7924	24.0803	23.6438	24.2797	23.9045	23.8896	24.4599	23.8092	23.4369	23.3376	24.2736	24.2946
P02655	P02655	Apolipoprotein C-II;Proapolipoprotein C-II	APOC2	1	0	0	0		0.947099	-0.0784122	0.684675	NaN	NaN	NaN	0	9	9	0.60016	-0.23563	0.12421	0.38753	0.47981	-0.22969	-0.56892	0.14342	-0.00429	-0.25725	0.04215	-0.37769	0.73131	-0.16846	0.64263	0.43349	-0.14898	0.50511	25.0988	25.6989	26.9361	26.6788	26.0923	26.1344	26.747	26.5114	25.4814	25.1037	25.9073	26.6386	26.5828	26.4143
P17677;P17677-2	P17677;P17677-2	Neuromodulin	GAP43	2	0	0	0		1.05183	0.0729056	0.684736	NaN	NaN	NaN	0	9	9	-0.35946	0.08884	-0.79222	-0.07846	-0.19321	0.06934	-0.05151	0.27473	0.37917	-0.22081	0.09974	0.35738	-0.43075	0.33343	-0.49276	-0.38564	-0.73859	0.15907	26.0004	25.6409	25.8194	25.5986	25.9973	26.0971	25.695	25.7839	25.9124	26.2698	26.0413	25.6105	26.3471	26.6806
Q9UKM7	Q9UKM7	Endoplasmic reticulum mannosyl-oligosaccharide 1,2-alpha-mannosidase	MAN1B1	1	0	1	0		0.842456	-0.247327	0.68508	NaN	NaN	NaN	0	3	4	NaN	NaN	NaN	NaN	NaN	0.30416	NaN	-1.09916	-0.06996	NaN	-0.68834	NaN	NaN	NaN	-0.082	-0.44566	1.05203	NaN	NaN	NaN	24.0049	NaN	24.231	23.5426	24.0417	NaN	NaN	NaN	NaN	NaN	24.1004	NaN
P02671-2;P02671;REV__Q9UKV0-10;REV__Q9UKV0-3;CON__P02672;REV__Q9UKV0-4;REV__Q9UKV0-2;REV__P56524-2;REV__Q9UKV0;REV__Q9UQL6-2;REV__Q9UKV0-5;REV__Q9UKV0-7;REV__P56524;REV__Q9UQL6;REV__Q9UQL6-3	P02671-2;P02671	Fibrinogen alpha chain;Fibrinopeptide A;Fibrinogen alpha chain	FGA	15	0	0	0		1.03412	0.0484011	0.68511	NaN	NaN	NaN	0	9	9	0.32163	-0.05638	0.29467	0.43706	0.64341	-0.25283	0.31279	0.12065	-0.26488	-0.09928	0.23727	-0.0136	0.30109	0.38404	-0.0036	0.13237	0.17489	0.00733	30.7754	31.097	31.1503	31.051	30.5494	30.7867	31.0964	31.04	30.6118	30.5982	31.3197	31.6208	31.1084	31.4925
Q99969	Q99969	Retinoic acid receptor responder protein 2	RARRES2	1	0	0	0		0.962399	-0.0552922	0.686307	NaN	NaN	NaN	0	9	9	0.05204	-0.08189	-0.56712	0.13727	0.0289	0.12544	0.35489	-0.68483	0.15546	0.32231	-0.23931	0.1705	0.14413	-0.25082	-0.23003	-0.04932	0.09363	0.0567	29.0082	29.0602	28.299	28.6213	28.6535	28.4142	28.489	28.4071	28.4693	28.6398	27.7158	27.8599	28.7645	28.5136
P11047	P11047	Laminin subunit gamma-1	LAMC1	1	0	0	0		0.960174	-0.0586322	0.686368	NaN	NaN	NaN	0	8	9	-0.19973	0.00514	-0.68634	0.40894	0.25965	-0.23896	-0.273	0.04534	NaN	-0.05292	0.04944	0.01622	-0.1322	0.28035	0.26841	-0.42976	-0.32616	0.09048	24.6115	24.4118	24.8916	24.8387	24.844	24.8935	24.2447	24.2498	24.8081	24.8243	24.4131	24.2809	24.2312	24.5115
Q9H1U4	Q9H1U4	Multiple epidermal growth factor-like domains protein 9	MEGF9	1	1	0	0		0.963156	-0.0541589	0.686491	NaN	NaN	NaN	0	9	9	-0.28619	-0.02481	-0.25287	-0.35068	0.01795	-0.32862	-0.14077	0.46593	0.51639	0.06709	-0.02834	0.28039	0.12822	0.31829	-0.26325	0.01176	-0.081	-0.3294	24.9833	24.6971	24.4983	24.5654	24.9717	24.9434	24.6144	24.5896	24.6959	24.9763	24.4546	24.5828	24.9381	25.2563
P10451-4;P10451;P10451-2;CON__P31096	P10451-4;P10451;P10451-2	Osteopontin	SPP1	4	0	0	0		1.03527	0.0500022	0.688281	NaN	NaN	NaN	0	9	9	-0.17918	0.47267	-0.38964	-0.13259	0.16712	0.35397	0.23972	-0.1452	0.14969	0.13556	-0.01614	0.36341	-0.34403	0.09587	-0.15403	0.13873	0.15957	-0.2924	33.0648	32.8857	33.075	33.2105	33.5197	33.5036	32.413	32.8857	33.0444	33.4078	33.4008	33.0568	33.2275	33.3233
P00738;P00738-2	P00738;P00738-2	Haptoglobin;Haptoglobin alpha chain;Haptoglobin beta chain	HP	2	0	0	0		0.925356	-0.111919	0.689131	NaN	NaN	NaN	0	9	9	1.01867	0.3654	-0.09698	0.25014	-0.7396	0.10519	0.12006	-0.30717	-1.21798	0.06341	-0.59288	1.17044	0.04468	-0.31454	-0.09561	0.03108	-0.24797	0.44639	32.6406	33.6593	32.3192	32.3826	33.3027	32.7098	33.6112	33.9766	32.3072	33.4776	33.8879	33.9325	32.0795	31.7649
Q86Y38	Q86Y38	Xylosyltransferase 1	XYLT1	1	0	1	0		0.971069	-0.0423544	0.690625	NaN	NaN	NaN	0	9	9	-0.12658	-0.10006	-0.21399	-0.53866	-0.13433	0.11598	0.15961	-0.55884	-0.09048	-0.16769	-0.08426	-0.29999	0.1587	0.11739	-0.24606	-0.0615	-0.08325	-0.4395	24.7535	24.627	25.2619	25.0943	25.0575	24.9733	25.194	25.0939	25.3206	25.0206	25.0456	25.2043	24.7447	24.8621
Q9UNN8	Q9UNN8	Endothelial protein C receptor	PROCR	1	1	0	0		0.976566	-0.0342111	0.692266	NaN	NaN	NaN	0	9	9	0.13836	0.02059	0.28977	-0.08591	0.21349	-0.14238	0.03947	-0.09204	-0.16712	0.08579	0.12842	-0.19683	-0.05298	0.20446	0.47427	-0.02838	-0.0128	-0.07982	25.6187	25.7571	25.9047	25.9905	25.8847	26.0132	25.996	26.0165	25.9354	25.7386	26.0712	26.0182	25.7064	25.9108
Q14624;Q14624-3;Q14624-2;Q14624-4;CON__Q3T052	Q14624;Q14624-3;Q14624-2;Q14624-4	Inter-alpha-trypsin inhibitor heavy chain H4;70 kDa inter-alpha-trypsin inhibitor heavy chain H4;35 kDa inter-alpha-trypsin inhibitor heavy chain H4	ITIH4	5	0	0	0		0.972686	-0.0399533	0.692477	NaN	NaN	NaN	0	9	9	0.18238	-0.06676	0.33975	0.00688	0.16684	-0.08464	0.23195	-0.00451	-0.2176	-0.04786	-0.16174	0.12002	0.31724	0.33067	0.28337	0.33289	0.05436	-0.31508	30.3877	30.5701	30.6268	30.5789	30.3792	30.2174	31.5863	31.5195	30.4473	30.5673	30.7388	31.0561	30.7184	31.0491
P09936	P09936	Ubiquitin carboxyl-terminal hydrolase isozyme L1	UCHL1	1	0	0	0		0.974169	-0.0377558	0.692976	NaN	NaN	NaN	0	8	9	-0.01889	0.30409	NaN	-0.01332	-0.28976	0.09469	0.45263	-0.06	-0.16402	0.11964	-0.02975	-0.0418	-0.09451	0.21305	0.21777	0.17027	0.21471	-0.08598	24.5341	24.5152	24.477	24.5966	25.3221	25.2923	24.4841	24.7882	25.1873	25.1455	24.6359	24.5414	25.3199	25.5329
P11279;P11279-2	P11279;P11279-2	Lysosome-associated membrane glycoprotein 1	LAMP1	2	1	0	0		1.03124	0.0443746	0.694191	NaN	NaN	NaN	0	8	9	-0.2	0.01149	NaN	-0.029	0.30889	-0.05525	-0.39764	0.20313	0.10071	-0.04719	-0.06806	0.0209	-0.49737	0.38315	0.0505	0.00331	-0.12266	-0.18683	26.0657	25.8657	25.8014	25.7542	26.0021	25.934	25.5089	25.5204	25.8093	25.8302	25.7347	25.2373	25.4298	25.8129
P09603;P09603-2;P09603-3	P09603	Macrophage colony-stimulating factor 1;Processed macrophage colony-stimulating factor 1	CSF1	3	1	0	0		0.966467	-0.0492078	0.695653	NaN	NaN	NaN	0	9	9	-0.24991	0.03378	-0.8386	0.15198	0.13638	0.05744	0.05295	-0.08711	0.0768	-0.39448	0.03782	0.1477	-0.22436	-0.11085	-0.11922	0.15695	0.19227	0.09075	28.0223	27.7723	27.7998	27.4054	27.7981	27.8359	27.4287	27.4625	27.6967	27.8444	27.5712	27.3468	27.6743	27.5634
P61626	P61626	Lysozyme C	LYZ	1	0	0	0		1.04611	0.0650311	0.696359	NaN	NaN	NaN	0	9	9	-0.36495	-0.00338	0.0909	0.2296	1.24138	0.0128	-0.22335	0.06196	0.03721	0.29446	0.0358	0.27721	-0.10094	0.11691	-0.12948	0.01599	-0.21843	0.20537	28.4366	28.0717	27.3551	27.6495	28.1063	28.1421	27.7819	27.7786	27.7581	28.0353	28.63	28.5291	27.1567	27.2736
P35542	P35542	Serum amyloid A-4 protein	SAA4	1	0	0	0		0.939927	-0.0893789	0.698352	NaN	NaN	NaN	0	9	9	0.06881	-0.24861	-0.40423	0.2006	1.18638	-0.3467	0.1621	0.30976	-0.41969	0.31887	0.59329	-0.2657	0.53583	0.86363	-0.29294	0.09638	-0.16404	-0.37249	27.0375	27.1063	26.7934	27.1123	26.7356	27.3289	28.2718	28.0232	26.9867	26.721	27.3236	27.8595	27.2148	28.0785
Q07954;Q07954-2	Q07954	Prolow-density lipoprotein receptor-related protein 1;Low-density lipoprotein receptor-related protein 1 85 kDa subunit;Low-density lipoprotein receptor-related protein 1 515 kDa subunit;Low-density lipoprotein receptor-related protein 1 intracellular domain	LRP1	2	1	0	0		1.01562	0.0223589	0.702271	NaN	NaN	NaN	0	9	9	-0.06686	0.06701	0.11621	0.07126	-0.18345	-0.05143	-0.10033	0.08577	-0.0872	0.06109	-0.23957	-0.07931	-0.12285	0.23787	-0.13373	-0.07717	0.03283	-0.02941	27.9668	27.9	28.1384	28.1995	28.4278	28.1883	28.0596	28.1266	28.0992	28.0199	28.0699	27.947	28.0574	28.2953
P02647;CON__P15497;Q9HB71-2	P02647	Apolipoprotein A-I;Proapolipoprotein A-I;Truncated apolipoprotein A-I	APOA1	3	0	0	0		1.03889	0.05504	0.702869	NaN	NaN	NaN	0	9	9	-0.03994	0.23047	0.91423	0.24023	-0.46565	-0.00674	-0.05337	-0.03764	-0.04797	0.13773	0.17264	0.32371	0.14914	-0.37603	-0.14853	0.0207	-0.0262	-0.0149	35.2899	35.25	35.7972	35.9349	35.0934	35.266	35.7331	35.9636	35.5308	35.8545	35.4529	35.6021	35.6548	35.2788
P02746	P02746	Complement C1q subcomponent subunit B	C1QB	1	0	0	0		0.97175	-0.0413422	0.70287	0.729341	-0.455335	0.240924	0	9	9	0.03142	0.20802	-0.68858	-0.03913	-0.07757	0.08045	0.0345	0.01572	-0.06985	-0.17904	-0.16525	0.06063	-0.24024	0.01131	0.05696	0.05362	0.40314	-0.13407	29.9544	29.9858	30.0256	29.8466	29.9863	29.8211	29.6183	29.8263	29.6904	29.751	30.1115	29.8712	29.661	29.6723
P05067-11;P05067-8;P05067;P05067-4;P05067-6;P05067-7;P05067-9;P05067-10;P05067-3;P05067-5;P05067-2	P05067-11;P05067-8;P05067;P05067-4;P05067-6;P05067-7;P05067-9;P05067-10;P05067-3;P05067-5	Amyloid beta A4 protein;N-APP;Soluble APP-alpha;Soluble APP-beta;C99;Beta-amyloid protein 42;Beta-amyloid protein 40;C83;P3(42);P3(40);C80;Gamma-secretase C-terminal fragment 59;Gamma-secretase C-terminal fragment 57;Gamma-secretase C-terminal fragment 50;C31	APP	11	1	0	0		0.982089	-0.0260744	0.70685	0.688867	-0.537704	0.00601758	0	9	9	0.01277	-0.01437	-0.46163	0.22387	-0.03446	0.0667	-0.06763	0.01553	0.07811	-0.0832	0.09501	0.01764	0.03914	0.13361	0.02929	-0.05983	-0.13215	0.01405	31.9749	31.9877	32.1959	32.1127	32.5635	32.6585	32.335	32.3206	32.3231	32.3407	31.8358	31.8749	32.2961	32.4297
P08185	P08185	Corticosteroid-binding globulin	SERPINA6	1	0	0	0		1.02215	0.0316122	0.707449	NaN	NaN	NaN	0	9	9	0.15529	-0.05522	0.09421	-0.12944	-0.08976	-0.16115	0.30587	0.18668	0.10399	0.12899	0.14275	0.29267	-0.21965	-0.07662	0.2025	0.01815	-0.22287	-0.13996	29.4687	29.6239	29.9706	30.0996	29.2599	29.4026	30.4055	30.3503	29.3561	29.6488	30.3971	30.1775	29.7997	29.7231
Q9NZC2-2;Q9NZC2-3;Q9NZC2	Q9NZC2-2;Q9NZC2-3;Q9NZC2	Triggering receptor expressed on myeloid cells 2	TREM2	3	1	0	0		0.929654	-0.105234	0.70832	NaN	NaN	NaN	0	9	9	-0.16754	-0.76097	-0.26215	0.04314	1.14107	0.20417	-0.52768	-0.8628	0.47141	-0.56245	-0.45383	-0.34028	1.03717	0.4409	0.33921	-0.40042	-0.13712	0.30258	24.8194	24.6518	25.0358	24.4733	25.3125	24.8587	25.4224	24.6614	24.9308	24.5905	23.7455	24.7827	25.3109	25.7519
Q99538;Q99538-3;Q99538-2	Q99538;Q99538-3;Q99538-2	Legumain	LGMN	3	0	0	0		0.953194	-0.0691587	0.708658	NaN	NaN	NaN	0	8	8	-0.22847	0.72625	NaN	-0.37841	-0.36424	0.09425	-0.65208	-0.17849	-0.35902	0.41548	-0.05487	-0.60935	-0.02153	NaN	-0.33317	-0.12127	-0.12641	0.06418	24.4003	24.1718	23.3559	23.7714	23.6405	23.5857	22.9408	23.6671	23.936	23.3266	23.4862	23.4646	23.0483	NaN
Q13214-2;Q13214	Q13214-2;Q13214	Semaphorin-3B	SEMA3B	2	0	0	0		0.9627	-0.0548413	0.709364	NaN	NaN	NaN	0	8	8	0.31359	0.13871	NaN	0.11254	0.02629	0.02435	0.36203	-0.53913	0.0724	-0.24541	0.51825	-0.11732	NaN	-0.01293	0.15288	0.59837	0.13979	-0.08412	24.7452	25.0588	25.1027	24.8573	24.8084	25.3266	24.8305	24.9692	25.1164	24.9991	24.6427	NaN	24.9943	24.9814
P02763	P02763	Alpha-1-acid glycoprotein 1	ORM1	1	0	0	0		0.964804	-0.0516922	0.71067	NaN	NaN	NaN	0	9	9	0.43894	0.09347	-0.22382	0.2073	0.04058	0.03048	0.18071	0.62621	-0.58971	0.14148	0.40675	0.23326	-0.2433	0.38759	0.05584	0.24087	0.12065	-0.07375	28.5532	28.9922	29.2891	29.4306	28.8581	29.2649	29.5481	29.6415	28.5369	28.7702	29.9188	29.6755	28.665	29.0526
P01780;A0A0B4J1V1;P01763;P01762;A0A0B4J1X8;P01766;P01782	P01780;A0A0B4J1V1;P01763;P01762	Ig heavy chain V-III region JON;Ig heavy chain V-III region WEA;Ig heavy chain V-III region TRO	IGHV3-21	7	0	0	0		1.04078	0.0576667	0.710867	NaN	NaN	NaN	0	9	9	0.37827	0.44327	0.3799	-0.00766	-0.71208	-0.31266	-0.10545	0.38133	0.18122	-0.08956	0.03075	0.31976	0.24162	0.02663	-0.50695	0.13597	-0.04814	-0.00294	27.5191	27.8973	27.143	27.0534	26.7612	26.7919	27.447	27.8903	27.9105	28.2303	27.224	27.4656	26.8544	26.881
Q12805-2;Q12805-4;Q12805-3;Q12805	Q12805-2;Q12805-4;Q12805-3;Q12805	EGF-containing fibulin-like extracellular matrix protein 1	EFEMP1	4	0	0	0		0.988284	-0.0170022	0.711443	NaN	NaN	NaN	0	9	9	-0.01442	0.00886	-0.05386	0.02945	0.08292	-0.08299	0.00178	-0.11651	-0.0018	-0.04079	0.0607	-0.21282	0.08472	-0.0009	0.13835	0.07441	-0.1722	0.07498	32.4409	32.4265	32.2949	32.2541	32.5951	32.6558	32.3702	32.379	32.5681	32.3553	32.3993	32.484	32.5422	32.5413
Q86UD1	Q86UD1	Out at first protein homolog	OAF	1	0	0	0		1.05172	0.07275	0.713016	NaN	NaN	NaN	0	8	8	-0.3282	NaN	0.74659	0.39049	0.20723	-0.42466	0.34242	0.16292	0.37965	-0.33415	0.484	-0.37176	0.78027	-0.03103	0.16392	NaN	0.04773	0.15546	25.366	25.0378	25.5873	25.2532	25.3467	25.8306	NaN	NaN	25.0456	24.6738	24.814	25.5943	25.4799	25.4489
Q9UJJ9	Q9UJJ9	N-acetylglucosamine-1-phosphotransferase subunit gamma	GNPTG	1	0	0	0		0.959071	-0.0602911	0.713029	0.574641	-0.799266	0.0537651	0	9	9	-0.06276	-0.27723	0.28585	-0.01544	-0.00653	-0.13332	0.19695	-0.46367	0.43349	-0.06516	-0.27537	-0.33224	0.71034	0.01015	0.72732	-0.05576	-0.00569	-0.21363	26.1414	26.0787	26.6115	26.5463	26.4266	26.1512	26.6596	26.3824	26.4125	26.0803	25.6863	26.3966	26.459	26.4692
O14514	O14514	Brain-specific angiogenesis inhibitor 1	BAI1	1	0	0	0		1.05164	0.0726429	0.715591	1.86425	0.898598	0.55244	0	7	7	-0.59974	-0.39726	NaN	-0.24741	0.49639	-0.47225	NaN	-0.04218	-0.15084	NaN	-0.71078	NaN	-0.35228	-0.29998	0.4407	-0.18121	-0.5695	-0.24874	23.2321	22.6323	23.965	NaN	23.9082	23.1974	23.4175	23.0203	23.4808	NaN	23.0389	22.6866	23.5818	23.2818
P10721-2;P10721;P10721-3	P10721-2;P10721;P10721-3	Mast/stem cell growth factor receptor Kit	KIT	3	1	0	0		0.970809	-0.04274	0.71604	NaN	NaN	NaN	0	9	9	-0.06287	0.23033	-0.69871	-0.33476	-0.28064	-0.12811	-0.2926	-0.07631	0.08117	0.03149	-0.51822	-0.36212	-0.00683	0.0881	0.11855	-0.20022	-0.07026	-0.25833	25.8853	25.8224	25.6392	25.6707	26.0293	25.5111	25.9693	26.1997	26.0429	25.6808	25.4996	25.4928	25.9391	26.0272
P06733;P06733-2	P06733;P06733-2	Alpha-enolase	ENO1	2	0	0	0		1.05871	0.0823111	0.716869	NaN	NaN	NaN	0	9	9	0.08953	-0.1002	-0.07228	-0.08302	1.68549	-0.42157	-0.16531	-0.40682	0.12058	-0.05606	0.20321	-0.34567	-0.27272	0.07873	0.24988	-0.13843	-0.02455	0.21121	27.267	27.3565	27.3741	27.318	27.3385	27.5417	27.4261	27.3259	27.3055	26.9598	27.1466	26.8739	27.7212	27.8
P07339	P07339	Cathepsin D;Cathepsin D light chain;Cathepsin D heavy chain	CTSD	1	0	0	0		0.982112	-0.02604	0.716928	NaN	NaN	NaN	0	9	9	0.05404	0.09932	-0.29027	0.01902	0.10029	-0.11598	-0.43284	0.16543	-0.13735	0.0538	0.06386	-0.12187	-0.12134	-0.01106	-0.01014	-0.02421	-0.07714	-0.05588	30.6854	30.7394	30.099	30.1528	30.4061	30.47	30.1532	30.2525	30.6784	30.5566	29.619	29.4976	30.018	30.0069
Q9HAR2-3;Q9HAR2-2;Q9HAR2;Q9HAR2-4	Q9HAR2-3;Q9HAR2-2;Q9HAR2;Q9HAR2-4	Latrophilin-3	LPHN3	4	0	0	0		1.02119	0.0302556	0.71715	0.836885	-0.256898	0.257188	0	9	9	0.00206	-0.24764	-0.24332	0.00205	0.33702	-0.33051	-0.05259	0.08065	0.16927	-0.00399	-0.20694	0.04744	-0.10584	-0.25068	-0.04561	-0.12578	0.08029	0.0558	25.9542	25.9563	26.0931	26.0891	26.1524	25.9455	26.0802	25.8326	25.9995	26.0469	25.5405	25.4347	26.1069	25.8562
P26572	P26572	Alpha-1,3-mannosyl-glycoprotein 2-beta-N-acetylglucosaminyltransferase	MGAT1	1	0	1	0		1.03801	0.053821	0.718214	NaN	NaN	NaN	0	7	9	-0.19095	0.22596	NaN	0.45896	0.32164	-0.08407	NaN	-0.14827	0.0903	0.02578	-0.00891	-0.47053	0.65753	0.24891	-0.25079	0.09253	0.16221	-0.0751	25.2622	25.0713	25.0145	25.0403	25.5092	25.5003	24.9782	25.2041	25.1985	24.728	24.7439	25.4014	25.2752	25.5241
Q9Y2I2-2;Q9Y2I2-1;Q9Y2I2-5;Q9Y2I2-4;Q9Y2I2-6;Q9Y2I2	Q9Y2I2-2;Q9Y2I2-1;Q9Y2I2-5;Q9Y2I2-4;Q9Y2I2-6;Q9Y2I2	Netrin-G1	NTNG1	6	0	0	1		1.046	0.0648783	0.718749	NaN	NaN	NaN	0	6	8	0.26241	0.1241	NaN	0.13496	-0.43797	NaN	NaN	-0.7581	0.35653	-0.20886	-0.37216	0.01046	NaN	-0.00116	-0.33661	-0.04777	-0.22558	0.23856	22.628	22.8904	22.8922	22.6834	23.2513	22.8792	22.4606	22.5847	22.8588	22.8692	NaN	21.9355	22.4781	22.4769
Q16769;Q16769-2	Q16769;Q16769-2	Glutaminyl-peptide cyclotransferase	QPCT	2	0	0	0		1.03635	0.05151	0.718764	NaN	NaN	NaN	0	9	9	-0.05205	0.21947	0.68256	0.069	-0.1048	0.16362	-0.607	-0.26642	-0.07768	-0.12399	0.10696	0.23761	-0.17144	-0.04388	-0.13593	-0.05953	-0.49173	0.24504	27.6897	27.6377	27.3181	27.1941	27.5903	27.6972	27.0794	27.2989	27.3292	27.5668	27.4644	27.293	28.0211	27.9772
P01008	P01008	Antithrombin-III	SERPINC1	1	0	0	0		1.03352	0.0475722	0.719831	2.03961	1.02829	0.163773	0	9	9	0.01668	0.18934	0.6711	0.20038	-0.76104	0.00055	0.03823	-0.02439	-0.10839	0.02757	0.14548	0.01689	-0.02103	-0.15213	0.06704	0.02972	-0.08559	-0.23364	32.6917	32.7084	33.4086	33.4361	32.6211	32.7666	33.5371	33.7264	33.1264	33.1433	32.9271	32.9061	33.1588	33.0067
O94772;O94772-2	O94772;O94772-2	Lymphocyte antigen 6H	LY6H	2	0	0	1		0.960327	-0.0584022	0.72044	14.5828	3.86619	0.181237	0	9	9	-0.14133	-0.43999	-0.57967	0.06493	-0.04217	-0.09462	-0.3202	-0.63339	0.6242	0.41632	-0.35802	-0.06667	-0.31231	-0.01384	-0.57492	0.12156	-0.08126	-0.16748	28.3982	28.2569	27.0456	27.4619	27.9344	27.5764	27.7057	27.2657	27.8454	27.7787	28.798	28.4857	28.4659	28.4521
O95445;O95445-2	O95445;O95445-2	Apolipoprotein M	APOM	2	0	0	0		1.02713	0.0386144	0.722177	NaN	NaN	NaN	0	9	9	0.27497	-0.02045	0.52707	0.02805	-0.36475	-0.1386	0.13712	-0.10861	0.12555	-0.10022	0.25724	-0.06288	0.1423	0.20473	-0.17219	-0.14239	0.21579	-0.22956	26.4511	26.7261	27.5732	27.473	26.5205	26.7777	27.6673	27.6468	27.0559	26.993	27.1228	27.2651	26.956	27.1608
P01861	P01861	Ig gamma-4 chain C region	IGHG4	1	0	0	0		1.06305	0.088205	0.723999	NaN	NaN	NaN	0	8	8	0.32411	0.84513	0.60293	-0.05866	0.61266	0.44293	-0.43572	NaN	0.50734	0.2102	0.66629	1.03229	-0.45	0.08165	NaN	0.7722	-0.50989	0.33234	26.4752	26.7993	27.7223	27.9325	25.3485	26.0148	26.6305	27.4756	28.6502	29.6825	29.22	28.77	25.7178	25.7995
Q15375-4;Q15375;Q15375-2;Q15375-5;Q15375-3	Q15375-4;Q15375;Q15375-2;Q15375-5;Q15375-3	Ephrin type-A receptor 7	EPHA7	5	1	0	0		0.962704	-0.0548359	0.724945	NaN	NaN	NaN	0	7	9	-0.20761	0.30369	NaN	-0.23552	-0.33	-0.31415	NaN	-0.12942	0.23211	-0.30927	-0.09763	-0.66865	0.44239	0.19838	-0.20362	0.14896	-0.09242	0.19994	25.0716	24.864	24.4707	24.1615	24.9269	24.8292	24.6926	24.9963	24.7539	24.0853	24.3969	24.8393	24.7667	24.9651
O14786-3;O14786-2;O14786	O14786-3;O14786-2;O14786	Neuropilin-1	NRP1	3	1	0	0		1.03323	0.0471633	0.728788	NaN	NaN	NaN	0	9	9	0.23415	-0.29513	-0.18833	0.08439	-0.50994	-0.30355	-0.62364	0.26429	-0.05514	-0.30677	-0.47214	0.07163	-0.39169	-0.0661	-0.21075	-0.23327	-0.47139	0.26311	25.0591	25.2932	25.4943	25.1876	25.6456	25.1735	25.3667	25.0715	25.3725	25.4441	25.7525	25.3608	25.4538	25.3877
P01877	P01877	Ig alpha-2 chain C region	IGHA2	1	0	0	0		1.07548	0.104983	0.729606	NaN	NaN	NaN	0	8	9	-0.01979	0.27295	0.97507	0.06198	-0.78019	-0.49714	-0.12436	NaN	0.52119	-0.27134	-0.90475	0.63463	0.251	0.37524	-0.46045	0.62649	0.38985	-1.12459	28.0281	28.0083	27.7983	27.527	25.5257	24.621	26.7434	27.0164	26.9571	27.5918	27.543	27.794	25.4586	25.8339
P46459;P46459-2	P46459;P46459-2	Vesicle-fusing ATPase	NSF	2	0	0	0		1.02959	0.0420671	0.732844	NaN	NaN	NaN	0	8	9	-0.26196	0.15788	NaN	0.30931	-0.12517	-0.37882	-0.43868	0.0843	-0.15659	-0.04987	-0.35394	-0.04101	-0.16811	0.03174	-0.38405	0.16602	0.04624	-0.53657	24.1823	23.9203	23.9973	23.9474	24.7161	24.3622	24.2252	24.383	24.4738	24.4328	23.9681	23.8	24.6133	24.645
Q86UW8	Q86UW8	Hyaluronan and proteoglycan link protein 4	HAPLN4	1	0	0	0		1.07209	0.100431	0.734196	NaN	NaN	NaN	0	4	6	-0.61723	-0.01694	NaN	0.15735	NaN	NaN	NaN	NaN	0.78755	0.39756	-0.39095	NaN	-0.2513	-0.211	NaN	-0.06143	NaN	0.38063	22.7549	22.1377	21.5798	21.9774	22.7037	22.3127	22.1684	22.1514	21.8595	NaN	22.3132	22.0619	22.7419	22.5309
P30101	P30101	Protein disulfide-isomerase A3	PDIA3	1	0	0	0		1.0275	0.0391411	0.73546	NaN	NaN	NaN	0	9	9	0.09563	-0.27861	0.18826	-0.04004	0.82004	-0.01181	-0.00222	-0.16162	-0.06251	0.26757	-0.06767	-0.00221	0.22099	-0.12395	-0.03625	0.00406	-0.04259	-0.0251	25.5574	25.6531	25.5374	25.805	26.043	25.9753	25.5874	25.3088	25.8899	25.8877	25.6575	25.8785	25.5387	25.4147
Q96KG7;Q96KG7-2	Q96KG7;Q96KG7-2	Multiple epidermal growth factor-like domains protein 10	MEGF10	2	1	0	0		1.02831	0.04028	0.736007	NaN	NaN	NaN	0	9	9	0.05214	0.23517	-0.61413	0.21501	-0.18338	-0.00236	0.33956	-0.16648	0.39626	-0.12885	-0.15458	0.1427	0.14299	0.12257	-0.27655	-0.02632	0.11157	-0.02426	27.9283	27.9804	27.8926	27.7638	28.0875	27.9329	27.535	27.7701	27.6918	27.8345	27.3928	27.5358	27.9944	28.117
O94985-2	O94985-2	Calsyntenin-1;Soluble Alc-alpha;CTF1-alpha	CLSTN1	1	1	0	0		1.01039	0.0149178	0.736895	NaN	NaN	NaN	0	9	9	-0.06151	-0.0001	-0.21987	0.06492	-0.07179	-0.01377	-0.0689	0.0372	-0.09721	-0.11893	-0.12293	-0.03433	-0.2758	0.08175	-0.007	-0.01919	-0.03563	-0.03323	32.122	32.0605	32.1291	32.0102	32.2758	32.1529	32.0072	32.0071	32.2074	32.1731	31.973	31.6972	32.2959	32.3776
P01859	P01859	Ig gamma-2 chain C region	IGHG2	1	0	0	0		1.0376	0.0532567	0.736911	NaN	NaN	NaN	0	9	9	0.04642	0.07093	0.921	-0.29318	-0.17914	-0.08843	-0.092	0.17233	0.39498	-0.02265	0.21945	0.50188	-0.23052	0.47339	0.03843	-0.31544	-0.11544	-0.0755	30.1516	30.198	31.0235	31.0008	29.1439	29.3633	31.1274	31.1983	31.0689	31.5708	31.2279	30.9974	30.459	30.9323
P04275;P04275-2	P04275	von Willebrand factor;von Willebrand antigen 2	VWF	2	0	0	0		0.966554	-0.0490771	0.737768	NaN	NaN	NaN	0	7	9	0.5055	0.0678	NaN	0.05976	0.25976	-0.27519	NaN	-0.12848	-0.35144	-0.06244	-0.15771	0.09304	0.08809	-0.1865	-0.0215	0.04241	0.08355	0.73981	24.3675	24.873	25.0307	24.9683	24.7867	24.6289	24.6918	24.7596	24.4119	24.5049	24.6426	24.7307	24.9717	24.7852
Q8TAG5;Q8TAG5-2	Q8TAG5;Q8TAG5-2	V-set and transmembrane domain-containing protein 2A	VSTM2A	2	0	0	0		0.978733	-0.0310133	0.741204	1.72074	0.783029	0.335171	0	9	9	-0.0669	-0.00678	-0.74698	-0.10146	0.19131	-0.12978	-0.07145	-0.16399	0.01409	-0.21292	-0.22223	-0.10904	-0.10045	-0.10135	0.04137	-0.10873	0.09452	-0.08399	28.1694	28.1025	27.6728	27.4599	28.4585	28.2363	28.2148	28.208	28.813	28.7039	28.5322	28.4318	29.2059	29.1046
O00461	O00461	Golgi integral membrane protein 4	GOLIM4	1	0	1	0		0.967895	-0.0470778	0.74276	NaN	NaN	NaN	0	9	9	0.24238	-0.10808	-0.84289	0.0578	-0.18893	0.13228	-0.20307	-0.36266	0.07912	-0.16709	-0.0601	0.1989	-0.53488	0.10218	-0.33388	-0.21095	-0.09146	0.32693	25.8998	26.1422	25.628	25.4609	25.7065	25.6464	25.7603	25.6522	25.6328	25.8317	25.8967	25.3619	25.8795	25.9817
Q15256;Q15256-5	Q15256;Q15256-5	Receptor-type tyrosine-protein phosphatase R	PTPRR	2	1	0	0		0.961992	-0.0559033	0.743306	NaN	NaN	NaN	0	6	7	0.4412	NaN	NaN	-0.28842	0.57841	0.1939	NaN	-0.25887	-0.14202	NaN	0.26501	-0.09569	0.13894	NaN	0.32264	0.36507	0.22806	-0.22114	23.604	24.0452	24.0353	NaN	23.5967	23.8617	23.8265	NaN	23.95	23.8543	24.2719	24.4109	23.7749	NaN
Q9P232	Q9P232	Contactin-3	CNTN3	1	0	0	1		1.01934	0.0276317	0.744936	NaN	NaN	NaN	0	8	9	-0.11614	0.15591	NaN	-0.0003	-0.08231	0.27643	-0.30048	-0.05587	0.16824	-0.18014	-0.06682	0.26211	-0.11644	-0.06226	-0.1832	-0.10818	0.16137	0.09604	24.9245	24.8084	25.0342	24.8541	25.0313	24.9645	24.7076	24.8635	24.7383	25.0004	24.7743	24.6579	25.0574	24.9951
P35858;P35858-2	P35858;P35858-2	Insulin-like growth factor-binding protein complex acid labile subunit	IGFALS	2	0	0	0		0.981061	-0.0275856	0.746439	NaN	NaN	NaN	0	9	9	0.11837	0.13279	0.48432	-0.15287	-0.23798	-0.01745	0.07843	-0.08602	0.05119	0.04619	0.0503	-0.00658	0.03062	0.04819	0.37207	-0.15175	0.16759	0.06242	27.9335	28.0519	28.5728	28.619	27.564	27.6143	28.4881	28.6209	27.8368	27.8303	27.8138	27.8444	28.0018	28.05
P13473-2;P13473;P13473-3	P13473-2;P13473;P13473-3	Lysosome-associated membrane glycoprotein 2	LAMP2	3	1	0	0		1.0515	0.072444	0.747867	NaN	NaN	NaN	0	6	7	0.32633	-0.16842	NaN	0.09772	-0.10679	0.04531	NaN	0.0717	NaN	-0.02454	NaN	0.03438	0.19089	-1.11572	0.25917	-0.01065	NaN	0.46952	25.7119	26.0382	25.712	25.6875	25.6842	NaN	25.4163	25.2479	25.8123	25.8467	25.3503	25.5411	25.6971	24.5814
Q9UN36-2;Q9UN36-6;Q9UN36-5;Q9UN36;Q9UN36-4;Q9UN36-3;REV__Q6ZTR5-4;REV__Q6ZTR5	Q9UN36-2;Q9UN36-6;Q9UN36-5;Q9UN36;Q9UN36-4;Q9UN36-3	Protein NDRG2	NDRG2	8	0	0	0		0.977233	-0.0332256	0.747925	NaN	NaN	NaN	0	9	9	0.12197	-0.11191	-0.17106	0.1398	-0.1966	-0.0863	-0.08837	-0.14485	0.33341	-0.17088	-0.43785	-0.23911	0.31978	0.25553	0.07752	0.04803	0.07895	0.16315	26.1241	26.2461	26.1469	25.976	26.3458	25.908	26.0573	25.9454	26.0553	25.8162	25.8168	26.1366	26.1432	26.3988
Q9NRR1	Q9NRR1	Cytokine-like protein 1	CYTL1	1	0	0	0		0.965024	-0.0513628	0.750442	NaN	NaN	NaN	0	8	9	-0.08401	0.27582	NaN	0.02174	0.16735	0.36884	-0.11749	-0.61581	0.16272	0.18943	-0.00472	0.21352	0.51889	0.01139	0.1877	0.08664	-0.74062	0.20159	25.1937	25.1097	25.3469	25.5363	25.4344	25.4297	23.7327	24.0085	23.6218	23.8353	24.5029	25.0218	24.6316	24.643
CON__P02768-1;P02768;P02768-2;P02768-3;Q92985-3;Q92985-2;Q92985;Q92985-4	CON__P02768-1;P02768;P02768-2;P02768-3	Serum albumin	ALB	8	0	0	0	+	1.01799	0.02573	0.750813	NaN	NaN	NaN	0	9	9	0.00913	0.20489	0.36163	0.13743	-0.36378	-0.05478	-0.0745	0.08926	-0.05786	0.10775	0.2146	0.10189	-0.05502	-0.19184	-0.07708	-0.03759	0.02117	-0.06403	39.4412	39.4504	39.5185	39.6263	39.0515	39.2661	39.4359	39.6408	39.6436	39.7455	39.2978	39.2427	39.3944	39.2026
Q92743	Q92743	Serine protease HTRA1	HTRA1	1	0	0	0		1.02489	0.0354689	0.75164	NaN	NaN	NaN	0	9	9	-0.30981	-0.15488	0.46227	-0.19485	0.23007	-0.17772	-0.00403	-0.27389	0.07803	-0.15811	-0.12878	-0.3525	0.24334	-0.1529	-0.0325	-0.30325	-0.01789	0.23856	26.3194	26.0096	26.1625	26.0044	26.6371	26.5084	25.9864	25.8315	26.1732	25.8207	25.536	25.7793	25.962	25.8091
O95967	O95967	EGF-containing fibulin-like extracellular matrix protein 2	EFEMP2	1	0	0	0		1.02057	0.02937	0.757991	NaN	NaN	NaN	0	9	9	0.27825	-0.0499	0.48903	-0.11111	-0.02005	-0.10724	-0.24749	-0.15685	-0.09164	-0.10211	0.05522	0.15698	-0.0131	0.12415	0.00551	-0.32159	0.02697	-0.21336	26.798	27.0762	27.1505	27.0484	27.2131	27.2683	26.9738	26.9239	27.0104	27.1674	26.936	26.9229	27.1015	27.2256
P00742	P00742	Coagulation factor X;Factor X light chain;Factor X heavy chain;Activated factor Xa heavy chain	F10	1	0	0	0		0.973256	-0.0391089	0.758478	NaN	NaN	NaN	0	9	9	-0.17121	0.29696	0.63916	-0.13388	0.0795	0.10487	0.04837	0.07759	-0.00662	-0.03968	-0.05323	0.59396	0.03284	0.05601	-0.10775	-0.11261	0.58233	0.33485	27.0049	26.8336	27.2763	27.2366	27.262	27.2088	27.1873	27.4843	27.1475	27.7415	26.8631	26.896	27.1658	27.2218
Q8WUJ3;Q8WUJ3-2	Q8WUJ3;Q8WUJ3-2	Cell migration-inducing and hyaluronan-binding protein	CEMIP	2	0	0	0		0.974955	-0.0365925	0.759267	NaN	NaN	NaN	0	9	8	-0.1367	-0.31985	-0.03862	0.14275	-0.13976	0.4804	-0.32564	-0.16228	-0.4759	NaN	-0.1209	0.21497	0.05503	-0.14193	0.0968	-0.15238	-0.3448	-0.18125	24.9821	24.8454	NaN	25.0478	25.5932	25.4723	25.2639	24.944	24.9668	25.1818	24.915	24.9701	24.9102	24.7682
P01127-2;P01127	P01127-2;P01127	Platelet-derived growth factor subunit B	PDGFB	2	0	0	0		0.964132	-0.0526973	0.759426	NaN	NaN	NaN	0	7	9	-0.26579	-0.36026	NaN	0.43416	0.5547	0.20238	NaN	0.01388	-0.1348	-0.53624	-0.04162	0.15049	0.39453	0.37236	0.42457	-0.12266	0.00172	0.40233	25.6646	25.3988	25.5642	25.028	25.2968	25.2552	25.0182	24.658	25.2062	25.3567	25.0104	25.405	25.54	25.9123
Q12841;Q12841-2	Q12841;Q12841-2	Follistatin-related protein 1	FSTL1	2	0	0	0		0.969633	-0.04449	0.764844	0.659391	-0.600794	0.149922	0	9	9	-0.1186	0.11903	-0.74732	-0.05784	-0.25036	0.2438	0.24306	-0.39201	0.34927	-0.15851	0.42298	0.09768	-0.24308	0.20487	-0.3226	-0.31648	-0.03286	0.13744	28.7177	28.5991	28.29	28.1315	28.1065	28.5295	28.0176	28.1367	28.4316	28.5293	28.2392	27.9962	28.0738	28.2787
Q5KU26	Q5KU26	Collectin-12	COLEC12	1	0	1	0		0.979896	-0.0292992	0.765071	NaN	NaN	NaN	0	8	9	-0.33751	0.3464	NaN	0.09318	0.1843	0.00701	-0.12036	-0.41205	0.04845	0.12993	-0.0246	0.18412	-0.08174	0.12458	-0.03919	-0.21267	-0.08505	0.05391	26.7233	26.3857	26.5841	26.714	26.6006	26.576	26.6389	26.9853	26.5299	26.714	26.7986	26.7169	26.7782	26.9028
Q9UK28	Q9UK28	Transmembrane protein 59-like	TMEM59L	1	1	0	0		1.02176	0.0310625	0.765402	NaN	NaN	NaN	0	4	6	0.16712	NaN	NaN	0.18121	NaN	-0.04058	NaN	-0.24456	NaN	NaN	0.10528	-0.04028	NaN	-0.18233	0.10676	0.04282	-0.12384	NaN	23.5246	23.6917	NaN	NaN	23.5379	23.6432	23.4747	NaN	23.7068	23.6666	NaN	NaN	23.7081	23.5258
P00751;P00751-2;CON__Q3KUS7	P00751;P00751-2	Complement factor B;Complement factor B Ba fragment;Complement factor B Bb fragment	CFB	3	0	0	0		1.01629	0.0233056	0.766514	NaN	NaN	NaN	0	9	9	0.14922	0.04926	-0.02036	0.07807	0.20243	0.09693	0.33637	0.31696	-0.25529	-0.02083	0.05552	0.08076	0.03838	0.42276	-0.00435	0.19346	0.02722	-0.04908	31.868	32.0172	32.4957	32.4749	32.0121	32.0676	32.75	32.7993	31.7615	31.8422	32.5686	32.6069	31.7763	32.199
CON__P13647;P13647	CON__P13647;P13647	Keratin, type II cytoskeletal 5	KRT5	2	0	0	0	+	1.49488	0.580031	0.771089	NaN	NaN	NaN	0	5	4	3.44511	NaN	NaN	-5.0078	1.38937	0.84653	0.35713	NaN	NaN	-0.8417	0.21681	NaN	NaN	NaN	-3.36138	NaN	2.49042	NaN	27.2164	30.6615	25.2193	24.3776	25.4151	25.6319	23.5564	NaN	NaN	26.1794	23.9458	NaN	NaN	24.0341
P35908	P35908	Keratin, type II cytoskeletal 2 epidermal	KRT2	1	0	0	0		0.777261	-0.363529	0.771281	NaN	NaN	NaN	0	7	5	-1.27889	NaN	NaN	-4.32087	1.64215	1.41766	1.64619	-3.69021	-0.62027	0.72952	0.00711	NaN	NaN	NaN	NaN	-1.18673	0.51524	-1.96481	29.5257	28.2468	27.0522	27.7817	28.1968	28.2039	29.115	NaN	NaN	29.6685	28.0917	NaN	NaN	26.5757
O15335	O15335	Chondroadherin	CHAD	1	0	0	0		1.02753	0.0391778	0.773219	NaN	NaN	NaN	0	8	9	0.54669	0.12458	NaN	0.0579	-0.15803	0.05739	-0.48902	-0.0382	-0.53667	0.18331	-0.26468	-0.09546	-0.4587	0.09376	-0.04	-0.12533	-0.09971	-0.03557	25.2059	25.7526	25.2889	25.4722	25.9144	25.6497	25.4927	25.6173	25.7415	25.646	24.9986	24.5399	25.7077	25.8014
P08697;P08697-2;CON__P28800	P08697;P08697-2	Alpha-2-antiplasmin	SERPINF2	3	0	0	0		0.987323	-0.0184067	0.775026	NaN	NaN	NaN	0	9	9	-0.02549	0.02674	0.25183	-0.02857	-0.1587	0.00373	0.14144	-0.21927	-0.08385	-0.03639	-0.20416	0.01088	0.17658	-0.07961	0.15691	0.00974	0.11513	-0.07556	31.0379	31.0125	31.7199	31.6835	30.9568	30.7526	32.0134	32.0402	31.3138	31.3247	31.8324	32.009	31.5516	31.472
P41222	P41222	Prostaglandin-H2 D-isomerase	PTGDS	1	0	0	0		0.983063	-0.0246444	0.778476	NaN	NaN	NaN	0	9	9	0.01638	0.10549	0.00377	0.15586	-0.48614	0.17062	-0.28965	0.13603	-0.1164	0.12115	-0.00558	0.08627	0.16197	-0.23621	-0.03832	-0.10932	0.03466	-0.09686	35.049	35.0654	34.7166	34.8377	35.0785	35.0729	34.8394	34.9449	35.067	35.1532	35.0199	35.1819	34.9815	34.7452
P00492	P00492	Hypoxanthine-guanine phosphoribosyltransferase	HPRT1	1	0	0	0		0.96072	-0.0578116	0.778521	NaN	NaN	NaN	0	7	9	0.04066	-0.40647	NaN	0.06978	0.91745	-0.46125	NaN	0.02723	-0.41922	-0.36775	-0.02828	-0.38204	0.24327	0.18006	0.59712	-0.28342	0.07535	0.18794	24.0515	24.0922	23.951	23.5832	24.9174	24.8891	24.3414	23.9349	24.753	24.3709	23.9014	24.1447	24.9128	25.0929
P42785;P42785-2	P42785;P42785-2	Lysosomal Pro-X carboxypeptidase	PRCP	2	0	0	0		1.01931	0.0275922	0.77925	NaN	NaN	NaN	0	9	9	-0.16329	0.03928	0.02739	-0.0657	-0.08827	-0.24898	-0.11175	0.10638	-0.20945	0.17749	-0.13237	-0.70827	-0.25511	0.09384	0.02065	0.02629	-0.19429	0.00905	27.8168	27.6535	28.0872	28.2646	28.1454	28.013	27.7383	27.7776	27.9082	27.2	27.7041	27.449	27.75	27.8438
P14415	P14415	Sodium/potassium-transporting ATPase subunit beta-2	ATP1B2	1	0	1	0		1.06746	0.0941858	0.780305	NaN	NaN	NaN	0	3	4	NaN	0.52551	NaN	-0.16641	-0.41852	NaN	NaN	NaN	NaN	NaN	-0.63715	-0.04784	NaN	NaN	0.20712	NaN	NaN	0.0219	NaN	22.9259	NaN	23.2418	24.0383	23.4012	22.661	23.1865	23.4471	23.3992	NaN	NaN	23.0706	NaN
Q9H3G5	Q9H3G5	Probable serine carboxypeptidase CPVL	CPVL	1	0	0	0		0.974448	-0.0373422	0.78257	NaN	NaN	NaN	0	9	9	-0.08196	-0.06943	-0.73713	0.04245	0.14078	0.10786	-0.35982	-0.53464	0.11063	0.0574	0.00032	-0.58939	-0.40456	-0.14298	0.06008	-0.14738	-0.0507	0.17203	27.2078	27.1258	26.6109	26.6683	27.0449	27.0452	26.9892	26.9198	27.0846	26.4952	26.7788	26.3742	27.0771	26.9342
P06396;P06396-4;P06396-3;CON__Q3SX14;REV__Q6TDU7-4;REV__Q6TDU7-2;REV__Q6TDU7-3;REV__Q6TDU7	P06396;P06396-4;P06396-3;CON__Q3SX14	Gelsolin	GSN	8	0	0	0	+	1.01017	0.0146044	0.786103	NaN	NaN	NaN	0	9	9	0.02236	-0.03857	0.15067	0.15026	-0.06248	-0.13263	0.09035	-0.11726	0.08818	0.01043	-0.07791	-0.14518	0.13507	-0.01232	-0.02263	0.13475	0.14255	-0.14532	34.307	34.3293	34.4972	34.5076	34.2647	34.1867	34.136	34.0974	34.0469	33.9017	34.4277	34.5628	34.3175	34.3052
Q9HCU0	Q9HCU0	Endosialin	CD248	1	1	0	0		1.02598	0.0370068	0.786385	NaN	NaN	NaN	0	8	9	-0.60806	-0.1634	NaN	0.05957	-0.40003	0.36847	-0.10987	-0.00216	0.02821	-0.07518	-0.27227	0.41761	-0.42934	0.0675	-0.1516	-0.2358	-0.3408	-0.24386	25.4956	24.8876	24.7053	24.6301	24.9541	24.6818	24.8579	24.6945	24.5026	24.9202	24.8569	24.4275	24.8556	24.9231
P15502-5;P15502-2;P15502-1;P15502-4;P15502-7;P15502-6;P15502-12;P15502-13;P15502-10;P15502;P15502-9;P15502-8;P15502-11	P15502-5;P15502-2;P15502-1;P15502-4;P15502-7;P15502-6;P15502-12;P15502-13;P15502-10;P15502;P15502-9	Elastin	ELN	13	0	0	0		0.926686	-0.109847	0.787325	NaN	NaN	NaN	0	5	7	NaN	NaN	NaN	-0.02703	0.26879	0.26227	NaN	-1.09746	1.12556	-0.51486	-0.12911	NaN	0.4493	0.50799	0.14321	NaN	1.24709	-0.18971	NaN	NaN	23.7242	23.2094	24.1522	24.0231	NaN	NaN	NaN	NaN	23.7011	24.1504	23.3514	23.8594
P20916-2;P20916-3;P20916	P20916-2;P20916-3;P20916	Myelin-associated glycoprotein	MAG	3	1	0	0		0.961771	-0.0562352	0.788485	NaN	NaN	NaN	0	7	9	0.04133	0.01616	NaN	-0.22206	-0.40061	-0.34149	NaN	-0.477	-0.17697	-0.58326	-0.59422	-0.34561	-0.84451	-0.22557	0.00454	0.10717	0.12152	0.85952	24.5802	24.6215	25.2557	24.6724	24.6596	24.0654	24.0381	24.0542	24.5501	24.2045	25.0459	24.2014	24.825	24.5995
P09871	P09871	Complement C1s subcomponent;Complement C1s subcomponent heavy chain;Complement C1s subcomponent light chain	C1S	1	0	0	0		0.990437	-0.0138633	0.789587	NaN	NaN	NaN	0	9	9	-0.04997	0.04951	-0.20213	0.08408	0.03238	0.12867	-0.06327	0.13773	-0.13631	-0.08254	-0.06498	-0.0124	-0.0815	0.10782	0.11723	0.02785	0.16695	-0.07297	31.0057	30.9557	30.9985	30.916	31.029	30.964	30.6855	30.7351	31.0401	31.0277	31.1569	31.0754	30.8298	30.9376
P49908	P49908	Selenoprotein P	SEPP1	1	0	0	0		1.01288	0.0184667	0.794366	NaN	NaN	NaN	0	9	9	-0.24808	-0.03402	0.05038	-0.08007	0.13071	0.07225	-0.1371	-0.18638	0.03089	0.03625	0.07199	-0.01139	-0.31661	-0.11354	-0.08797	0.20924	-0.27854	-0.07705	27.8865	27.6384	27.497	27.5333	27.2958	27.3678	27.659	27.625	27.5922	27.5808	27.3167	27.0001	27.7059	27.5923
Q8N3H0;Q96LR4	Q8N3H0	Protein FAM19A2	FAM19A2	2	0	0	0		0.96976	-0.0443007	0.794424	NaN	NaN	NaN	0	4	7	NaN	-0.24872	NaN	0.22005	NaN	-0.00576	NaN	0.00045	NaN	-0.26708	NaN	NaN	0.39825	0.39121	0.22494	-0.15221	-0.23084	-0.11363	NaN	NaN	23.8033	23.5362	24.3828	NaN	24.54	24.2913	NaN	24.3311	24.0706	24.4688	25.0567	25.4479
P01210	P01210	Proenkephalin-A;Synenkephalin;Met-enkephalin;PENK(114-133);PENK(143-183);Met-enkephalin-Arg-Gly-Leu;Leu-enkephalin;PENK(237-258);Met-enkephalin-Arg-Phe	PENK	1	0	0	0		0.988026	-0.0173789	0.795918	NaN	NaN	NaN	0	9	9	-0.11016	-0.02554	0.03413	0.11181	0.25083	0.04697	0.05933	-0.28578	-0.03807	-0.0843	0.01901	0.07697	-0.19698	0.21504	-0.1181	0.11609	0.07682	0.09538	28.2788	28.1686	28.3343	28.25	28.2314	28.2504	28.3538	28.3283	27.9131	27.9901	28.0038	27.8068	28.3741	28.5891
Q9NSC7	Q9NSC7	Alpha-N-acetylgalactosaminide alpha-2,6-sialyltransferase 1	ST6GALNAC1	1	0	1	0		0.973955	-0.0380733	0.797985	NaN	NaN	NaN	0	6	7	-0.27863	-0.10429	NaN	-0.32607	0.25115	0.0883	NaN	NaN	0.10864	NaN	0.06342	NaN	0.19491	0.18083	-0.31815	0.35757	-0.40991	-0.10654	23.4958	23.2172	NaN	23.1666	23.3724	23.4358	23.4371	23.3328	23.4974	NaN	23.0714	23.2663	22.9685	23.1493
P04156-2;P04156	P04156-2;P04156	Major prion protein	PRNP	2	0	0	1		1.01625	0.0232556	0.800253	0.946652	-0.0790942	0.403775	0	9	9	-0.20732	-0.14214	-0.27136	0.19036	-0.00443	-0.04002	-0.13832	0.03069	0.21479	-0.37603	-0.23614	0.23477	-0.07375	0.057	-0.29559	0.20216	-0.10068	0.01121	28.0083	27.801	27.6835	27.3075	27.7887	27.5526	27.4984	27.3562	27.7786	28.0134	27.218	27.1442	27.7786	27.8356
P33908;P33908-2	P33908;P33908-2	Mannosyl-oligosaccharide 1,2-alpha-mannosidase IA	MAN1A1	2	0	1	0		1.0198	0.0282844	0.800421	NaN	NaN	NaN	0	9	9	-0.2102	-0.04666	-0.20947	0.10918	0.50472	-0.16424	-0.14492	0.12254	0.07165	-0.2875	-0.05991	-0.50954	-0.03569	0.15869	0.14627	0.12409	0.20459	0.03704	27.582	27.3718	27.5065	27.219	27.2695	27.2096	27.6898	27.6431	27.6918	27.1822	27.6788	27.6431	27.6015	27.7602
Q08174;Q08174-2	Q08174;Q08174-2	Protocadherin-1	PCDH1	2	1	0	0		0.984842	-0.0220356	0.801877	NaN	NaN	NaN	0	8	9	0.00556	0.05727	NaN	0.03909	0.07083	0.07424	-0.52257	-0.04906	0.2368	-0.05321	0.00226	-0.00564	-0.18402	0.24439	0.03382	0.06505	0.11284	-0.11599	26.6248	26.6303	26.3802	26.327	26.6932	26.6955	26.6108	26.668	26.7823	26.7767	26.4698	26.2857	26.5622	26.8066
P23471-2;P23471;P23471-3	P23471-2;P23471;P23471-3	Receptor-type tyrosine-protein phosphatase zeta	PTPRZ1	3	1	0	0		0.987024	-0.0188422	0.807413	0.962722	-0.0548084	0.45566	0	9	9	0.023	-0.12116	-0.39213	0.01222	-0.24083	0.01892	0.2299	0.10218	-0.00896	0.04087	0.01531	0.02419	-0.21883	-0.10595	-0.20792	0.14846	-0.03633	0.13292	29.3986	29.4216	29.445	29.4858	29.699	29.7143	29.3121	29.191	29.5192	29.5434	29.1501	28.9312	29.5179	29.412
P11717	P11717	Cation-independent mannose-6-phosphate receptor	IGF2R	1	1	0	0		0.974295	-0.03757	0.807803	NaN	NaN	NaN	0	6	7	-0.02959	0.46736	NaN	0.19791	-0.3184	0.02567	NaN	-0.43811	NaN	0.01751	NaN	0.20256	0.02901	-0.03599	0.07361	0.2506	NaN	-0.38533	23.4459	23.4164	23.6522	23.6697	23.6631	NaN	23.5623	24.0297	23.5079	23.7104	23.6954	23.7244	23.5614	23.5254
Q9P121-4;Q9P121-3;Q9P121-2;Q9P121	Q9P121-4;Q9P121-3;Q9P121-2;Q9P121	Neurotrimin	NTM	4	0	0	1		0.981989	-0.0262211	0.807812	NaN	NaN	NaN	0	9	9	0.00083	0.13326	-0.34084	-0.13495	-0.35021	-0.06181	0.40383	0.20654	-0.07211	-0.42651	-0.22416	0.11998	0.03006	0.15296	0.17056	0.13228	0.08484	-0.01948	29.7522	29.753	29.8786	29.4521	29.8992	29.6751	29.5199	29.6532	29.9266	30.0466	29.7068	29.7369	29.7996	29.9525
P54289-2;P54289-3;P54289-5;P54289;P54289-4	P54289-2;P54289-3;P54289-5;P54289;P54289-4	Voltage-dependent calcium channel subunit alpha-2/delta-1;Voltage-dependent calcium channel subunit alpha-2-1;Voltage-dependent calcium channel subunit delta-1	CACNA2D1	5	1	0	0		0.986406	-0.0197467	0.808124	0.781907	-0.354932	0.330164	0	9	9	0.03768	0.01174	-0.48747	-0.15475	0.12201	-0.08612	-0.20913	0.28072	0.01186	-0.06513	-0.04225	0.06501	-0.25759	0.03951	0.05125	0.01467	-0.0291	-0.07211	29.7614	29.7991	28.8882	28.8231	29.3839	29.3417	29.6151	29.6268	29.4762	29.5412	29.8204	29.5628	29.8888	29.9283
Q8IZP7;O60243-2;O60243	Q8IZP7	Heparan-sulfate 6-O-sulfotransferase 3	HS6ST3	3	0	1	0		0.971722	-0.0413844	0.808913	0.675575	-0.565812	0.122575	0	8	9	0.27871	0.22961	NaN	-0.04563	-0.01692	-0.2165	-0.98495	-0.19998	0.60486	0.11439	-0.21494	-0.01037	0.11242	0.33608	-0.21136	0.02361	-0.01258	-0.15944	24.775	25.0537	24.3512	24.4656	25.2352	25.0203	24.2018	24.4314	24.9364	24.926	24.6851	24.7975	25.0555	25.3916
Q9Y279-2;Q9Y279;Q9Y279-3	Q9Y279-2;Q9Y279	V-set and immunoglobulin domain-containing protein 4	VSIG4	3	1	0	0		1.01743	0.024931	0.810039	NaN	NaN	NaN	0	7	9	0.10609	0.07043	NaN	-0.37503	-0.25256	0.2747	NaN	0.23321	-0.13262	-0.0184	-0.09708	0.13739	-0.13741	-0.02013	0.07354	0.1859	-0.10439	-0.34123	25.2721	25.3782	24.4483	24.4299	25.4039	25.3068	24.4951	24.5656	25.1152	25.2526	25.5647	25.4273	25.0397	25.0195
Q8WZA1;Q8WZA1-2	Q8WZA1;Q8WZA1-2	Protein O-linked-mannose beta-1,2-N-acetylglucosaminyltransferase 1	POMGNT1	2	0	1	0		0.986869	-0.0190689	0.810807	NaN	NaN	NaN	0	9	9	0.01011	-0.07577	0.07678	-0.30862	0.25424	0.0106	0.07489	-0.08364	0.15006	-0.08426	-0.00909	-0.25087	0.13592	0.27962	0.2695	0.01367	-0.07477	0.00055	27.4941	27.5042	27.6634	27.5791	27.7624	27.7533	27.5407	27.4649	27.7246	27.4737	27.9143	28.0502	27.7802	28.0599
P07996;CON__Q28194;P07996-2	P07996;CON__Q28194;P07996-2	Thrombospondin-1	THBS1	3	0	0	0	+	1.03604	0.051083	0.811176	NaN	NaN	NaN	0	4	5	-0.35168	NaN	NaN	NaN	NaN	-0.06238	NaN	-0.84854	0.2403	-0.28584	-0.34975	NaN	-0.32866	NaN	-0.20828	NaN	-0.36076	NaN	23.6798	23.3281	23.2216	22.9357	24.2007	23.851	NaN	NaN	NaN	NaN	24.4826	24.154	NaN	23.4836
P11142;P11142-2	P11142;P11142-2	Heat shock cognate 71 kDa protein	HSPA8	2	0	0	0		1.06111	0.0855725	0.812318	NaN	NaN	NaN	0	4	4	NaN	NaN	NaN	-0.05995	1.20829	0.09997	NaN	-0.10947	NaN	NaN	0.49165	NaN	NaN	0.35863	-0.18954	0.13581	NaN	NaN	23.8665	NaN	23.9972	NaN	24.2408	24.7325	NaN	NaN	24.3291	NaN	24.133	NaN	24.7316	25.0903
P01023;CON__ENSEMBL:ENSBTAP00000024146	P01023	Alpha-2-macroglobulin	A2M	2	0	0	0		1.01485	0.0212633	0.81313	NaN	NaN	NaN	0	9	9	-0.04037	0.08192	0.17166	0.06429	-0.5758	0.3428	-0.11121	0.10945	-0.01521	-0.1049	-0.08759	0.00769	0.02762	0.00549	0.13255	-0.09378	-0.06979	0.01887	34.012	33.9716	33.8608	33.7559	33.8561	33.7685	33.8329	33.9148	34.181	34.1887	34.342	34.3696	34.136	34.1415
P26927;Q2TV78;Q2TV78-2	P26927	Hepatocyte growth factor-like protein;Hepatocyte growth factor-like protein alpha chain;Hepatocyte growth factor-like protein beta chain	MST1	3	0	0	0		1.02286	0.032614	0.814225	NaN	NaN	NaN	0	9	8	-0.11736	0.19473	-0.23598	0.01829	-0.41256	0.13686	-0.28986	-0.09659	-0.3572	-0.1218	-0.25074	-0.37143	-0.39721	NaN	-0.7192	0.30714	0.09406	0.16745	25.3025	25.1851	25.494	25.3722	25.3169	25.0662	24.9547	25.1494	25.7179	25.3465	25.6659	25.2687	25.4993	NaN
P07602;P07602-2;P07602-3	P07602;P07602-2;P07602-3	Prosaposin;Saposin-A;Saposin-B-Val;Saposin-B;Saposin-C;Saposin-D	PSAP	3	0	0	0		0.990027	-0.01446	0.820164	0.488874	-1.03247	0.00450353	0	9	9	0.17293	0.1026	-0.20921	0.008	-0.20521	-0.0234	-0.0382	0.09982	-0.17877	-0.15435	0.02683	-0.17753	0.15753	0.0595	0.09854	-0.08842	-0.12662	0.06322	30.6326	30.8056	30.6912	30.5369	30.849	30.8758	30.4591	30.5617	30.739	30.5615	30.3082	30.4658	30.3343	30.3938
Q92765	Q92765	Secreted frizzled-related protein 3	FRZB	1	0	0	0		1.0339	0.0481	0.820965	NaN	NaN	NaN	0	9	9	-0.16719	0.02275	0.2557	0.07345	0.55482	-0.45289	0.24204	-0.52561	-0.21986	0.04651	-0.66711	-0.76258	0.26684	-0.38312	-0.02296	0.19049	0.92763	-0.24539	26.5079	26.3407	26.7586	26.8051	27.1113	26.4442	26.7549	26.7777	27.4289	26.6663	26.773	27.0399	26.5053	26.1221
P80723;P80723-2	P80723;P80723-2	Brain acid soluble protein 1	BASP1	2	0	0	0		0.972697	-0.0399378	0.82644	NaN	NaN	NaN	0	9	9	0.01307	0.00968	-1.1466	-0.18341	0.19741	0.18238	-0.22071	0.22676	-0.05308	0.24447	-0.33573	0.45563	0.10333	-0.02054	-0.59458	-0.01544	-0.43606	-0.01614	26.4994	26.5125	25.73	25.9745	26.9032	26.5675	25.9999	26.0096	26.6538	27.1094	26.14	26.2433	27.2456	27.2251
P68871	P68871	Hemoglobin subunit beta;LVV-hemorphin-7;Spinorphin	HBB	1	0	0	0		1.72245	0.784461	0.826962	NaN	NaN	NaN	0	9	6	-7.13759	-4.98361	-6.29027	0.41079	14.3435	-2.42037	8.52096	7.0431	2.82382	NaN	4.47185	-7.69399	3.00826	6.62046	NaN	-0.01356	NaN	-2.89287	34.5654	27.4278	19.4346	NaN	30.8739	35.3458	33.0449	28.0613	35.4723	27.7783	25.374	28.3822	26.9388	33.5592
O95502	O95502	Neuronal pentraxin receptor	NPTXR	1	0	1	0		1.01767	0.0252689	0.827383	0.573752	-0.801502	0.0831942	0	9	9	-0.11875	-0.00486	-0.46563	0.24197	0.26772	0.06961	-0.10905	-0.09807	0.07778	-0.40456	-0.27937	-0.33356	0.39889	0.18984	0.05525	0.04574	0.03147	-0.0704	30.2241	30.1054	29.912	29.5074	29.9717	29.6924	29.9134	29.9086	29.9477	29.6141	29.6735	30.0724	29.9133	30.1031
P01011;P01011-2;P01011-3	P01011	Alpha-1-antichymotrypsin;Alpha-1-antichymotrypsin His-Pro-less	SERPINA3	3	0	0	0		1.00891	0.0128044	0.829914	NaN	NaN	NaN	0	9	9	0.05538	0.01284	-0.19056	0.06123	0.02223	0.25583	0.09293	0.14698	-0.11887	0.05291	0.05012	-0.0983	-0.1009	0.16857	-0.04573	0.10465	0.18958	-0.09815	33.787	33.8424	33.9824	34.0354	33.7139	33.764	34.0136	34.0265	33.5751	33.4768	33.8989	33.798	33.5594	33.728
P78324;P78324-2;P78324-4;Q5TFQ8;Q9P1W8-3;O00241-2;Q9P1W8-4;Q9P1W8-2;Q9P1W8;O00241	P78324;P78324-2;P78324-4;Q5TFQ8	Tyrosine-protein phosphatase non-receptor type substrate 1;Signal-regulatory protein beta-1 isoform 3	SIRPA;SIRPB1	10	1	0	0		1.02141	0.0305633	0.83068	NaN	NaN	NaN	0	8	9	-0.20397	-0.05616	NaN	0.17074	-0.33893	-0.09845	0.9316	0.41471	0.0571	0.19813	0.13262	0.25834	0.17766	0.01653	0.00692	-0.07569	-0.03959	0.03623	27.5961	27.3922	27.1636	27.3617	27.6991	27.8317	27.3694	27.3132	27.501	27.7594	27.4032	27.5808	27.7603	27.7769
P04075;P04075-2	P04075;P04075-2	Fructose-bisphosphate aldolase A	ALDOA	2	0	0	0		0.985615	-0.0209033	0.834417	NaN	NaN	NaN	0	9	9	-0.2033	0.16339	-0.44085	-0.0699	0.42974	-0.13792	-0.11058	0.1169	0.00049	-0.01518	0.17398	-0.18726	-0.30282	0.1671	0.05317	0.04564	-0.09254	0.09401	28.8163	28.613	28.7082	28.693	29.1806	29.3545	28.4779	28.6412	29.2136	29.0264	28.927	28.6242	29.2833	29.4504
P61769	P61769	Beta-2-microglobulin;Beta-2-microglobulin form pI 5.3	B2M	1	0	0	0		0.981628	-0.0267511	0.834484	NaN	NaN	NaN	0	9	9	-0.2189	0.40696	-0.6209	-0.05422	0.12857	0.04015	0.26765	0.09044	-0.05207	-0.16424	-0.3481	0.32009	-0.03879	-0.04146	-0.10756	0.09428	0.11773	0.39649	33.2484	33.0295	32.5799	32.4157	33.1325	32.7844	32.5834	32.9904	32.8179	33.138	32.8137	32.7749	32.5079	32.4664
P17936;P17936-2	P17936;P17936-2	Insulin-like growth factor-binding protein 3	IGFBP3	2	0	0	0		0.981358	-0.0271488	0.834784	0.830075	-0.268687	0.23733	0	8	8	-0.35491	NaN	-0.19757	-0.0724	-0.34148	-0.02356	0.31651	-0.39308	0.12237	0.201	-0.31605	-0.39568	0.23358	NaN	-0.32849	-0.11645	0.1731	-0.17794	25.3696	25.0146	25.8255	26.0265	24.9999	24.6839	24.5331	NaN	25.6911	25.2954	26.4795	26.7131	NaN	25.6198
Q04756;CON__ENSEMBL:ENSBTAP00000023055	Q04756	Hepatocyte growth factor activator;Hepatocyte growth factor activator short chain;Hepatocyte growth factor activator long chain	HGFAC	2	0	0	0		0.977886	-0.0322611	0.834928	NaN	NaN	NaN	0	9	9	-0.09257	-0.35539	0.31234	0.06508	-0.61647	-0.17906	0.29636	0.00023	0.47172	0.30763	-0.43556	-0.28453	0.39909	0.39709	0.07847	-0.0402	-0.115	-0.1144	24.1325	24.0399	25.0971	25.4047	24.3509	23.9153	25.6211	25.2657	23.7771	23.4925	25.0331	25.4322	25.122	25.5191
Q96BZ4	Q96BZ4	Phospholipase D4	PLD4	1	0	0	0		1.02163	0.0308767	0.835078	NaN	NaN	NaN	0	9	9	-0.17415	-0.18306	0.19331	0.29322	-0.13493	0.1049	-0.04965	-0.19785	-0.04446	0.31803	-0.31658	-0.89692	0.15303	0.24682	0.1901	0.01544	0.19148	-0.37196	25.2089	25.0347	24.8402	25.1583	26.1617	25.8452	25.3425	25.1594	25.2595	24.3626	25.9455	26.0985	25.1737	25.4205
Q86SF2	Q86SF2	N-acetylgalactosaminyltransferase 7	GALNT7	1	0	1	0		1.02212	0.0315617	0.836472	NaN	NaN	NaN	0	8	9	-0.15429	0.10904	NaN	0.08611	0.20267	0.04202	0.00118	-0.53003	0.21718	0.10492	-0.86934	0.11035	-0.28186	0.16912	0.27821	0.10314	0.20027	-0.12825	23.9075	23.7532	24.3247	24.4296	25.2938	24.4245	24.1894	24.2984	24.3536	24.464	24.6181	24.3363	24.5271	24.6962
Q14982-2;Q14982;Q14982-4;Q14982-3	Q14982-2;Q14982;Q14982-4;Q14982-3	Opioid-binding protein/cell adhesion molecule	OPCML	4	0	0	1		1.01257	0.0180244	0.83819	NaN	NaN	NaN	0	9	9	-0.07499	-0.23501	0.08638	-0.01027	-0.01805	0.09603	-0.44495	0.2764	0.09532	-0.10936	0.00922	0.12345	-0.23159	0.15145	0.10354	-0.04648	-0.12174	-0.26985	27.3407	27.2657	27.0692	26.9598	27.3668	27.376	26.9888	26.7538	27.4518	27.5752	27.4789	27.2473	27.3768	27.5283
Q8WVQ1;Q8WVQ1-3;Q8WVQ1-2	Q8WVQ1;Q8WVQ1-3;Q8WVQ1-2	Soluble calcium-activated nucleotidase 1	CANT1	3	0	1	0		1.01394	0.0199733	0.840716	0.50629	-0.981963	0.0238376	0	9	9	0.06633	0.04238	-0.64249	0.13913	-0.04326	-0.07452	-0.16961	0.18161	0.13548	-0.24409	-0.18881	0.06406	-0.22875	0.17382	-0.0476	0.03385	0.04442	-0.15161	26.717	26.7833	26.5509	26.3069	26.8404	26.6516	26.7523	26.7946	26.7261	26.7902	26.5072	26.2785	26.5101	26.6839
P05060	P05060	Secretogranin-1;PE-11;GAWK peptide;CCB peptide	CHGB	1	0	0	0		0.985555	-0.0209922	0.841117	NaN	NaN	NaN	0	9	9	-0.13901	0.12723	-0.5321	0.09267	-0.16169	0.13167	0.08963	0.11349	0.13172	-0.02106	0.04094	0.37266	-0.36492	0.01083	-0.14406	0.21482	0.05175	-0.11842	33.6487	33.5097	33.3798	33.3588	33.1405	33.1815	33.4029	33.5301	32.998	33.3706	32.9444	32.5795	33.5069	33.5177
Q9Y287;Q9Y287-2	Q9Y287	Integral membrane protein 2B;BRI2, membrane form;BRI2 intracellular domain;BRI2C, soluble form;Bri23 peptide	ITM2B	2	0	1	0		0.982917	-0.0248578	0.841877	NaN	NaN	NaN	0	9	9	0.11356	-0.35129	-0.24329	-0.04098	0.12006	0.14148	0.06699	-0.44144	0.45664	-0.24885	0.15313	-0.51556	0.17006	0.08006	0.04613	0.20928	0.11141	0.03979	27.5234	27.637	27.6071	27.3583	27.9281	28.0813	27.6099	27.2586	27.8802	27.3646	27.2984	27.4685	27.3733	27.4533
Q9BU40-2;Q9BU40-4;Q9BU40-5;Q9BU40;Q9BU40-6;Q9BU40-3	Q9BU40-2;Q9BU40-4;Q9BU40-5;Q9BU40;Q9BU40-6;Q9BU40-3	Chordin-like protein 1	CHRDL1	6	0	0	0		0.986153	-0.0201167	0.843683	NaN	NaN	NaN	0	9	9	-0.01708	-0.20097	0.09986	-0.2691	0.01702	-0.15366	0.16207	-0.39407	0.38138	0.20766	-0.18116	-0.18142	-0.19329	0.32851	-0.11395	-0.01452	0.01504	-0.06037	26.6736	26.6565	26.4373	26.645	26.8033	26.6221	26.6683	26.4673	26.7846	26.6031	26.162	25.9687	26.5388	26.8673
P01042;CON__P01045-1;CON__Q2KJ62;CON__P01044-1	P01042	Kininogen-1;Kininogen-1 heavy chain;T-kinin;Bradykinin;Lysyl-bradykinin;Kininogen-1 light chain;Low molecular weight growth-promoting factor	KNG1	4	0	0	0		1.05173	0.0727681	0.845062	NaN	NaN	NaN	0	9	8	-0.60128	-0.00828	-0.32624	-0.35015	-0.09276	-0.46237	1.90495	0.58593	1.07438	0.09651	0.42353	-1.05403	-0.16305	0.51682	-0.16836	1.17255	0.12649	NaN	26.6309	26.0296	26.9485	27.045	25.9313	26.3548	27.06	27.0517	26.3297	25.2756	27.7928	27.6298	27.2122	27.729
Q01995	Q01995	Transgelin	TAGLN	1	0	0	0		1.02939	0.04179	0.847039	NaN	NaN	NaN	0	9	9	0.50722	-0.34294	0.34712	-0.09799	-0.20553	-0.37183	0.46818	-0.63243	0.55583	-0.28011	0.17983	-0.42629	-0.75406	0.14335	0.58864	0.53264	0.20343	-0.33591	26.3777	26.8849	25.7925	25.5124	26.4003	26.5802	26.4185	26.0756	26.087	25.6607	27.6822	26.9282	26.2867	26.43
P04004;CON__Q3ZBS7	P04004	Vitronectin;Vitronectin V65 subunit;Vitronectin V10 subunit;Somatomedin-B	VTN	2	0	0	0		0.989295	-0.0155267	0.848458	NaN	NaN	NaN	0	9	9	0.27324	0.09036	0.0951	-0.05543	-0.135	-0.16935	0.03911	-0.04707	0.11402	0.04028	0.09603	-0.31022	0.25895	0.08925	0.19406	-0.00178	0.21211	-0.23396	30.6078	30.881	31.0559	31.0962	30.4057	30.5017	30.9906	31.081	30.8524	30.5422	31.0193	31.2782	30.8557	30.945
B9A064;P0CG04	B9A064;P0CG04	Immunoglobulin lambda-like polypeptide 5;Ig lambda-1 chain C regions	IGLL5;IGLC1	2	0	0	0		1.02002	0.0285967	0.848631	NaN	NaN	NaN	0	9	9	0.02585	0.25532	0.83803	0.24312	-0.3196	-0.0638	0.38742	-0.10691	-0.29073	0.39659	0.18083	0.12128	0.16056	-0.018	0.42685	-0.13969	-0.09411	-0.32298	26.5596	26.5855	26.3298	26.7264	25.3485	25.5293	26.0646	26.3199	26.6014	26.7227	26.5365	26.6971	26.1954	26.1774
P02750;CON__Q2KIF2	P02750	Leucine-rich alpha-2-glycoprotein	LRG1	2	0	0	0		1.03206	0.0455211	0.849522	NaN	NaN	NaN	0	9	9	0.34057	0.06512	-0.72987	0.40082	0.08535	0.38013	0.50434	0.98653	-0.9584	-0.26245	0.11433	0.2755	0.21551	0.70516	0.22546	-0.33536	0.16034	-0.43359	28.6771	29.0177	28.896	28.6336	28.8548	28.9691	29.2265	29.2916	28.8296	29.1051	29.0077	29.2233	27.4849	28.1901
P62937;P62937-2;P0DN26;A0A0B4J2A2;A0A075B759;Q9Y536;F5H284;P0DN37	P62937;P62937-2	Peptidyl-prolyl cis-trans isomerase A;Peptidyl-prolyl cis-trans isomerase A, N-terminally processed	PPIA	8	0	0	0		1.02748	0.0391156	0.851313	NaN	NaN	NaN	0	9	9	-0.13534	-0.00657	-0.65368	-0.18609	1.27424	-0.23856	0.12664	-0.04074	-0.04915	-0.02846	-0.28288	-0.54776	0.02626	-0.14643	0.35197	0.14303	-0.26987	0.49285	26.3706	26.2353	26.3272	26.2987	26.8404	26.5575	26.5283	26.5217	26.9459	26.3982	26.9611	26.9874	26.9543	26.8078
P20774	P20774	Mimecan	OGN	1	0	0	0		0.977664	-0.0325889	0.851701	NaN	NaN	NaN	0	9	9	-0.07329	-0.30055	0.1966	-0.1186	0.28604	0.06515	-0.24319	-0.30133	-0.18243	-0.2436	-0.26872	-1.03635	0.37146	0.29982	0.36965	0.24115	0.20112	-0.31283	30.4648	30.3915	31.2832	31.0396	30.8234	30.5546	31.166	30.8655	30.8039	29.7675	31.0229	31.3943	30.4146	30.7144
Q99878;Q96KK5;Q9BTM1;Q16777;Q93077;Q7L7L0;Q6FI13;P20671;P0C0S8;P04908;Q71UI9-2;Q71UI9;P0C0S5;Q96QV6;P16104;Q9BTM1-2;Q71UI9-5;Q71UI9-3;Q71UI9-4;Q8IUE6	Q99878;Q96KK5;Q9BTM1;Q16777;Q93077;Q7L7L0;Q6FI13;P20671;P0C0S8;P04908;Q71UI9-2;Q71UI9;P0C0S5;Q96QV6;P16104;Q9BTM1-2	Histone H2A type 1-J;Histone H2A type 1-H;Histone H2A.J;Histone H2A type 2-C;Histone H2A type 1-C;Histone H2A type 3;Histone H2A type 2-A;Histone H2A type 1-D;Histone H2A type 1;Histone H2A type 1-B/E;Histone H2A.V;Histone H2A.Z;Histone H2A type 1-A;Histone H2AX	HIST1H2AJ;HIST1H2AH;H2AFJ;HIST2H2AC;HIST1H2AC;HIST3H2A;HIST2H2AA3;HIST1H2AD;HIST1H2AG;HIST1H2AB;H2AFV;H2AFZ;HIST1H2AA;H2AFX	20	0	0	0		0.87809	-0.18756	0.85267	NaN	NaN	NaN	0	3	6	-0.3905	NaN	-1.68601	NaN	NaN	NaN	NaN	NaN	0.03137	0.06753	NaN	-3.04437	1.10676	NaN	NaN	0.44395	0.0207	-1.55949	21.6719	21.2814	21.7936	21.8612	NaN	21.4101	22.49	NaN	25.2367	22.1923	22.5155	23.6222	NaN	NaN
P48745	P48745	Protein NOV homolog	NOV	1	0	0	0		1.01054	0.0151267	0.85512	1.22559	0.293471	0.615237	0	9	9	-0.30917	-0.04233	0.21515	0.26316	-0.11475	0.33374	0.14595	-0.21993	-0.05105	0.04177	-0.10095	0.09107	-0.01045	0.1655	0.06363	0.0376	-0.12426	-0.07928	28.2475	27.9383	27.5086	27.5504	28.1421	28.0411	27.5214	27.4791	28.1419	28.233	27.1034	27.0929	27.8908	28.0563
P55291;O60346	P55291	Cadherin-15	CDH15	2	1	0	0		0.991898	-0.0117367	0.857772	NaN	NaN	NaN	0	9	9	0.16019	-0.0697	-0.24514	0.06892	0.05801	0.04129	-0.09952	-0.21613	0.07924	0.00037	-0.10647	-0.16074	-0.21939	-0.03697	0.01241	0.16286	0.15251	0.07821	26.1055	26.2657	27.2048	27.2052	26.5563	26.4498	26.993	26.9233	26.3308	26.17	26.1742	25.9548	26.4516	26.4147
Q14956-2;Q14956	Q14956-2;Q14956	Transmembrane glycoprotein NMB	GPNMB	2	1	0	0		1.01801	0.0257504	0.859659	NaN	NaN	NaN	0	8	6	0.11437	0.1337	NaN	-0.56938	0.07672	0.51716	-0.22063	-0.00876	-0.11287	-0.03673	-0.22334	0.04312	NaN	0.21997	NaN	0.01809	NaN	-0.22788	23.6672	23.7816	23.9942	23.9575	23.9769	23.7536	23.0766	23.2103	23.6917	23.7348	23.6137	NaN	23.4466	23.6666
O94919	O94919	Endonuclease domain-containing 1 protein	ENDOD1	1	0	0	0		0.983548	-0.0239322	0.859797	NaN	NaN	NaN	0	9	9	-0.21564	-0.13861	-0.07539	0.10489	-0.24913	0.2281	-0.04056	-0.36593	-0.08214	-0.56966	0.08988	0.58007	0.006	-0.28713	0.32	-0.31722	-0.15271	-0.28825	27.4054	27.1898	27.4317	26.8621	27.1779	27.2678	27.3564	27.2178	27.0997	27.6798	27.2374	27.2434	27.3981	27.111
P25311	P25311	Zinc-alpha-2-glycoprotein	AZGP1	1	0	0	0		0.98245	-0.0255444	0.86145	NaN	NaN	NaN	0	9	9	-0.03597	-0.00244	0.75798	-0.11992	-0.62879	-0.27774	-0.04378	0.1109	0.1981	0.09001	0.18732	0.36485	-0.0895	-0.37995	0.16386	-0.16053	0.00022	0.01196	27.2351	27.1991	27.1757	27.2657	26.8035	26.9909	27.6634	27.661	27.023	27.3878	27.4723	27.3828	27.3042	26.9242
O95633-2;O95633	O95633-2;O95633	Follistatin-related protein 3	FSTL3	2	0	0	0		0.981527	-0.0269001	0.863476	NaN	NaN	NaN	0	8	9	-0.16236	-0.14183	-0.03065	0.05283	0.51767	0.10547	NaN	-0.40628	0.10282	-0.31412	0.20974	-0.03706	-0.25905	0.83234	-0.27591	0.09284	-0.07498	0.11068	25.1889	25.0265	24.8761	24.562	25.0774	25.2872	24.7533	24.6115	24.6439	24.6069	24.9048	24.6458	25.0884	25.9207
Q9HCB6	Q9HCB6	Spondin-1	SPON1	1	0	0	0		0.989404	-0.0153689	0.865786	0.981576	-0.0268287	0.66264	0	9	9	-0.52296	0.04098	-0.19417	-0.17641	0.08934	-0.03778	0.06957	-0.18678	0.24634	-0.15857	-0.02789	0.04959	-0.19204	-0.275	-0.01826	-0.10632	0.22588	-0.03094	27.0253	26.5023	27.0988	26.9402	26.9891	26.9612	26.9125	26.9535	27.0621	27.1117	26.875	26.683	27.1563	26.8813
Q6P9A2;Q6P9A2-2	Q6P9A2	Polypeptide N-acetylgalactosaminyltransferase 18	GALNT18	2	0	1	0		0.976262	-0.034659	0.867021	NaN	NaN	NaN	0	8	9	-0.0824	0.16772	NaN	-0.57566	-0.2025	-0.34149	0.60227	0.00741	0.068	-0.24398	-0.91505	0.23373	-0.2012	-0.10791	-0.02109	0.36393	0.78672	0.01555	24.8048	24.7224	25.2027	24.9587	24.9933	24.0783	24.9424	25.1102	24.412	24.6458	25.0191	24.8179	25.3671	25.2592
P55283;P55283-2	P55283;P55283-2	Cadherin-4	CDH4	2	1	0	0		1.01255	0.0179978	0.867545	0.482764	-1.05061	0.123083	0	8	9	-0.15218	-0.2844	NaN	0.20698	0.19398	-0.29415	0.16307	-0.12244	0.05762	0.22961	0.07845	0.01606	-0.27305	0.06788	-0.32217	-0.40435	0.1299	0.05523	25.854	25.7018	25.3055	25.5351	25.7345	25.813	25.6608	25.3764	25.9364	25.9525	25.9076	25.6346	25.922	25.9899
P80108;P80108-2	P80108	Phosphatidylinositol-glycan-specific phospholipase D	GPLD1	2	0	0	0		0.984392	-0.0226958	0.867789	NaN	NaN	NaN	0	8	9	0.00379	0.06481	0.76776	0.30679	0.05551	-0.20756	NaN	0.02509	-0.18173	0.4491	-0.13368	0.07249	0.56274	0.1236	0.03155	0.18499	-0.03641	-0.11135	25.251	25.2548	25.4818	25.9309	24.671	24.5374	25.7413	25.8061	24.9414	25.0139	24.9784	25.5411	25.5149	25.6385
Q9Y639-3;Q9Y639-1;Q9Y639-4;Q9Y639-5;Q9Y639	Q9Y639-3;Q9Y639-1;Q9Y639-4;Q9Y639-5;Q9Y639	Neuroplastin	NPTN	5	1	0	0		1.02329	0.0332133	0.870098	NaN	NaN	NaN	0	5	9	-0.28913	NaN	NaN	-0.19491	-0.44514	0.20186	NaN	0.41682	NaN	0.23206	0.00713	-0.1227	-0.24818	0.3155	-0.02284	-0.08149	-0.92401	-0.01329	24.1033	23.8142	23.9458	24.1779	23.8905	23.8976	NaN	NaN	24.1776	24.0549	24.1534	23.9053	24.3017	24.6172
P22105;P22105-3;P22105-4;Q16473;P22105-2	P22105;P22105-3;P22105-4	Tenascin-X	TNXB	5	0	0	0		0.990011	-0.0144833	0.87348	NaN	NaN	NaN	0	9	9	0.29861	0.08802	0.03828	0.10958	0.13737	-0.32297	-0.09959	0.18504	-0.14766	0.15001	-0.26114	0.1564	0.04316	0.39463	0.0443	0.09735	-0.1051	-0.10258	26.4121	26.7107	26.9745	27.1245	26.9443	26.6831	26.9419	27.0299	26.7214	26.8778	26.4808	26.5239	26.7338	27.1284
P02753	P02753	Retinol-binding protein 4;Plasma retinol-binding protein(1-182);Plasma retinol-binding protein(1-181);Plasma retinol-binding protein(1-179);Plasma retinol-binding protein(1-176)	RBP4	1	0	0	0		1.01335	0.0191356	0.874368	NaN	NaN	NaN	0	9	9	-0.17676	-0.07775	0.78514	0.06554	-0.07212	-0.05345	0.00294	-0.11405	0.02743	-0.21224	0.05342	-0.13268	0.08307	-0.23438	0.15913	-0.05275	0.44279	0.10834	30.3185	30.1417	30.4773	30.2651	29.6511	29.7045	30.2672	30.1894	30.1964	30.0637	30.5812	30.6642	30.0159	29.7815
P01860	P01860	Ig gamma-3 chain C region	IGHG3	1	0	0	0		0.992835	-0.0103744	0.874433	NaN	NaN	NaN	0	9	9	0.00766	0.02252	0.27544	-0.04863	-0.16676	-0.26016	0.03782	0.01891	0.09525	-0.01769	0.06626	0.25118	-0.01502	0.11747	-0.06816	-0.1438	-0.02348	-0.09134	33.1319	33.1396	33.0463	33.0286	32.4951	32.5614	33.3564	33.3789	33.0344	33.2855	33.3444	33.3294	33.4838	33.6012
P04278;P04278-5;P04278-4;P04278-2;P04278-3;CON__Q6T181	P04278;P04278-5;P04278-4;P04278-2;P04278-3	Sex hormone-binding globulin	SHBG	6	0	0	0		0.981136	-0.0274756	0.874774	NaN	NaN	NaN	0	9	9	-0.04246	-0.12229	0.53143	0.10282	-0.44676	-0.67249	-0.29141	-0.63638	0.35308	-0.11954	-0.53085	-0.39667	0.13343	-0.47283	0.22787	-0.086	0.24792	0.01949	26.2957	26.2533	26.7299	26.6103	25.7672	25.2364	25.1752	25.0529	26.2565	25.8598	25.3278	25.4612	25.3559	24.883
O14498	O14498	Immunoglobulin superfamily containing leucine-rich repeat protein	ISLR	1	0	0	0		0.990092	-0.0143656	0.876219	NaN	NaN	NaN	0	9	9	0.16536	0.10274	0.42166	-0.3826	0.06536	-0.13918	0.1426	-0.22111	0.24355	0.06379	0.07915	-0.13269	0.22843	0.06729	0.09055	0.10035	-0.09422	0.12502	28.116	28.2814	28.3988	28.4626	28.0653	28.1445	28.1937	28.2965	27.9396	27.8069	28.3525	28.581	28.1253	28.1926
Q6UXB8;Q6UXB8-2	Q6UXB8;Q6UXB8-2	Peptidase inhibitor 16	PI16	2	1	0	0		1.0118	0.0169278	0.879098	NaN	NaN	NaN	0	9	9	-0.1348	0.12697	0.21668	0.39784	-0.43926	-0.01244	-0.19789	0.03347	-0.34127	-0.14788	0.17301	0.14036	-0.16925	0.02014	-0.45595	0.03987	-0.03375	-0.0696	28.2441	28.1093	28.0897	27.9418	28.3483	28.5213	28.2998	28.4267	28.4657	28.606	28.268	28.0987	28.1577	28.1779
P04406;P04406-2;O14556	P04406;P04406-2	Glyceraldehyde-3-phosphate dehydrogenase	GAPDH	3	0	0	0		1.03076	0.0437056	0.880079	NaN	NaN	NaN	0	9	9	-0.12521	-0.42853	-0.53451	-0.07841	2.11732	-0.18282	-0.05651	-0.10149	0.12071	-0.2095	-0.42421	-0.45311	0.19388	0.42119	0.39684	0.22147	-0.00386	0.1945	27.9919	27.8667	29.0403	28.8308	28.5612	28.137	28.1065	27.678	27.4576	27.0045	27.9705	28.1644	27.736	28.1572
P02787;CON__Q2HJF0	P02787	Serotransferrin	TF	2	0	0	0		0.977476	-0.0328667	0.880189	NaN	NaN	NaN	0	9	9	0.8889	0.12059	0.59293	-0.37569	-1.11979	0.39595	-0.37613	-0.28201	-0.0851	-0.03991	-0.07766	0.35443	0.06617	-0.25233	0.1182	-0.37078	0.13853	0.1188	35.4708	36.3597	36.4913	36.4514	35.8412	35.7636	36.1362	36.2568	35.76	36.1144	36.6439	36.7101	36.1199	35.8676
Q9NS98	Q9NS98	Semaphorin-3G	SEMA3G	1	0	0	0		0.986787	-0.0191889	0.880618	NaN	NaN	NaN	0	9	9	-0.07833	-0.23381	-0.60858	-0.03902	0.03958	0.13057	-0.06115	-0.28051	0.40902	-0.38552	-0.24166	-0.42586	-0.00536	-0.15501	0.17956	0.15239	0.11167	0.22026	27.2285	27.1502	27.499	27.1135	27.1482	26.9066	27.1421	26.9083	27.3089	26.8831	27.6477	27.6424	27.1745	27.0194
Q15768	Q15768	Ephrin-B3	EFNB3	1	1	0	0		0.967516	-0.047642	0.880989	NaN	NaN	NaN	0	5	3	-0.02681	0.05582	NaN	0.1004	0.42432	-0.16669	NaN	NaN	NaN	NaN	NaN	NaN	-0.42144	-0.05262	NaN	NaN	0.84921	NaN	23.046	23.0192	NaN	NaN	NaN	23.2064	23.1129	23.1687	NaN	23.1582	23.4104	22.989	23.5139	23.4613
Q5VUB5	Q5VUB5	Protein FAM171A1	FAM171A1	1	1	0	0		0.978604	-0.0312033	0.881027	NaN	NaN	NaN	0	6	7	-0.01449	-0.31515	NaN	-0.14755	NaN	0.26445	NaN	0.34024	0.60622	-0.15091	0.69981	0.40878	NaN	NaN	0.50991	0.01423	-0.33004	-0.07735	24.2172	24.2027	23.6441	23.4931	23.0822	23.782	23.7293	23.4142	23.3098	23.7186	NaN	23.4767	23.5894	NaN
A1L4H1;A1L4H1-2	A1L4H1;A1L4H1-2	Soluble scavenger receptor cysteine-rich domain-containing protein SSC5D	SSC5D	2	0	0	0		0.976131	-0.0348531	0.881074	NaN	NaN	NaN	0	6	7	-0.40772	-0.15772	NaN	0.14352	1.12814	NaN	NaN	-0.24348	0.29139	0.47686	0.11221	-0.07484	NaN	0.48233	0.09496	NaN	0.01307	0.0192	23.2302	22.8225	24.1648	24.6416	23.3184	23.4306	22.9179	22.7602	23.2379	23.163	23.0095	NaN	22.7697	23.252
P55287-2;P55287	P55287-2;P55287	Cadherin-11	CDH11	2	1	0	0		0.988492	-0.0166989	0.88241	NaN	NaN	NaN	0	9	9	-0.02663	0.24594	0.30531	0.0253	-0.03665	0.04656	-0.17794	0.05125	0.276	-0.15592	0.52931	0.51101	0.10692	0.04014	0.24967	0.04893	-0.19277	-0.27786	25.0473	25.0206	24.7897	24.6338	24.6905	25.2198	24.5718	24.8178	24.4705	24.9815	25.1912	25.2981	24.8328	24.8729
P09417;P09417-2	P09417;P09417-2	Dihydropteridine reductase	QDPR	2	0	0	0		0.986624	-0.0194278	0.884491	NaN	NaN	NaN	0	9	9	0.17529	0.09724	-0.63195	0.26077	0.13001	-0.39374	-0.20894	0.10468	-0.18421	-0.29338	-0.06456	-0.14803	-0.5487	0.05149	-0.08408	0.156	0.21252	0.24274	26.0689	26.2442	26.3752	26.0819	26.7963	26.7317	26.5316	26.6288	26.542	26.3939	26.2881	25.7394	26.2869	26.3384
P10253	P10253	Lysosomal alpha-glucosidase;76 kDa lysosomal alpha-glucosidase;70 kDa lysosomal alpha-glucosidase	GAA	1	0	0	0		0.986476	-0.0196435	0.887617	NaN	NaN	NaN	0	8	9	0.1128	-0.20495	NaN	0.21689	-0.10308	-0.04344	0.2018	-0.10355	-0.22392	0.632	-0.39339	-0.34016	-0.34953	-0.00105	0.4003	-0.06738	0.00192	0.1282	24.1124	24.2252	23.4761	24.108	24.547	24.1536	24.2285	24.0235	24.1755	23.8354	24.7952	24.4456	24.3065	24.3055
P62987;P62979;P0CG47;P0CG48	P62987;P62979;P0CG47;P0CG48	Ubiquitin-60S ribosomal protein L40;Ubiquitin;60S ribosomal protein L40;Ubiquitin-40S ribosomal protein S27a;Ubiquitin;40S ribosomal protein S27a;Polyubiquitin-B;Ubiquitin;Polyubiquitin-C;Ubiquitin	UBA52;RPS27A;UBB;UBC	4	0	0	0		0.98737	-0.0183378	0.89139	NaN	NaN	NaN	0	8	9	0.0027	0.31177	NaN	-0.05857	-0.1395	-0.02903	-0.1367	0.09842	0.12467	0.16596	-0.38321	0.7428	-0.25873	-0.03807	-0.04123	-0.25267	0.14128	0.28439	26.1349	26.1376	26.1029	26.2689	26.3263	25.943	25.6641	25.9759	26.2835	27.0263	26.1034	25.8446	26.5628	26.5247
P29622	P29622	Kallistatin	SERPINA4	1	0	0	0		1.01316	0.0188689	0.893108	NaN	NaN	NaN	0	9	9	0.03154	0.05421	0.98281	0.07559	-0.36259	-0.19751	0.08783	-0.12418	0.40287	0.22325	-0.01242	0.28533	0.11659	0.07104	-0.01258	-0.09499	0.22832	-0.02379	29.245	29.2765	29.3768	29.6001	29.2097	29.1973	29.5517	29.606	29.0244	29.3098	29.2658	29.3824	29.3196	29.3907
P16035	P16035	Metalloproteinase inhibitor 2	TIMP2	1	0	0	0		1.01202	0.0172311	0.894867	NaN	NaN	NaN	0	9	9	-0.17732	-0.16352	-0.14233	-0.28964	-0.34854	0.14738	0.21751	-0.10347	0.0932	-0.00735	-0.15954	-0.74395	-0.22322	-0.17715	0.07333	0.25412	-0.31637	0.37832	28.1568	27.9795	27.9194	27.9121	27.8586	27.6991	27.9472	27.7836	28.2675	27.5235	27.6205	27.3973	27.9325	27.7553
Q8TDQ0-2;Q8TDQ0	Q8TDQ0-2;Q8TDQ0	Hepatitis A virus cellular receptor 2	HAVCR2	2	1	0	0		1.02617	0.0372707	0.895155	NaN	NaN	NaN	0	4	7	-0.01221	0.33224	NaN	NaN	-0.13475	NaN	NaN	0.3999	NaN	0.1587	-0.1672	1.12734	0.26866	-0.16704	-0.43277	NaN	NaN	-0.02452	24.5217	24.5095	24.2007	24.3594	24.5505	24.3833	24.3514	24.6836	24.2017	25.329	24.3119	24.5806	24.3854	24.2184
O60279	O60279	Sushi domain-containing protein 5	SUSD5	1	1	0	0		0.991477	-0.0123489	0.895307	NaN	NaN	NaN	0	9	9	0.09736	-0.08618	-0.23716	0.10651	-0.12892	0.1946	-0.2678	0.11645	0.23509	0.1363	-0.04299	0.03166	-0.07082	0.08163	0.01632	-0.18929	0.44404	-0.26576	28.1744	28.2718	27.5455	27.6818	27.9683	27.9253	27.4686	27.3824	27.7009	27.7326	28.0387	27.9679	28.0021	28.0837
Q8N3T6	Q8N3T6	Transmembrane protein 132C	TMEM132C	1	1	0	0		1.00688	0.00989444	0.8994	NaN	NaN	NaN	0	9	9	0.26344	-0.29155	-0.08933	0.2868	-0.02044	-0.08178	-0.12619	0.01986	0.22801	-0.22073	-0.00532	0.00377	-0.00236	0.11019	0.09873	0.13382	-0.11769	0.09936	25.0017	25.2651	25.4429	25.2222	25.7181	25.7128	25.5542	25.2627	25.2455	25.2492	25.456	25.4536	25.3237	25.4339
P69905;P02008	P69905	Hemoglobin subunit alpha	HBA1	2	0	0	0		1.33477	0.416587	0.899468	NaN	NaN	NaN	0	9	6	-6.90299	-4.96376	-5.54026	0.1724	13.0917	-1.4743	7.76444	6.8197	2.27851	NaN	4.03267	-6.49077	2.44061	6.89035	NaN	0.71411	NaN	-2.5895	34.2462	27.3432	NaN	NaN	31.0772	35.1099	32.9606	27.9968	35.0133	28.5225	26.1567	28.5973	26.8033	33.6936
P23528;Q9Y281-3;Q9Y281	P23528	Cofilin-1	CFL1	3	0	0	0		0.96003	-0.0588489	0.89995	NaN	NaN	NaN	0	9	9	-0.04034	-0.24286	-2.73934	-0.0613	2.22567	-0.23783	-0.47011	-0.42265	-0.35881	0.25079	-0.05848	-1.70899	0.21095	0.00631	-0.14157	-0.10182	0.02854	-0.30366	24.9391	24.8988	24.6734	24.9242	25.0761	25.0177	24.6589	24.416	25.0139	23.3049	25.2427	25.4537	25.1219	25.1282
Q16610;Q16610-4;Q16610-2;Q16610-3	Q16610;Q16610-4;Q16610-2	Extracellular matrix protein 1	ECM1	4	0	0	0		1.00385	0.00553889	0.901088	NaN	NaN	NaN	0	9	9	-0.05924	-0.02863	0.10863	0.13589	0.14379	0.09328	0.02255	-0.15037	0.04041	-0.08094	0.00472	-0.04177	-0.03952	0.09296	0.15267	-0.03354	0.14681	0.05507	30.4788	30.4195	29.6923	29.6114	30.2179	30.2226	30.0407	30.0121	30.4785	30.4367	30.1369	30.0973	29.8919	29.9848
Q9NQX5	Q9NQX5	Neural proliferation differentiation and control protein 1	NPDC1	1	0	0	0		0.984612	-0.0223726	0.901669	NaN	NaN	NaN	0	8	9	-0.1018	-0.09983	NaN	0.13239	-0.27553	0.03812	-0.0195	-0.40659	0.65663	0.0838	-0.53318	0.53995	-0.38466	-0.54291	0.11143	0.3995	0.15492	0.28688	26.5031	26.4013	25.5499	25.6337	26.3191	25.7859	26.2114	26.1116	26.1334	26.6733	25.7351	25.3505	26.316	25.773
P16870-2;P16870	P16870-2;P16870	Carboxypeptidase E	CPE	2	0	0	0		0.993523	-0.00937444	0.903342	2.05153	1.0367	0.81267	0	9	9	0.00565	-0.00811	-0.19994	-0.07171	0.07501	-0.07229	-0.10935	-0.12905	-0.05513	0.10318	-0.23478	-0.46863	0.03429	0.08503	0.01884	0.03964	-0.24312	0.185	30.5811	30.5867	30.8571	30.9602	31.2607	31.0259	30.7033	30.6952	30.8861	30.4175	29.9528	29.9871	30.56	30.645
O60883	O60883	Prosaposin receptor GPR37L1	GPR37L1	1	0	0	0		0.988052	-0.0173411	0.904795	NaN	NaN	NaN	0	9	9	-0.23566	0.44372	0.14208	-0.3444	-0.03848	0.17634	0.57198	0.39217	-0.12223	0.23102	-0.05137	0.37873	-0.1549	0.57745	0.42846	-0.00521	-0.24156	-0.02103	26.5679	26.3322	26.8571	27.0881	26.8834	26.8321	26.6016	27.0453	26.611	26.9898	26.6939	26.539	26.539	27.1164
Q7Z6L0-3;Q7Z6L0;Q7Z6L0-2	Q7Z6L0-3;Q7Z6L0;Q7Z6L0-2	Proline-rich transmembrane protein 2	PRRT2	3	0	0	0		1.01622	0.0232188	0.905245	NaN	NaN	NaN	0	6	8	NaN	0.02466	NaN	0.10933	-0.28686	0.50832	NaN	0.4691	0.0981	0.60278	-0.29995	0.82462	NaN	0.09514	0.08142	-0.19825	0.02282	-0.08413	NaN	23.7298	23.6272	24.23	23.9193	23.6193	23.7785	23.8031	23.6754	24.5	23.9861	NaN	24.2814	24.3766
P01857	P01857	Ig gamma-1 chain C region	IGHG1	1	0	0	0		1.00892	0.0128178	0.908644	NaN	NaN	NaN	0	9	9	-0.11268	0.15733	0.69834	-0.0832	-0.13364	-0.21232	0.01018	-0.13867	0.11082	-0.08421	-0.06121	0.30325	0.03635	0.20822	0.11061	-0.14696	0.07869	-0.26394	33.6618	33.5491	33.764	33.6798	32.3881	32.3269	33.4595	33.6169	33.2936	33.5969	33.7317	33.768	33.4838	33.692
P21802-8;P21802-2;P21802-6;P21802-5;P21802;P21802-16;P21802-19;P21802-15;P21802-13;P21802-17;P21802-12;P21802-7;P21802-9;P21802-10;P21802-18;P21802-3;P21802-11;P21802-14;P21802-23;P21802-20;P21802-21;P21802-22;P21802-4	P21802-8;P21802-2;P21802-6;P21802-5;P21802;P21802-16;P21802-19;P21802-15;P21802-13;P21802-17;P21802-12;P21802-7;P21802-9;P21802-10;P21802-18;P21802-3;P21802-11;P21802-14;P21802-23;P21802-20;P21802-21	Fibroblast growth factor receptor 2	FGFR2	23	1	0	0		0.97919	-0.03034	0.909361	NaN	NaN	NaN	0	9	9	-0.11978	0.08055	-0.03193	-1.25781	0.04346	-0.01702	-1.08482	0.61262	-0.02471	0.03903	-0.34854	0.30419	0.59396	-0.03682	-1.19257	-0.6215	-0.15586	-0.10827	26.1433	26.0235	25.6547	25.6938	26.4328	26.0843	25.7513	25.8318	25.6628	25.967	25.6309	26.2248	25.549	25.5121
O94910;O94910-2	O94910;O94910-2	Latrophilin-1	LPHN1	2	0	0	0		0.985587	-0.0209449	0.910158	0.133701	-2.90292	0.0280517	0	8	9	-0.0266	-0.46041	NaN	-0.13221	-0.00753	0.28471	-0.43428	0.19363	0.1273	0.0756	0.0035	0.29761	-1.11648	0.32618	0.11218	-0.30465	0.07895	0.2033	25.3984	25.3718	25.3395	25.4151	25.4343	25.4378	25.7123	25.2519	25.2826	25.5802	25.6475	24.531	25.0592	25.3854
O14793	O14793	Growth/differentiation factor 8	MSTN	1	0	0	0		0.988465	-0.0167378	0.910482	NaN	NaN	NaN	0	9	9	0.07046	0.18883	-0.0893	-0.67162	-0.51056	0.31055	0.27857	-0.19213	0.23055	0.05284	-0.02264	0.14191	0.27451	-0.4619	-0.20525	-0.02825	-0.29995	0.31472	24.4774	24.5479	24.7018	24.7547	24.5712	24.5486	24.3246	24.5134	24.3307	24.4727	24.178	24.4525	24.8709	24.409
P01042-2;P01042-3	P01042-2;P01042-3	Kininogen-1;Kininogen-1 heavy chain;T-kinin;Bradykinin;Lysyl-bradykinin;Kininogen-1 light chain;Low molecular weight growth-promoting factor	KNG1	2	0	0	0		1.00638	0.00917222	0.920585	NaN	NaN	NaN	0	9	9	-0.05668	0.08517	0.4718	0.21152	-0.31567	0.05025	0.2126	-0.09936	0.24503	-0.02241	0.20284	0.16705	0.25865	0.01579	0.1758	-0.18973	-0.03006	0.14418	31.7495	31.6928	32.2334	32.211	31.2352	31.438	32.3561	32.4413	31.6163	31.7833	32.4158	32.6745	32.141	32.1568
O43556;O43556-3;O43556-4	O43556;O43556-3;O43556-4	Epsilon-sarcoglycan	SGCE	3	0	0	0		0.99029	-0.0140767	0.922342	NaN	NaN	NaN	0	9	9	0.78187	-0.45078	-0.12713	-0.07456	-0.24529	-0.17079	-0.31978	0.31952	0.00147	-0.28391	0.07009	0.32226	0.08636	-0.15379	0.08073	-0.25531	-0.16112	0.13591	26.2789	27.0607	26.9924	26.7085	26.2966	26.3667	27.0628	26.612	26.1427	26.465	26.1964	26.2828	27.0365	26.8827
P01034;REV__P08887-2;REV__P08887	P01034	Cystatin-C	CST3	3	0	0	0		0.991441	-0.0124011	0.923855	NaN	NaN	NaN	0	9	9	-0.12126	0.06608	-0.22603	0.22143	-0.12609	0.11453	-0.36754	-0.22499	0.30211	0.22095	-0.36596	-0.41807	0.08306	-0.25659	-0.26895	0.35894	0.37249	0.02398	34.9136	34.7923	34.156	34.377	34.9858	34.6199	34.3761	34.4422	34.8659	34.4479	34.6477	34.7308	34.8962	34.6396
Q9H2A7	Q9H2A7	C-X-C motif chemokine 16	CXCL16	1	1	0	0		1.01326	0.019007	0.923937	NaN	NaN	NaN	0	7	9	0.13383	0.07997	NaN	0.19301	0.17823	0.42032	NaN	-0.33475	-1.00772	0.00082	0.26791	-0.10196	-0.33268	0.07568	-0.54186	-0.35646	0.00012	0.38394	25.3322	25.4661	25.4065	25.4073	25.7453	26.0132	24.952	25.032	25.7483	25.6463	25.3412	25.0085	25.354	25.4297
P05408	P05408	Neuroendocrine protein 7B2;N-terminal peptide;C-terminal peptide	SCG5	1	0	0	0		0.99036	-0.0139756	0.924284	NaN	NaN	NaN	0	9	9	-0.371	-0.38709	-0.52384	0.24624	0.55232	0.42126	0.18969	-0.28041	0.33758	-0.2623	0.0894	0.15009	0.04892	0.13141	0.11577	0.00894	0.18245	-0.15415	31.3566	30.9856	31.1962	30.9339	31.1751	31.2645	31.165	30.7779	31.1325	31.2826	30.9121	30.9611	31.2568	31.3882
P10909-4;P10909;P10909-5;P10909-2;P10909-3	P10909-4;P10909;P10909-5;P10909-2;P10909-3	Clusterin;Clusterin beta chain;Clusterin alpha chain	CLU	5	0	0	0		0.995599	-0.00636333	0.927957	0.708422	-0.497319	0.0364627	0	9	9	-0.06671	-0.07308	0.10362	0.25175	0.04462	0.03149	0.1365	-0.04801	-0.01683	-0.08204	-0.02957	-0.28528	0.25107	0.02332	0.18635	0.10651	-0.0195	0.26976	34.5771	34.5104	35.0104	34.9283	35.134	35.1044	34.7658	34.6928	34.6159	34.3306	34.5673	34.8184	34.6877	34.711
O43493-2;O43493-5;O43493-3;O43493;O43493-4;O43493-6	O43493-2;O43493-5;O43493-3;O43493;O43493-4	Trans-Golgi network integral membrane protein 2	TGOLN2	6	1	0	0		1.01269	0.0181878	0.928456	NaN	NaN	NaN	0	9	9	-0.26442	0.30653	-1.00297	-0.10062	-0.13447	0.33009	0.29952	0.33797	0.04333	0.09941	-0.04966	0.82963	-0.35978	0.1975	0.02948	-0.11183	-0.51605	-0.46743	27.0174	26.753	26.1353	26.2347	26.5218	26.4721	26.2017	26.5083	26.1824	27.012	26.7036	26.3438	26.706	26.9035
P21246	P21246	Pleiotrophin	PTN	1	0	0	0		0.984876	-0.0219857	0.93041	NaN	NaN	NaN	0	7	9	-0.07029	-1.07306	0.66834	NaN	-0.14885	NaN	0.6198	-0.24732	-0.00745	-0.21186	0.23704	-0.23096	0.11658	-0.30401	0.32387	-0.7355	0.0343	0.63563	24.9183	24.8481	25.5938	25.3819	25.6887	25.9257	24.8468	23.7737	25.8151	25.5841	25.0061	25.1227	24.7869	24.4829
P63208;P63208-2	P63208;P63208-2	S-phase kinase-associated protein 1	SKP1	2	0	0	0		0.977562	-0.0327393	0.932316	NaN	NaN	NaN	0	6	7	0.58934	-0.63946	NaN	-0.41008	0.37842	NaN	NaN	0.33207	0.07518	NaN	1.37047	0.19772	NaN	-0.15338	0.25798	-0.93309	-0.78833	0.65752	23.0841	23.6735	24.6181	NaN	23.6123	24.9828	24.5403	23.9009	24.7362	24.9339	NaN	24.074	24.098	23.9446
P04196	P04196	Histidine-rich glycoprotein	HRG	1	0	0	0		0.991012	-0.0130256	0.933572	NaN	NaN	NaN	0	9	9	-0.42007	0.03013	1.07007	-0.14328	-0.28577	-0.318	-0.03594	-0.06059	0.25967	0.06049	0.09127	0.02516	0.12173	-0.14262	0.04273	0.08791	0.12433	-0.19755	30.9525	30.5324	30.7383	30.7988	30.5933	30.6845	31.4168	31.4469	31.0495	31.0746	31.0461	31.1678	31.465	31.3224
Q96PD5;Q96PD5-2;CON__ENSEMBL:ENSBTAP00000016285	Q96PD5;Q96PD5-2	N-acetylmuramoyl-L-alanine amidase	PGLYRP2	3	0	0	0		0.993864	-0.00888	0.935621	NaN	NaN	NaN	0	9	9	-0.06983	0.03667	0.66897	0.10345	-0.1662	-0.39812	0.08166	0.04008	0.21684	0.04459	0.29899	-0.03607	0.12383	-0.02973	0.18107	-0.12381	0.20824	-0.07367	29.8988	29.829	30.2933	30.3379	29.3974	29.6964	30.4012	30.4379	30.207	30.1709	30.0482	30.172	30.0958	30.0661
P11021	P11021	78 kDa glucose-regulated protein	HSPA5	1	0	0	0		0.995495	-0.00651333	0.942627	2.18028	1.12452	0.513237	0	9	9	0.29633	0.02962	0.03048	-0.24939	0.46366	-0.15917	-0.13238	-0.09569	0.18483	0.03681	-0.01662	0.26879	-0.09271	0.17573	0.08229	-0.12574	-0.03167	0.13003	26.9357	27.2321	26.8098	26.8466	26.9835	26.9669	27.0741	27.1037	26.6918	26.9606	26.8861	26.7934	26.9184	27.0942
P30041	P30041	Peroxiredoxin-6	PRDX6	1	0	0	0		1.04053	0.057322	0.944112	NaN	NaN	NaN	0	5	5	-0.47836	NaN	NaN	-0.3827	3.49013	0.03468	NaN	-0.70698	NaN	NaN	0.47304	NaN	0.42301	NaN	-0.0745	0.25394	0.59467	NaN	24.1016	23.6232	NaN	23.8335	24.6758	25.1489	23.9261	NaN	25.2126	NaN	23.8709	24.2939	NaN	24.3314
P56159-2;P56159	P56159-2;P56159	GDNF family receptor alpha-1	GFRA1	2	0	0	1		1.02072	0.0295833	0.949074	NaN	NaN	NaN	0	4	6	-0.19767	0.26504	NaN	0.17784	-0.23367	NaN	NaN	NaN	NaN	NaN	0.59392	0.62964	0.45601	-0.0801	-1.64344	NaN	-0.11622	NaN	24.532	24.3343	23.3327	NaN	23.7569	24.3508	23.5846	23.8497	23.6902	24.3198	23.8749	24.3309	24.1666	24.0865
Q9UHG3-2;Q9UHG3	Q9UHG3-2;Q9UHG3	Prenylcysteine oxidase 1	PCYOX1	2	0	0	0		0.985023	-0.02177	0.950004	NaN	NaN	NaN	0	4	4	0.90138	NaN	NaN	-0.45314	0.00814	-0.37258	NaN	NaN	NaN	0.26767	-0.26532	NaN	NaN	NaN	0.20059	-0.03206	NaN	NaN	23.2284	24.1298	23.7564	24.0241	23.8528	23.5875	NaN	23.2308	NaN	NaN	23.652	NaN	NaN	NaN
P08571	P08571	Monocyte differentiation antigen CD14;Monocyte differentiation antigen CD14, urinary form;Monocyte differentiation antigen CD14, membrane-bound form	CD14	1	0	0	1		0.997279	-0.00393111	0.950036	NaN	NaN	NaN	0	9	9	0.11354	0.08159	-0.12368	0.12403	-0.01864	-0.0249	-0.22227	-0.02706	0.06405	0.05812	-0.11717	-0.28193	0.05425	-0.05803	0.0289	0.24141	0.08503	-0.00854	30.8087	30.9222	30.5337	30.5918	30.7036	30.5865	30.5089	30.5905	31.0065	30.7245	31.0686	31.1228	30.5199	30.4619
Q9UNW1;Q9UNW1-4;Q9UNW1-3;Q9UNW1-2	Q9UNW1;Q9UNW1-4	Multiple inositol polyphosphate phosphatase 1	MINPP1	4	0	0	0		0.996767	-0.00467111	0.953232	0.557556	-0.842812	0.0679528	0	9	9	0.22793	0.09977	-0.15659	-0.2443	0.21035	0.24072	-0.11597	-0.15656	-0.23945	-0.0305	-0.00462	-0.15398	0.07601	0.05822	-0.22118	0.05166	0.0037	0.12863	26.1948	26.4227	26.6217	26.5912	26.4214	26.4168	26.4919	26.5916	26.1814	26.0275	26.5352	26.6112	26.3303	26.3885
Q12860-2;Q12860;Q12860-3	Q12860-2;Q12860	Contactin-1	CNTN1	3	0	0	1		0.998422	-0.00227889	0.953818	0.893865	-0.161871	0.332958	0	9	9	0.0541	0.03387	-0.04654	-0.00125	-0.1638	0.01622	-0.07751	0.09209	0.03694	-0.01037	-0.0374	0.02023	-0.04508	0.11006	0.14765	-0.01417	-0.10134	-0.10495	31.2519	31.306	31.2106	31.2002	31.2488	31.2113	30.9798	31.0136	31.2269	31.2472	30.9699	30.9249	31.1081	31.2182
P35443	P35443	Thrombospondin-4	THBS4	1	0	0	0		1.00536	0.00771444	0.953991	NaN	NaN	NaN	0	9	9	-0.44195	-0.02261	0.38977	-0.10479	0.27689	0.00111	-0.13994	-0.15609	-0.0334	-0.27944	-0.56074	0.02992	0.40355	0.42919	-0.06362	-0.14711	0.01656	-0.12875	26.5818	26.1398	26.5706	26.2911	26.9265	26.3657	26.5838	26.5612	26.7351	26.765	26.4873	26.8909	26.2985	26.7277
O14791;O14791-2;O14791-3	O14791;O14791-2;O14791-3	Apolipoprotein L1	APOL1	3	0	0	0		0.996318	-0.00532222	0.954847	NaN	NaN	NaN	0	9	9	-0.00617	0.27326	-0.1284	-0.05978	0.06039	0.16408	0.07167	-0.11921	0.11206	0.02536	0.15971	0.28995	-0.04399	0.39356	-0.22357	-0.03742	0.21261	-0.36041	25.4891	25.483	26.7634	26.7888	26.2122	26.3719	27.0031	27.2764	26.2537	26.5437	27.3368	27.2928	26.5494	26.9429
P54764;P54764-2	P54764;P54764-2	Ephrin type-A receptor 4	EPHA4	2	1	0	0		0.997765	-0.00322778	0.955048	0.606081	-0.722418	0.0464414	0	9	9	-0.00069	-0.14964	-0.00744	-0.20301	0.05459	-0.15353	-0.13705	0.08654	0.19225	-0.05307	-0.04444	0.06318	-0.21885	-0.10616	0.05855	-0.06874	-0.05057	0.13117	29.017	29.0163	28.7888	28.7357	28.8362	28.7918	29.085	28.9354	28.9915	29.0547	29.0346	28.8157	29.3602	29.2541
O75509	O75509	Tumor necrosis factor receptor superfamily member 21	TNFRSF21	1	1	0	0		1.00391	0.00562333	0.95525	NaN	NaN	NaN	0	9	9	-0.35662	-0.00054	-0.52957	-0.11177	-0.04388	0.11548	-0.2971	-0.02642	0.14207	-0.00728	-0.10444	-0.10651	-0.35622	0.1738	-0.20118	-0.11305	0.01319	-0.45727	27.4303	27.0737	26.7033	26.696	27.2362	27.1317	26.9848	26.9842	27.4458	27.3393	27.1731	26.8169	27.3126	27.4864
Q14C87;Q14C87-2	Q14C87;Q14C87-2	Transmembrane protein 132D	TMEM132D	2	1	0	0		0.994279	-0.00827722	0.956101	NaN	NaN	NaN	0	6	9	0.06294	-0.03402	NaN	0.02663	0.04677	-0.11921	NaN	0.20566	NaN	0.06874	-0.02699	-0.33762	0.6974	-0.06146	0.10443	-0.00242	0.37595	-0.46038	24.5027	24.5656	24.228	24.2968	24.7198	24.6928	24.5789	24.5449	24.9324	24.5948	24.4545	25.1519	25.204	25.1426
Q14574-2;Q14574	Q14574-2;Q14574	Desmocollin-3	DSC3	2	1	0	0		1.00536	0.00771857	0.956437	NaN	NaN	NaN	0	7	7	-0.31484	0.60994	NaN	-0.12015	-0.05089	-0.22337	NaN	0.17748	0.01176	0.08881	-0.16286	-0.22141	-0.05849	-0.01853	0.02348	0.3849	NaN	NaN	24.3567	24.0419	23.5072	23.5961	24.136	23.9732	23.9157	24.5256	24.1195	23.8981	23.4073	23.3488	23.7816	23.763
O75711	O75711	Scrapie-responsive protein 1	SCRG1	1	0	0	0		0.994337	-0.00819333	0.95809	NaN	NaN	NaN	0	9	9	-0.35392	-0.25821	0.21956	-0.03514	0.04057	0.41149	-0.02927	-0.04713	0.06483	-0.15516	-0.50099	-0.45963	0.56728	-0.16158	0.0733	-0.15711	0.32688	0.55353	28.0246	27.6707	28.1124	27.9573	27.9976	27.4966	28.3667	28.1085	28.57	28.1104	27.7293	28.2966	28.8229	28.6613
P02760;CON__P00978	P02760	Protein AMBP;Alpha-1-microglobulin;Inter-alpha-trypsin inhibitor light chain;Trypstatin	AMBP	2	0	0	0		0.995263	-0.00685	0.960052	NaN	NaN	NaN	0	9	9	-0.04084	0.03864	0.88228	-0.28176	-0.31467	-0.04784	-0.16501	0.27161	-0.18158	0.0115	0.13249	-0.17771	-0.16619	0.02581	0.20601	0.06893	0.26706	-0.14542	29.9309	29.89	29.6747	29.6862	29.4434	29.5759	30.352	30.3907	29.9773	29.7996	30.7457	30.5795	29.7887	29.8145
Q9UMX5	Q9UMX5	Neudesin	NENF	1	0	0	0		0.996065	-0.00568833	0.961035	NaN	NaN	NaN	0	4	6	0.01857	NaN	NaN	NaN	NaN	-0.22552	NaN	0.27819	0.1405	0.01484	NaN	0.19284	0.16232	NaN	0.01421	0.16199	-0.19446	NaN	23.9707	23.9893	23.8559	23.8707	NaN	23.8664	NaN	23.9746	23.7723	23.9652	23.8211	23.9835	NaN	NaN
P40189;P40189-3;P40189-2	P40189;P40189-3	Interleukin-6 receptor subunit beta	IL6ST	3	1	0	0		1.00286	0.00412667	0.965918	0.952833	-0.0697043	0.402554	0	9	9	-0.15976	-0.05127	-0.24486	0.15344	-0.34261	0.12602	-0.19905	0.12433	0.26212	0.07013	-0.21715	-0.07605	-0.43472	0.11175	0.02712	-0.09322	0.19632	0.04704	28.4162	28.2565	28.0318	28.1019	28.5177	28.3005	28.1845	28.1332	28.2079	28.1319	27.9526	27.5179	28.1586	28.2703
P01024;Q9BU76-4;REV__O00533;REV__O00533-2	P01024	Complement C3;Complement C3 beta chain;C3-beta-c;Complement C3 alpha chain;C3a anaphylatoxin;Acylation stimulating protein;Complement C3b alpha chain;Complement C3c alpha chain fragment 1;Complement C3dg fragment;Complement C3g fragment;Complement C3d fragment;Complement C3f fragment;Complement C3c alpha chain fragment 2	C3	4	0	0	0		1.001	0.00144333	0.966143	NaN	NaN	NaN	0	9	9	0.00086	-0.01205	0.1114	-0.07089	0.07118	0.15368	0.12722	-0.00276	0.09945	-0.03287	0.15765	0.00863	0.11514	0.10406	0.02904	-0.02699	0.05391	0.05653	34.9609	34.9618	35.1317	35.0989	34.8204	34.978	34.9907	34.9786	34.7799	34.7886	35.3515	35.4666	35.1649	35.2689
P00748	P00748	Coagulation factor XII;Coagulation factor XIIa heavy chain;Beta-factor XIIa part 1;Coagulation factor XIIa light chain	F12	1	0	0	0		0.998454	-0.00223222	0.967212	NaN	NaN	NaN	0	9	9	0.02529	0.08872	0.33304	-0.02296	0.0225	-0.23496	0.13194	0.00618	-0.02258	0.10226	0.04589	0.01688	0.06276	0.03182	-0.0237	0.09417	-0.06242	0.0796	28.6651	28.6904	29.7136	29.8159	28.8512	28.897	30.0764	30.1651	28.0136	28.0305	29.1403	29.203	28.2565	28.2883
P09972	P09972	Fructose-bisphosphate aldolase C	ALDOC	1	0	0	0		1.00207	0.00298333	0.96818	NaN	NaN	NaN	0	9	9	0.00324	0.20244	-0.15203	0.12719	0.05453	-0.06108	-0.40724	0.12523	0.18933	-0.16345	0.10058	0.05168	-0.10126	-0.06939	0.06179	-0.04496	0.07478	0.14499	28.2178	28.221	28.4929	28.3294	28.6215	28.7221	28.5477	28.7502	28.6564	28.7081	28.409	28.3078	28.942	28.8727
P08123	P08123	Collagen alpha-2(I) chain	COL1A2	1	0	0	0		1.00227	0.00326667	0.970252	NaN	NaN	NaN	0	9	9	0.03277	-0.11997	-0.28447	0.02457	0.26949	-0.33125	-0.004	-0.01978	-0.04323	0.22297	-0.0375	0.15711	-0.16916	-0.36857	-0.0795	0.0454	-0.03649	-0.23953	26.4361	26.4689	26.7566	26.9796	26.9427	26.9052	26.7313	26.6113	26.8125	26.9696	26.3132	26.144	26.6975	26.3289
P27918	P27918	Properdin	CFP	1	0	0	0		1.0102	0.014636	0.975586	NaN	NaN	NaN	0	3	5	NaN	-0.85956	0.63383	NaN	NaN	NaN	-0.35429	NaN	NaN	0.54862	NaN	NaN	-0.35596	0.04491	-0.33486	NaN	-0.94259	NaN	NaN	NaN	24.7701	25.3187	24.5606	NaN	25.662	24.8024	NaN	25.0592	25.3732	25.0173	25.1681	25.213
P02747	P02747	Complement C1q subcomponent subunit C	C1QC	1	0	0	0		1.00158	0.00228333	0.976337	NaN	NaN	NaN	0	9	9	-0.23847	0.33246	-0.30012	-0.03754	-0.11217	-0.05164	-0.03475	-0.34691	-0.08991	-0.1795	-0.0989	-0.05788	-0.08579	0.12603	-0.18093	-0.01665	-0.23048	-0.1755	29.8995	29.661	29.7389	29.5594	29.8029	29.704	29.2342	29.5667	29.6849	29.627	29.8415	29.7557	29.1559	29.282
Q6FHJ7	Q6FHJ7	Secreted frizzled-related protein 4	SFRP4	1	0	0	0		0.996589	-0.00493	0.977297	NaN	NaN	NaN	0	7	8	0.1795	0.39945	NaN	0.13491	0.42736	NaN	-0.62177	-0.24353	-0.16812	0.44209	-0.10516	0.12952	-0.3769	-0.2699	0.23638	0.19481	NaN	-0.0882	24.497	24.6765	23.8628	24.3049	24.8589	24.7537	24.414	24.8135	24.5941	24.7236	25.4802	25.1033	24.2818	24.0119
P00739;P00739-2	P00739;P00739-2	Haptoglobin-related protein	HPR	2	0	0	0		0.996573	-0.0049525	0.978333	NaN	NaN	NaN	0	9	8	0.33642	-0.10783	0.82407	-0.47443	0.78793	-0.38348	0.2846	-0.10471	0.23018	0.20488	NaN	0.12841	-0.11212	0.57005	0.32578	0.11074	0.07723	-0.02735	25.5286	25.8651	26.5163	26.7212	25.1063	NaN	27.5168	27.409	25.0966	25.225	27.0417	26.9295	25.4488	26.0188
P02766;CON__ENSEMBL:ENSBTAP00000025008	P02766	Transthyretin	TTR	2	0	0	0		0.992235	-0.0112456	0.97949	NaN	NaN	NaN	0	9	9	-0.40363	0.45789	0.40128	-0.3935	-1.1028	-0.92081	-0.29705	0.06498	-0.78245	-0.15611	0.59591	0.4645	-0.64645	-3.24575	-0.13835	-0.28177	0.33391	0.19923	35.4011	34.9975	34.8183	34.6622	34.4251	35.021	34.9667	35.4246	35.4038	35.8683	35.3764	34.7299	35.8492	32.6034
Q92932-2;Q92932;Q92932-4;Q92932-3	Q92932-2;Q92932;Q92932-4;Q92932-3	Receptor-type tyrosine-protein phosphatase N2	PTPRN2	4	1	0	0		0.998354	-0.00237667	0.979656	NaN	NaN	NaN	0	9	9	-0.05006	0.04171	-0.08534	-0.11807	0.05426	0.34063	-0.03445	-0.15649	0.10836	0.20179	-0.18128	-0.38947	-0.20587	0.19577	0.03422	0.31399	0.14594	0.00685	27.2625	27.2124	26.5915	26.7933	27.0643	26.883	26.9414	26.9832	27.2764	26.8869	27.595	27.3891	27.6812	27.877
Q9NZ08;Q9NZ08-2	Q9NZ08;Q9NZ08-2	Endoplasmic reticulum aminopeptidase 1	ERAP1	2	0	1	0		1.00379	0.00546444	0.980384	NaN	NaN	NaN	0	9	9	-0.83053	0.51749	0.1017	0.15028	0.42712	0.28129	-0.70808	0.30389	-0.0929	0.2259	-0.56979	0.29109	-0.64631	0.72461	0.12364	-0.35752	0.12352	0.18594	25.9831	25.1526	25.2672	25.4931	26.0175	25.4477	24.4022	24.9197	25.0633	25.3544	25.7413	25.095	24.343	25.0676
O94760;O94760-2;O95865	O94760;O94760-2	N(G),N(G)-dimethylarginine dimethylaminohydrolase 1	DDAH1	3	0	0	0		0.997767	-0.003225	0.981533	NaN	NaN	NaN	0	8	9	-0.06062	-0.18636	NaN	0.05506	-0.41223	0.09484	0.03367	0.52073	-0.26793	0.53302	-0.34239	0.08134	-0.41022	-0.10338	0.17165	0.03029	-0.14634	-0.03564	24.6483	24.5877	24.527	25.06	25.2087	24.8663	24.4173	24.231	24.9199	25.0012	24.9924	24.5822	25.4109	25.3075
P35527;CON__P35527	P35527;CON__P35527	Keratin, type I cytoskeletal 9	KRT9	2	0	0	0	+	0.974068	-0.0379057	0.98179	NaN	NaN	NaN	0	8	9	1.82785	-1.23313	NaN	-0.90575	0.54195	1.91261	-1.74704	-3.9543	2.52732	0.38228	-0.14346	6.1655	-3.46913	4.65162	-1.53902	-4.98028	3.19066	-5.07632	32.3066	34.1345	28.3255	28.7078	30.5255	30.3821	25.5432	24.3101	25.525	31.6905	25.7341	22.265	22.6283	27.2799
P13987	P13987	CD59 glycoprotein	CD59	1	0	0	1		0.998156	-0.00266222	0.982424	NaN	NaN	NaN	0	9	9	-0.03842	0.41102	-0.28916	-0.04358	-0.56146	-0.24628	0.2153	-0.05627	-0.16568	0.09874	0.07294	-0.0469	-0.5507	-0.1973	0.14316	-0.02722	-0.00062	-0.24267	30.4294	30.391	30.0979	30.1966	30.2733	30.3463	29.969	30.38	30.3375	30.2905	30.142	29.5913	30.4685	30.2712
O15230;O15230-2;Q16787-3;Q16787	O15230	Laminin subunit alpha-5	LAMA5	4	0	0	0		1.00171	0.002463	0.988597	NaN	NaN	NaN	0	4	5	NaN	NaN	NaN	NaN	0.06855	-0.28552	NaN	-0.0471	0.06845	NaN	-0.23025	NaN	NaN	0.19595	NaN	-0.26489	0.33531	-0.29296	23.0534	NaN	NaN	NaN	23.6368	23.4065	NaN	NaN	NaN	NaN	NaN	23.634	23.4211	23.6171
P07360	P07360	Complement component C8 gamma chain	C8G	1	0	0	0		1.00058	0.000835556	0.988921	NaN	NaN	NaN	0	9	9	0.05999	-0.01623	0.05145	-0.02699	0.05213	-0.13796	0.22428	0.13617	-0.19883	0.20694	-0.11053	-0.0689	0.05992	0.02449	0.19803	-0.10187	-0.07801	0.00642	27.3151	27.3751	28.6038	28.8107	28.019	27.9084	28.4104	28.3941	27.626	27.5571	28.4964	28.5564	27.9073	27.9318
Q6YHK3;Q6YHK3-2;Q6YHK3-4;Q6YHK3-3	Q6YHK3;Q6YHK3-2;Q6YHK3-4	CD109 antigen	CD109	4	0	0	1		0.998804	-0.00172625	0.989142	NaN	NaN	NaN	0	8	9	-0.17926	-0.4833	NaN	0.22777	0.1051	0.18823	0.02053	-0.42128	-0.05056	0.18525	0.06957	-0.07256	-0.46841	0.27151	-0.10795	-0.05342	-0.42512	-0.0502	24.7795	24.6002	24.2278	24.4131	25.2973	25.3669	24.5019	24.0186	25.0917	25.0191	24.8083	24.3399	24.6846	24.9562
P13611-5;P13611;P13611-3;P13611-2;P13611-4	P13611-5;P13611;P13611-3;P13611-2;P13611-4	Versican core protein	VCAN	5	0	0	0		1.00071	0.00102111	0.989304	1.12205	0.166143	0.720153	0	9	9	-0.26703	0.02325	0.11326	-0.06251	-0.11177	-0.16489	-0.21937	0.02033	-0.02077	0.16499	-0.18127	-0.10911	-0.45845	-0.15095	0.15551	-0.03896	-0.06094	-0.01951	28.1249	27.8579	27.8665	28.0315	28.2453	28.064	27.699	27.7223	27.9654	27.8563	27.9153	27.4568	27.789	27.6381
Q14114-3;Q14114;Q14114-2;Q14114-4	Q14114-3;Q14114	Low-density lipoprotein receptor-related protein 8	LRP8	4	1	0	0		0.997581	-0.00349417	0.990377	0.560334	-0.835642	0.165277	0	4	6	-0.26945	0.02526	NaN	NaN	-0.11082	NaN	NaN	0.21916	NaN	NaN	-0.86914	0.39937	NaN	0.03914	0.02877	NaN	0.58361	-0.36456	23.1864	22.9169	22.638	NaN	23.3303	22.4612	23.0111	23.0364	23.1093	23.5087	NaN	NaN	22.9382	22.9773
Q9P0K1-4;Q9P0K1-3;Q9P0K1-5;Q9P0K1-2;Q9P0K1	Q9P0K1-4;Q9P0K1-3;Q9P0K1-5;Q9P0K1-2;Q9P0K1	Disintegrin and metalloproteinase domain-containing protein 22	ADAM22	5	1	0	0		1.00049	0.000702222	0.990677	0.561868	-0.831698	0.0198434	0	9	9	-0.14983	-0.17388	0.12781	0.02976	-0.05081	-0.08685	-0.09697	-0.07008	0.07841	-0.13332	-0.19469	-0.12712	0.24821	-0.08416	0.12649	-0.08305	-0.15139	0.00027	27.813	27.6632	28.0118	27.8785	28.2127	28.018	28.1508	27.9769	27.8846	27.7575	27.3503	27.5985	28.0917	28.0076
Q96EE4	Q96EE4	Coiled-coil domain-containing protein 126	CCDC126	1	0	0	0		0.997812	-0.00316	0.992567	NaN	NaN	NaN	0	3	3	0.46166	NaN	NaN	NaN	0.44519	NaN	NaN	-0.34016	NaN	NaN	NaN	NaN	NaN	NaN	0.52432	-0.08453	0.13638	NaN	23.0764	23.538	NaN	NaN	NaN	NaN	23.482	NaN	NaN	NaN	NaN	NaN	NaN	23.67
Q96IY4;Q96IY4-2;CON__Q2KIG3	Q96IY4;Q96IY4-2	Carboxypeptidase B2	CPB2	3	0	0	0		0.999552	-0.000646667	0.992954	NaN	NaN	NaN	0	9	9	0.13778	0.03291	0.39978	0.09373	-0.20762	-0.16597	-0.17418	-0.01907	-0.00642	0.06061	0.06375	0.06986	-0.01752	0.15275	0.10582	-0.09681	-0.12567	-0.11603	27.0671	27.2049	27.8708	27.9314	27.0823	27.1461	27.8651	27.898	27.4973	27.5672	27.6714	27.6538	27.605	27.7578
P51530-2;P51530-3;P51530-4;P51530	P51530-2;P51530-3;P51530-4;P51530	DNA replication ATP-dependent helicase/nuclease DNA2;DNA replication nuclease DNA2;DNA replication ATP-dependent helicase DNA2	DNA2	4	0	0	0		1.00355	0.00511667	0.994825	NaN	NaN	NaN	0	3	3	0.02932	0.07436	NaN	NaN	NaN	NaN	NaN	-1.60842	NaN	NaN	-0.08696	0.05686	NaN	-1.48999	NaN	NaN	NaN	NaN	26.9923	27.0216	NaN	NaN	26.8467	26.7598	26.9483	27.0226	26.9958	27.0527	NaN	NaN	27.0423	25.5523
P02679-2;P02679	P02679-2;P02679	Fibrinogen gamma chain	FGG	2	0	0	0		1.00052	0.000751111	0.997057	NaN	NaN	NaN	0	9	9	0.74326	0.0296	0.09428	1.34269	-0.44554	-0.15825	0.22448	0.15928	-0.31474	0.20794	0.27465	0.46862	0.46177	0.34448	-0.00593	0.01327	0.14662	-0.24312	29.8566	30.5998	30.8278	31.0358	30.2958	30.5705	30.8273	30.8569	30.0254	30.494	30.6683	31.1301	30.6777	31.0221
Q9UBG0	Q9UBG0	C-type mannose receptor 2	MRC2	1	1	0	0		0.999801	-0.000286528	0.997909	NaN	NaN	NaN	0	8	9	-0.11952	0.26927	NaN	0.02675	0.28021	0.11692	0.14731	-0.24943	0.03554	0.20461	0.12915	-0.29717	0.18805	0.38021	-0.28486	-0.18098	0.17668	0.25732	23.434	23.3145	23.1464	23.351	23.4791	23.6083	23.4269	23.6961	23.8846	23.5874	23.4541	23.6422	23.4174	23.7976
Q9NYX4	Q9NYX4	Neuron-specific vesicular protein calcyon	CALY	1	0	0	0		1.00034	0.000489286	0.998118	NaN	NaN	NaN	0	4	7	0.25352	0.06083	NaN	NaN	0.0077	NaN	NaN	-0.41607	NaN	-0.11249	NaN	0.72135	NaN	-0.17228	-0.20622	-0.29504	-0.04431	-0.05897	25.2605	25.514	25.0939	24.9814	NaN	NaN	25.4521	25.513	24.8993	25.6206	25.639	NaN	26.004	25.8317
Q9NY47-2;Q9NY47;Q9NY47-4;Q9NY47-3;Q9NY47-5	Q9NY47-2;Q9NY47;Q9NY47-4;Q9NY47-3;Q9NY47-5	Voltage-dependent calcium channel subunit alpha-2/delta-2;Voltage-dependent calcium channel subunit alpha-2-2;Voltage-dependent calcium channel subunit delta-2	CACNA2D2	5	1	0	0		0.999802	-0.000285	0.998653	NaN	NaN	NaN	0	8	8	0.23742	0.63117	0.24274	-0.43154	-0.06431	NaN	0.12631	-0.44873	-0.3778	NaN	-0.32161	0.25956	0.09106	0.01063	0.04673	0.37976	-0.30506	-0.24353	24.7278	24.9652	NaN	24.3889	24.9403	24.6187	24.6219	25.2531	24.4116	24.6712	24.638	24.7291	24.6445	24.6552
P02730;P02730-2	P02730;P02730-2	Band 3 anion transport protein	SLC4A1	2	0	0	0		0.00956553	-6.70794	NaN	NaN	NaN	NaN	0	1	1	NaN	NaN	NaN	-1.47113	NaN	NaN	NaN	NaN	NaN	NaN	5.23681	NaN	NaN	NaN	NaN	NaN	NaN	NaN	22.2244	NaN	NaN	NaN	20.693	25.9298	21.596	NaN	24.9154	NaN	NaN	NaN	NaN	21.5927
P02042	P02042	Hemoglobin subunit delta	HBD	1	0	0	0		0.0388492	-4.68597	NaN	NaN	NaN	NaN	0	1	1	NaN	NaN	NaN	0.06805	NaN	NaN	NaN	NaN	NaN	NaN	4.75402	NaN	NaN	NaN	NaN	NaN	NaN	NaN	28.3483	NaN	NaN	NaN	24.5638	29.3179	26.5065	NaN	29.7761	NaN	NaN	NaN	NaN	27.6109
P30043	P30043	Flavin reductase (NADPH)	BLVRB	1	0	0	0		0.0571002	-4.13036	NaN	NaN	NaN	NaN	0	1	1	NaN	NaN	NaN	0.08888	NaN	NaN	NaN	NaN	NaN	NaN	4.21924	NaN	NaN	NaN	NaN	NaN	NaN	NaN	24.9214	NaN	NaN	NaN	21.6103	25.8296	23.3393	NaN	26.068	NaN	NaN	NaN	NaN	23.879
P0DJI8;P0DJI9-2	P0DJI8	Serum amyloid A-1 protein;Amyloid protein A;Serum amyloid protein A(2-104);Serum amyloid protein A(3-104);Serum amyloid protein A(2-103);Serum amyloid protein A(2-102);Serum amyloid protein A(4-101)	SAA1	2	0	0	0		0.244324	-2.03313	NaN	NaN	NaN	NaN	0	3	2	NaN	-2.80978	-5.8175	NaN	3.12394	NaN	NaN	NaN	NaN	NaN	NaN	NaN	-0.36606	NaN	0.76343	NaN	NaN	NaN	NaN	20.3899	NaN	NaN	20.2995	NaN	22.3493	19.5395	NaN	NaN	22.5222	22.1561	NaN	NaN
P02810	P02810	Salivary acidic proline-rich phosphoprotein 1/2;Salivary acidic proline-rich phosphoprotein 1/2;Salivary acidic proline-rich phosphoprotein 3/4;Peptide P-C	PRH1	1	0	0	0		0.354137	-1.49762	NaN	NaN	NaN	NaN	0	1	2	NaN	NaN	NaN	NaN	-1.57057	NaN	NaN	NaN	NaN	NaN	NaN	NaN	-0.86056	0.71466	NaN	NaN	NaN	NaN	24.4974	NaN	NaN	22.6746	NaN	NaN	NaN	19.3598	21.739	NaN	22.0934	21.2329	22.0158	22.7304
P49747-2;P49747;CON__ENSEMBL:ENSBTAP00000006074	P49747-2;P49747	Cartilage oligomeric matrix protein	COMP	3	0	0	0		0.443036	-1.1745	NaN	NaN	NaN	NaN	0	1	3	NaN	NaN	NaN	NaN	NaN	NaN	NaN	NaN	-1.07016	NaN	0.19187	NaN	0.2678	NaN	NaN	NaN	-0.14664	NaN	NaN	NaN	NaN	NaN	23.4711	23.663	NaN	NaN	23.9916	NaN	23.9045	24.1723	NaN	NaN
P10153	P10153	Non-secretory ribonuclease	RNASE2	1	0	0	0		0.469426	-1.09103	NaN	NaN	NaN	NaN	0	1	3	-1.08052	NaN	NaN	NaN	NaN	NaN	NaN	NaN	NaN	NaN	0.21438	NaN	NaN	NaN	-0.29318	NaN	0.11033	NaN	25.6285	24.5479	NaN	NaN	24.1562	24.3705	NaN	24.4805	NaN	24.2319	NaN	NaN	NaN	NaN
Q13443-2;Q13443	Q13443-2;Q13443	Disintegrin and metalloproteinase domain-containing protein 9	ADAM9	2	1	0	0		0.532566	-0.908967	NaN	NaN	NaN	NaN	0	3	1	-0.84297	NaN	NaN	NaN	-0.36164	NaN	NaN	NaN	-0.14295	NaN	NaN	NaN	NaN	NaN	NaN	NaN	NaN	0.45978	24.5115	23.6685	NaN	24.2435	24.5154	NaN	NaN	24.0738	NaN	24.4631	NaN	NaN	NaN	NaN
P68133;P68032;P63267;P62736;P63267-2	P68133;P68032;P63267;P62736;P63267-2	Actin, alpha skeletal muscle;Actin, alpha cardiac muscle 1;Actin, gamma-enteric smooth muscle;Actin, aortic smooth muscle	ACTA1;ACTC1;ACTG2;ACTA2	5	0	0	0		0.619454	-0.69093	NaN	NaN	NaN	NaN	0	2	4	NaN	NaN	NaN	-1.03266	NaN	NaN	NaN	-0.15725	NaN	NaN	-0.72476	NaN	-0.47631	NaN	1.12863	NaN	0.45634	NaN	NaN	NaN	NaN	NaN	25.1651	24.4403	24.2755	NaN	25.2337	NaN	25.0679	24.5916	NaN	26.2649
P78539-3;P78539-5;P78539-2;P78539;P78539-4	P78539-3;P78539-5;P78539-2;P78539;P78539-4	Sushi repeat-containing protein SRPX	SRPX	5	0	0	0		0.65235	-0.616282	NaN	NaN	NaN	NaN	0	1	6	NaN	NaN	NaN	NaN	NaN	NaN	NaN	-0.57506	NaN	NaN	-0.40985	-0.35458	NaN	-0.02145	0.49668	NaN	0.32513	0.2114	NaN	NaN	NaN	NaN	23.7742	23.3644	NaN	NaN	24.2179	23.8634	NaN	NaN	23.5956	23.5741
P54802	P54802	Alpha-N-acetylglucosaminidase;Alpha-N-acetylglucosaminidase 82 kDa form;Alpha-N-acetylglucosaminidase 77 kDa form	NAGLU	1	0	0	0		0.66274	-0.593485	NaN	NaN	NaN	NaN	0	2	1	NaN	NaN	NaN	-0.27989	NaN	NaN	NaN	-0.568	NaN	NaN	NaN	NaN	NaN	NaN	0.16954	NaN	NaN	NaN	NaN	NaN	NaN	NaN	NaN	NaN	NaN	NaN	NaN	NaN	NaN	NaN	NaN	NaN
O75503	O75503	Ceroid-lipofuscinosis neuronal protein 5	CLN5	1	0	0	0		0.687628	-0.5403	NaN	NaN	NaN	NaN	0	3	2	-0.08394	0.50123	NaN	NaN	-0.1406	NaN	NaN	NaN	NaN	NaN	0.37646	NaN	NaN	NaN	0.8886	NaN	NaN	NaN	24.9547	24.8708	24.9933	NaN	24.7302	25.1066	24.4189	24.9202	25.4757	NaN	24.6345	NaN	24.2335	NaN
P10745	P10745	Retinol-binding protein 3	RBP3	1	0	0	0		0.706917	-0.500387	NaN	NaN	NaN	NaN	0	3	1	NaN	-0.16925	NaN	NaN	-0.19109	NaN	NaN	-0.70642	NaN	NaN	0.1448	NaN	NaN	NaN	NaN	NaN	NaN	NaN	NaN	NaN	NaN	NaN	22.9918	23.1366	23.0545	22.8853	23.0121	NaN	NaN	NaN	NaN	NaN
P78417;P78417-3;P78417-2	P78417;P78417-3	Glutathione S-transferase omega-1	GSTO1	3	0	0	0		0.731102	-0.451855	NaN	NaN	NaN	NaN	0	1	2	NaN	NaN	NaN	-0.11728	NaN	NaN	NaN	NaN	NaN	NaN	NaN	NaN	NaN	0.28824	0.38091	NaN	NaN	NaN	NaN	NaN	NaN	23.1236	NaN	NaN	NaN	NaN	NaN	NaN	NaN	23.827	23.5758	23.864
O15466;O15466-2	O15466;O15466-2	Alpha-2,8-sialyltransferase 8E	ST8SIA5	2	0	1	0		0.738858	-0.43663	NaN	NaN	NaN	NaN	0	1	2	NaN	NaN	NaN	NaN	NaN	NaN	NaN	-0.23742	NaN	NaN	NaN	NaN	NaN	NaN	0.03552	NaN	NaN	0.3629	NaN	NaN	NaN	NaN	NaN	NaN	NaN	NaN	NaN	NaN	NaN	NaN	23.5429	NaN
P06307	P06307	Cholecystokinin;Cholecystokinin-58;Cholecystokinin-58 desnonopeptide;Cholecystokinin-39;Cholecystokinin-33;Cholecystokinin-25;Cholecystokinin-18;Cholecystokinin-12;Cholecystokinin-8;Cholecystokinin-7;Cholecystokinin-5	CCK	1	0	0	0		0.744697	-0.425275	NaN	NaN	NaN	NaN	0	2	5	-0.37654	NaN	NaN	NaN	NaN	NaN	NaN	-0.14385	NaN	NaN	-0.12542	NaN	NaN	NaN	0.09769	0.26023	0.46831	0.12459	25.1602	24.7836	NaN	NaN	25.015	24.8896	NaN	NaN	NaN	24.8955	NaN	NaN	24.3695	NaN
Q04917	Q04917	14-3-3 protein eta	YWHAH	1	0	0	0		0.755323	-0.404835	NaN	NaN	NaN	NaN	0	1	2	NaN	NaN	NaN	NaN	NaN	-0.3996	NaN	NaN	NaN	NaN	0.06263	NaN	NaN	NaN	NaN	NaN	-0.05216	NaN	NaN	NaN	NaN	NaN	22.326	22.3887	22.4289	NaN	NaN	NaN	22.8449	NaN	22.5462	NaN
Q7Z7G0-2;Q7Z7G0-3;Q7Z7G0-4;Q7Z7G0	Q7Z7G0-2;Q7Z7G0-3;Q7Z7G0-4;Q7Z7G0	Target of Nesh-SH3	ABI3BP	4	0	0	0		0.758317	-0.399127	NaN	NaN	NaN	NaN	0	3	1	NaN	NaN	NaN	-0.30913	-0.852	NaN	NaN	-0.39523	NaN	NaN	NaN	NaN	NaN	NaN	NaN	-0.11966	NaN	NaN	NaN	NaN	NaN	NaN	NaN	NaN	NaN	NaN	24.1959	NaN	NaN	NaN	NaN	NaN
A0A0C4DH31;P23083	A0A0C4DH31;P23083	Ig heavy chain V-I region V35	IGHV1-18	2	0	0	0		0.75966	-0.396573	NaN	NaN	NaN	NaN	0	3	1	NaN	NaN	0.01114	-0.13292	-0.45027	NaN	NaN	NaN	NaN	NaN	NaN	0.20589	NaN	NaN	NaN	NaN	NaN	NaN	NaN	NaN	22.8075	NaN	NaN	NaN	23.5857	NaN	23.0274	23.2333	NaN	23.5797	NaN	NaN
O75173;O75173-2	O75173;O75173-2	A disintegrin and metalloproteinase with thrombospondin motifs 4	ADAMTS4	2	0	0	0		0.773503	-0.370522	NaN	NaN	NaN	NaN	0	2	3	-0.42668	NaN	NaN	NaN	NaN	NaN	NaN	NaN	-0.36325	NaN	-0.04951	NaN	NaN	NaN	NaN	NaN	-0.41785	0.39403	24.8236	24.3969	NaN	NaN	24.481	24.4315	NaN	24.5811	NaN	24.0749	NaN	NaN	NaN	NaN
Q9BRA2	Q9BRA2	Thioredoxin domain-containing protein 17	TXNDC17	1	0	0	0		0.78843	-0.342945	NaN	NaN	NaN	NaN	0	2	2	NaN	NaN	NaN	NaN	NaN	NaN	NaN	-0.18737	0.15802	NaN	NaN	NaN	NaN	NaN	0.64399	NaN	0.01255	NaN	23.4865	NaN	NaN	NaN	NaN	NaN	NaN	NaN	NaN	NaN	23.5434	NaN	NaN	NaN
P08138	P08138	Tumor necrosis factor receptor superfamily member 16	NGFR	1	1	0	0		0.792702	-0.33515	NaN	NaN	NaN	NaN	0	2	2	NaN	NaN	NaN	NaN	NaN	-0.25973	NaN	-0.40154	NaN	0.0364	NaN	NaN	NaN	NaN	NaN	NaN	-0.02737	NaN	NaN	22.4195	23.4706	23.507	NaN	NaN	NaN	NaN	NaN	NaN	22.9782	NaN	NaN	NaN
P58417;O95156	P58417	Neurexophilin-1	NXPH1	2	0	0	0		0.807588	-0.308309	NaN	1.20457	0.268513	0.463882	0	2	5	NaN	NaN	NaN	NaN	NaN	-0.06295	NaN	-0.28868	NaN	NaN	0.11694	-0.09116	NaN	NaN	NaN	0.0415	0.61523	-0.02004	NaN	25.3221	NaN	25.2844	25.3275	25.4444	NaN	25.114	25.3134	25.2222	NaN	NaN	NaN	NaN
O95084;O95084-2	O95084	Serine protease 23	PRSS23	2	0	0	0		0.807629	-0.308235	NaN	NaN	NaN	NaN	0	2	5	-0.71768	NaN	NaN	NaN	NaN	NaN	0.19827	NaN	NaN	NaN	0.14798	-0.13374	NaN	NaN	-0.34205	0.24355	0.32691	NaN	24.2898	23.5721	NaN	NaN	23.6763	23.8242	23.4463	NaN	23.5522	23.4184	NaN	NaN	NaN	23.3799
Q0P6D2;Q0P6D2-2	Q0P6D2;Q0P6D2-2	Protein FAM69C	FAM69C	2	0	1	0		0.821599	-0.283493	NaN	NaN	NaN	NaN	0	2	6	NaN	-0.36187	NaN	-0.05979	NaN	NaN	NaN	NaN	NaN	-0.21182	NaN	NaN	0.02064	0.36019	-0.17372	NaN	0.22875	0.21194	NaN	NaN	24.0238	23.812	24.1432	NaN	24.124	23.7621	NaN	NaN	24.1159	24.1366	23.6646	24.0248
Q6UY11;Q6UY11-2	Q6UY11;Q6UY11-2	Protein delta homolog 2	DLK2	2	1	0	0		0.821749	-0.28323	NaN	NaN	NaN	NaN	0	1	3	NaN	NaN	NaN	NaN	0.05217	NaN	NaN	NaN	NaN	NaN	NaN	NaN	NaN	NaN	NaN	0.37871	0.00209	0.6254	22.2379	NaN	NaN	NaN	22.2706	NaN	NaN	NaN	21.9816	NaN	NaN	NaN	22.4462	NaN
Q15303-4;Q15303-3;Q15303-2;Q15303	Q15303-4;Q15303-3;Q15303-2;Q15303	Receptor tyrosine-protein kinase erbB-4;ERBB4 intracellular domain	ERBB4	4	1	0	0		0.834258	-0.261435	NaN	NaN	NaN	NaN	0	2	2	NaN	NaN	NaN	NaN	-0.1273	NaN	NaN	0.18999	NaN	NaN	NaN	NaN	NaN	NaN	0.53424	0.05132	NaN	NaN	NaN	NaN	NaN	NaN	NaN	NaN	22.5126	NaN	NaN	NaN	NaN	NaN	22.5954	NaN
P68363;Q9BQE3;P68363-2;Q71U36-2;Q71U36;P68366-2;P68366;Q13748;Q6PEY2;Q9NY65-2;Q13748-2;Q9NY65;Q9H853;A6NHL2-2;A6NHL2	P68363;Q9BQE3;P68363-2;Q71U36-2;Q71U36;P68366-2;P68366;Q13748;Q6PEY2	Tubulin alpha-1B chain;Tubulin alpha-1C chain;Tubulin alpha-1A chain;Tubulin alpha-4A chain;Tubulin alpha-3C/D chain;Tubulin alpha-3E chain	TUBA1B;TUBA1C;TUBA1A;TUBA4A;TUBA3C;TUBA3E	15	0	0	0		0.848661	-0.23674	NaN	NaN	NaN	NaN	0	1	2	NaN	NaN	-0.35525	NaN	NaN	NaN	NaN	NaN	NaN	NaN	NaN	-1.68146	1.44444	NaN	NaN	NaN	NaN	NaN	NaN	NaN	NaN	21.9346	NaN	21.2553	NaN	NaN	23.2308	21.5493	21.1057	22.5502	NaN	NaN
P01624	P01624	Ig kappa chain V-III region POM		1	0	0	0		0.861139	-0.215682	NaN	NaN	NaN	NaN	0	2	4	NaN	NaN	NaN	0.00099	-0.26171	NaN	NaN	NaN	NaN	-0.38051	NaN	NaN	NaN	0.7338	-0.00196	-0.01004	NaN	NaN	25.1754	NaN	26.082	25.7015	NaN	NaN	NaN	NaN	NaN	25.5331	NaN	25.5485	25.7555	26.4893
Q9UFP1	Q9UFP1	Protein FAM198A	FAM198A	1	0	0	0		0.868999	-0.202574	NaN	NaN	NaN	NaN	0	2	5	NaN	NaN	NaN	0.21474	NaN	0.08672	NaN	NaN	NaN	0.46852	NaN	-0.09151	-0.219	NaN	NaN	0.51805	NaN	1.09046	NaN	NaN	22.2372	22.7057	NaN	NaN	NaN	NaN	22.7458	22.6543	22.6839	22.4649	NaN	NaN
P37837	P37837	Transaldolase	TALDO1	1	0	0	0		0.871178	-0.19896	NaN	NaN	NaN	NaN	0	1	1	NaN	NaN	NaN	NaN	NaN	-0.01613	NaN	NaN	NaN	NaN	NaN	NaN	NaN	NaN	0.18283	NaN	NaN	NaN	NaN	NaN	NaN	NaN	NaN	NaN	NaN	NaN	NaN	NaN	NaN	NaN	NaN	NaN
P04003	P04003	C4b-binding protein alpha chain	C4BPA	1	0	0	0		0.875573	-0.1917	NaN	NaN	NaN	NaN	0	5	2	0.57633	NaN	0.4128	-1.48676	0.3911	-0.32197	NaN	NaN	NaN	0.1033	NaN	NaN	0.1087	NaN	NaN	NaN	NaN	NaN	24.2923	24.8687	24.2675	24.3708	24.3584	NaN	23.0524	NaN	NaN	NaN	24.6465	24.7552	NaN	24.9208
P20742;P20742-2	P20742;P20742-2	Pregnancy zone protein	PZP	2	0	0	0		0.877619	-0.188333	NaN	NaN	NaN	NaN	0	3	1	NaN	0.12023	-0.91587	NaN	NaN	NaN	NaN	-0.43311	NaN	NaN	NaN	NaN	NaN	NaN	-0.22125	NaN	NaN	NaN	NaN	23.5967	NaN	NaN	22.6717	NaN	23.8728	23.993	NaN	NaN	NaN	NaN	NaN	NaN
Q9BX67-2;Q9BX67	Q9BX67-2;Q9BX67	Junctional adhesion molecule C	JAM3	2	1	0	0		0.897603	-0.15585	NaN	NaN	NaN	NaN	0	2	1	NaN	NaN	NaN	NaN	NaN	NaN	NaN	0.05301	0.07481	NaN	NaN	NaN	NaN	NaN	0.21976	NaN	NaN	NaN	NaN	NaN	NaN	NaN	NaN	23.8167	NaN	NaN	NaN	NaN	NaN	23.6535	23.7342	NaN
Q9UK55;CON__ENSEMBL:ENSBTAP00000013050	Q9UK55	Protein Z-dependent protease inhibitor	SERPINA10	2	0	0	0		0.900537	-0.151143	NaN	NaN	NaN	NaN	0	3	1	NaN	-0.01219	0.76912	NaN	NaN	NaN	NaN	NaN	-0.74677	NaN	NaN	NaN	NaN	NaN	0.15453	NaN	NaN	NaN	NaN	NaN	NaN	NaN	NaN	NaN	24.2163	24.2041	NaN	NaN	NaN	23.1743	NaN	23.1243
O95185-2;O95185	O95185-2;O95185	Netrin receptor UNC5C	UNC5C	2	1	0	0		0.903059	-0.147108	NaN	NaN	NaN	NaN	0	2	3	NaN	NaN	NaN	NaN	0.22518	-0.14969	NaN	NaN	NaN	NaN	-0.05029	NaN	NaN	NaN	NaN	NaN	0.39271	0.21214	NaN	NaN	NaN	23.2604	23.2687	23.2184	NaN	NaN	NaN	NaN	NaN	24.0876	23.5165	NaN
Q8IYS5-6;Q8IYS5-2;Q8IYS5-3;Q8IYS5-4;Q8IYS5-5;Q8IYS5;Q8IYS5-7	Q8IYS5-6;Q8IYS5-2;Q8IYS5-3;Q8IYS5-4;Q8IYS5-5;Q8IYS5;Q8IYS5-7	Osteoclast-associated immunoglobulin-like receptor	OSCAR	7	1	0	0		0.917554	-0.124135	NaN	NaN	NaN	NaN	0	2	4	0.09909	NaN	NaN	NaN	-0.11754	NaN	NaN	NaN	NaN	NaN	NaN	0.13864	NaN	NaN	0.76347	-0.32095	NaN	-0.12152	23.6206	23.7197	NaN	NaN	23.3729	NaN	22.8238	NaN	22.87	23.0087	NaN	NaN	23.3754	NaN
Q16288-2;Q16288-5;Q16288-3;Q16288-4;Q16288	Q16288-2;Q16288-5;Q16288-3;Q16288-4;Q16288	NT-3 growth factor receptor	NTRK3	5	1	0	0		0.934508	-0.097721	NaN	NaN	NaN	NaN	0	2	5	NaN	NaN	NaN	NaN	NaN	-0.00553	NaN	-0.07566	NaN	NaN	0.22434	NaN	-0.07546	0.12913	NaN	-0.05999	0.06761	NaN	NaN	24.0696	NaN	NaN	23.9019	24.1262	NaN	NaN	NaN	NaN	24.1198	24.0444	23.8804	24.0095
Q13555-10;Q13555-3;Q13555-5;Q13555-4;Q13555-7;Q13555-9;Q13555-2;Q13555-8;Q13555;Q13555-6	Q13555-10;Q13555-3;Q13555-5;Q13555-4;Q13555-7;Q13555-9;Q13555-2;Q13555-8;Q13555;Q13555-6	Calcium/calmodulin-dependent protein kinase type II subunit gamma	CAMK2G	10	0	0	0		0.953583	-0.06857	NaN	NaN	NaN	NaN	0	1	6	NaN	NaN	NaN	NaN	NaN	NaN	NaN	NaN	-0.06708	NaN	-0.04577	NaN	NaN	-0.30114	0.07415	-0.13351	-0.02423	0.43944	NaN	NaN	NaN	NaN	23.3971	23.3514	NaN	NaN	23.855	NaN	NaN	NaN	23.7658	23.4646
Q9BXJ4;Q9BXJ4-3;Q9BXJ4-2	Q9BXJ4;Q9BXJ4-3;Q9BXJ4-2	Complement C1q tumor necrosis factor-related protein 3	C1QTNF3	3	0	0	0		0.976045	-0.03498	NaN	NaN	NaN	NaN	0	1	3	NaN	NaN	NaN	NaN	NaN	0.09675	NaN	NaN	NaN	0.16925	0.31187	NaN	NaN	NaN	NaN	NaN	-0.08593	NaN	NaN	NaN	22.3039	22.4731	22.2684	22.5802	NaN	NaN	NaN	22.7099	NaN	NaN	NaN	NaN
Q8IUK8	Q8IUK8	Cerebellin-2	CBLN2	1	0	0	0		0.976856	-0.0337817	NaN	7.5801	2.92222	0.249047	0	2	6	NaN	0.31738	NaN	NaN	NaN	NaN	NaN	NaN	-0.00847	-0.33652	-0.1016	0.36078	NaN	NaN	0.58974	NaN	-0.48277	1.09979	NaN	23.821	23.7216	23.3851	24.3755	24.2739	23.3484	23.6658	23.5617	23.9225	NaN	NaN	NaN	NaN
P01880;P01880-2	P01880;P01880-2	Ig delta chain C region	IGHD	2	1	0	0		0.999796	-0.000295	NaN	NaN	NaN	NaN	0	4	1	0.37843	NaN	1.27063	NaN	NaN	0.04747	NaN	NaN	-0.03395	NaN	NaN	NaN	NaN	0.41594	NaN	NaN	NaN	NaN	24.6355	25.0139	NaN	NaN	NaN	NaN	NaN	NaN	NaN	NaN	NaN	NaN	25.2316	25.6475
Q9ULB5	Q9ULB5	Cadherin-7	CDH7	1	1	0	0		0.999824	-0.000253333	NaN	NaN	NaN	NaN	0	2	3	0.06609	-0.12735	NaN	NaN	NaN	NaN	NaN	NaN	NaN	NaN	-0.2125	-0.07065	NaN	NaN	NaN	NaN	NaN	0.19202	24.1978	24.2639	NaN	NaN	24.1832	23.9707	24.5533	24.426	24.423	24.3523	NaN	NaN	NaN	24.4809
Q9BRK3-3;Q9BRK3;Q9BRK3-2;Q9BRK3-4	Q9BRK3-3;Q9BRK3;Q9BRK3-2;Q9BRK3-4	Matrix-remodeling-associated protein 8	MXRA8	4	1	0	0		1.00888	0.012761	NaN	NaN	NaN	NaN	0	2	5	-0.21681	NaN	NaN	NaN	NaN	NaN	NaN	NaN	0.0298	NaN	0.20016	-0.24276	NaN	NaN	NaN	-0.27756	-0.15367	-0.0575	24.679	24.4622	NaN	24.7423	24.3669	24.5671	NaN	24.3587	24.8259	24.5832	NaN	NaN	NaN	24.2265
Q07092-2;Q07092	Q07092-2;Q07092	Collagen alpha-1(XVI) chain	COL16A1	2	0	0	0		1.01478	0.021168	NaN	NaN	NaN	NaN	0	2	5	NaN	0.13453	NaN	NaN	NaN	NaN	NaN	-0.11429	NaN	NaN	0.37798	NaN	NaN	NaN	-0.25577	0.13074	0.17372	-0.48191	NaN	22.916	NaN	NaN	22.9605	23.3385	22.9377	23.0723	NaN	22.9799	NaN	NaN	22.8829	NaN
Q86SR1;Q86SR1-2;Q86SR1-3;Q86SR1-4	Q86SR1;Q86SR1-2;Q86SR1-3	Polypeptide N-acetylgalactosaminyltransferase 10	GALNT10	4	0	1	0		1.02158	0.030805	NaN	NaN	NaN	NaN	0	1	4	NaN	NaN	NaN	-0.24013	NaN	NaN	NaN	NaN	NaN	NaN	0.16812	-0.37806	NaN	NaN	-0.61966	-0.25414	NaN	NaN	NaN	23.5166	NaN	24.0309	23.626	23.7941	NaN	NaN	23.8069	23.4288	NaN	NaN	NaN	NaN
O43581;O43581-6;O43581-2;O43581-5;O43581-4;O43581-3	O43581;O43581-6;O43581-2;O43581-5;O43581-4;O43581-3	Synaptotagmin-7	SYT7	6	0	0	0		1.04004	0.05664	NaN	NaN	NaN	NaN	0	1	1	NaN	NaN	NaN	NaN	-0.40564	NaN	NaN	NaN	NaN	NaN	NaN	NaN	NaN	NaN	-0.46228	NaN	NaN	NaN	NaN	21.8855	NaN	NaN	22.1088	NaN	NaN	NaN	NaN	NaN	NaN	NaN	NaN	21.9054
P09619;P09619-2	P09619	Platelet-derived growth factor receptor beta	PDGFRB	2	1	0	0		1.04268	0.060295	NaN	NaN	NaN	NaN	0	1	2	NaN	NaN	NaN	NaN	NaN	NaN	NaN	0.02177	NaN	NaN	NaN	NaN	NaN	-0.00939	NaN	NaN	NaN	-0.06766	NaN	NaN	NaN	NaN	NaN	NaN	NaN	NaN	NaN	22.6543	NaN	NaN	23.2082	23.1988
Q9Y2E5-2;Q9Y2E5	Q9Y2E5-2;Q9Y2E5	Epididymis-specific alpha-mannosidase	MAN2B2	2	0	0	0		1.0439	0.061983	NaN	NaN	NaN	NaN	0	5	2	0.2159	0.2725	NaN	NaN	0.01162	-0.36404	NaN	NaN	-0.50484	NaN	NaN	NaN	NaN	NaN	NaN	NaN	-0.2512	-0.02031	22.7877	23.0036	NaN	NaN	22.1972	NaN	22.4746	22.7471	NaN	NaN	NaN	NaN	NaN	NaN
P05362	P05362	Intercellular adhesion molecule 1	ICAM1	1	1	0	0		1.04747	0.06691	NaN	NaN	NaN	NaN	0	2	3	NaN	NaN	NaN	0.28795	NaN	NaN	NaN	NaN	-0.32361	NaN	NaN	-0.27456	NaN	NaN	0.12407	NaN	-0.10373	NaN	NaN	NaN	NaN	NaN	NaN	NaN	NaN	22.6986	22.4848	22.2103	NaN	NaN	22.8288	NaN
P12277	P12277	Creatine kinase B-type	CKB	1	0	0	0		1.07591	0.105553	NaN	NaN	NaN	NaN	0	1	3	NaN	NaN	NaN	NaN	0.1913	NaN	NaN	NaN	NaN	-0.22258	-0.18363	NaN	NaN	NaN	0.66345	NaN	NaN	NaN	NaN	NaN	22.3928	22.1702	22.1637	21.98	22.6642	NaN	NaN	NaN	NaN	NaN	NaN	23.0432
Q8WYK1	Q8WYK1	Contactin-associated protein-like 5	CNTNAP5	1	1	0	0		1.07939	0.11022	NaN	NaN	NaN	NaN	0	2	2	NaN	NaN	NaN	NaN	NaN	0.12195	NaN	-0.17039	NaN	NaN	NaN	NaN	NaN	NaN	NaN	NaN	-0.3196	0.05072	23.271	NaN	NaN	NaN	NaN	NaN	NaN	NaN	NaN	22.7065	NaN	NaN	NaN	23.4569
P36980-2;P36980	P36980-2;P36980	Complement factor H-related protein 2	CFHR2	2	0	0	0		1.0857	0.11862	NaN	NaN	NaN	NaN	0	2	1	NaN	NaN	0.64439	NaN	NaN	NaN	-0.03629	NaN	NaN	NaN	0.18543	NaN	NaN	NaN	NaN	NaN	NaN	NaN	NaN	24.4824	NaN	NaN	23.6108	23.7962	NaN	NaN	NaN	NaN	NaN	24.3459	NaN	24.5946
P11597-2;P11597	P11597-2;P11597	Cholesteryl ester transfer protein	CETP	2	0	0	0		1.08755	0.121083	NaN	NaN	NaN	NaN	0	1	3	NaN	NaN	NaN	NaN	NaN	NaN	NaN	-0.15695	NaN	-0.78457	-0.35585	NaN	NaN	NaN	NaN	0.30632	NaN	NaN	22.2215	NaN	22.2543	21.4697	22.5946	22.2388	NaN	NaN	NaN	NaN	NaN	22.9192	NaN	NaN
P15086	P15086	Carboxypeptidase B	CPB1	1	0	0	0		1.11369	0.155343	NaN	NaN	NaN	NaN	0	2	4	-0.15261	NaN	NaN	NaN	NaN	NaN	NaN	NaN	0.17108	NaN	-0.19926	0.04873	NaN	NaN	-0.45074	NaN	0.01684	NaN	22.4398	22.2872	22.1915	NaN	22.3289	22.1297	22.5145	NaN	22.4696	22.5183	22.2499	NaN	22.2608	NaN
P01825;P06331;P01824	P01825;P06331;P01824	Ig heavy chain V-II region NEWM;Ig heavy chain V-II region ARH-77;Ig heavy chain V-II region WAH		3	0	0	0		1.12788	0.173612	NaN	NaN	NaN	NaN	0	3	2	-0.25525	NaN	-8e-05	NaN	0.46316	NaN	NaN	NaN	NaN	-0.1244	NaN	NaN	-0.08427	NaN	NaN	NaN	NaN	NaN	25.7927	25.5375	25.0961	24.9717	NaN	25.0893	24.9666	NaN	25.3878	NaN	25.7473	25.663	NaN	24.4847
Q10469	Q10469	Alpha-1,6-mannosyl-glycoprotein 2-beta-N-acetylglucosaminyltransferase	MGAT2	1	0	1	0		1.13966	0.188602	NaN	0.868742	-0.203	0.354982	0	4	1	-0.60315	NaN	NaN	-0.06122	-0.03331	NaN	NaN	0.13917	NaN	NaN	NaN	NaN	NaN	NaN	-0.32823	NaN	NaN	NaN	24.3314	23.7283	NaN	24.0303	NaN	23.9732	NaN	23.5575	NaN	NaN	NaN	NaN	NaN	23.975
Q13145	Q13145	BMP and activin membrane-bound inhibitor homolog	BAMBI	1	1	0	0		1.14012	0.189183	NaN	NaN	NaN	NaN	0	1	3	NaN	NaN	NaN	NaN	NaN	NaN	NaN	0.17741	NaN	NaN	0.00319	NaN	NaN	NaN	-0.03613	NaN	-0.00238	NaN	NaN	23.9645	23.4892	NaN	23.6444	23.6476	NaN	23.7343	NaN	NaN	23.8325	NaN	NaN	23.7976
O60568	O60568	Procollagen-lysine,2-oxoglutarate 5-dioxygenase 3	PLOD3	1	0	0	0		1.1416	0.191055	NaN	3.5104	1.81163	0.447936	0	2	4	NaN	NaN	NaN	NaN	NaN	0.00424	NaN	0.38898	NaN	0.06752	-0.13572	NaN	NaN	-0.40317	NaN	0.49359	NaN	NaN	23.4876	NaN	23.1926	23.2601	23.5801	23.4444	23.6686	NaN	NaN	NaN	NaN	NaN	23.3986	22.9954
O95497	O95497	Pantetheinase	VNN1	1	0	0	1		1.14294	0.19275	NaN	NaN	NaN	NaN	0	2	2	NaN	NaN	NaN	-0.5006	NaN	NaN	NaN	NaN	-0.11218	NaN	NaN	NaN	-0.51334	NaN	-0.48494	NaN	NaN	NaN	22.7984	NaN	NaN	NaN	NaN	22.4469	NaN	NaN	NaN	NaN	23.2845	22.7711	NaN	22.6279
P30531	P30531	Sodium- and chloride-dependent GABA transporter 1	SLC6A1	1	0	0	0		1.15487	0.207737	NaN	NaN	NaN	NaN	0	1	3	NaN	NaN	NaN	NaN	NaN	NaN	NaN	NaN	0.15674	NaN	NaN	NaN	NaN	0.1058	0.09658	NaN	-0.35537	NaN	23.7113	NaN	NaN	NaN	NaN	23.5784	NaN	NaN	NaN	NaN	NaN	NaN	23.793	23.8988
P01602	P01602	Ig kappa chain V-I region HK102	IGKV1-5	1	0	0	0		1.15749	0.210997	NaN	NaN	NaN	NaN	0	2	3	0.17292	NaN	NaN	NaN	NaN	NaN	NaN	-0.07504	NaN	0.05443	NaN	NaN	-0.52952	NaN	-0.01108	NaN	NaN	NaN	23.4743	23.6472	23.7594	23.8138	NaN	NaN	NaN	23.691	NaN	NaN	24.804	24.2745	NaN	NaN
P10768	P10768	S-formylglutathione hydrolase	ESD	1	0	0	0		1.16307	0.217937	NaN	NaN	NaN	NaN	0	3	2	NaN	NaN	NaN	-0.24717	0.72292	NaN	NaN	0.00358	NaN	NaN	0.26692	NaN	NaN	NaN	NaN	NaN	-0.38324	NaN	NaN	NaN	NaN	NaN	24.5517	24.8187	NaN	NaN	24.7102	NaN	NaN	NaN	24.5785	NaN
Q5BLP8;Q5BLP8-3;Q5BLP8-2	Q5BLP8;Q5BLP8-3;Q5BLP8-2	Neuropeptide-like protein C4orf48	C4orf48	3	0	0	0		1.22174	0.288934	NaN	NaN	NaN	NaN	0	1	5	NaN	NaN	NaN	NaN	NaN	NaN	NaN	0.12661	NaN	NaN	NaN	NaN	NaN	0.04898	-0.17212	-0.05258	-0.85852	0.22262	NaN	25.7737	NaN	NaN	NaN	NaN	26.0909	NaN	NaN	NaN	NaN	NaN	26.4122	26.4612
Q86X29-6;Q86X29-5;Q86X29-2;Q86X29-3;Q86X29-4;Q86X29	Q86X29-6;Q86X29-5;Q86X29-2;Q86X29-3;Q86X29-4;Q86X29	Lipolysis-stimulated lipoprotein receptor	LSR	6	0	0	0		1.24397	0.314948	NaN	NaN	NaN	NaN	0	2	6	0.19133	0.39225	NaN	NaN	NaN	NaN	NaN	NaN	NaN	-0.24995	0.4747	NaN	-0.01931	-0.30454	NaN	NaN	0.0198	-0.05965	23.1193	23.3106	22.916	22.666	23.2571	23.7318	22.8269	23.2192	NaN	NaN	23.0097	22.9904	23.1477	22.8432
P30447;P05534;P30455;P30443;P16188;P13746;P04439;P13746-2;Q29960-2;P01893;P30512;P30459;P30457;P30456;P30453;P30450;P18462;P16190;P16189;P10316;P10314;P01892;P01891;Q09160;Q29960;Q31612;P10321	P30447;P05534;P30455;P30443;P16188;P13746;P04439;P13746-2;Q29960-2;P01893;P30512;P30459;P30457;P30456;P30453;P30450;P18462;P16190;P16189;P10316;P10314;P01892;P01891;Q09160;Q29960	HLA class I histocompatibility antigen, A-23 alpha chain;HLA class I histocompatibility antigen, A-24 alpha chain;HLA class I histocompatibility antigen, A-36 alpha chain;HLA class I histocompatibility antigen, A-1 alpha chain;HLA class I histocompatibility antigen, A-30 alpha chain;HLA class I histocompatibility antigen, A-11 alpha chain;HLA class I histocompatibility antigen, A-3 alpha chain;HL…	HLA-A;HLA-C;HLA-H	27	1	0	0		1.25161	0.32378	NaN	NaN	NaN	NaN	0	2	2	NaN	NaN	NaN	NaN	NaN	NaN	0.30059	NaN	0.21352	0.2396	NaN	-0.37305	NaN	NaN	NaN	NaN	NaN	NaN	NaN	NaN	24.1028	24.3424	NaN	NaN	NaN	NaN	24.5426	24.1695	NaN	NaN	23.8817	NaN
O43529	O43529	Carbohydrate sulfotransferase 10	CHST10	1	0	1	0		1.25346	0.325913	NaN	NaN	NaN	NaN	0	2	4	NaN	NaN	NaN	NaN	0.62755	NaN	NaN	0.06222	NaN	NaN	NaN	NaN	NaN	NaN	-0.11519	0.00868	-0.05119	0.23359	NaN	24.7676	NaN	NaN	NaN	NaN	NaN	24.4846	NaN	NaN	NaN	NaN	24.417	NaN
Q15121;Q15121-2	Q15121;Q15121-2	Astrocytic phosphoprotein PEA-15	PEA15	2	0	0	0		1.25968	0.333062	NaN	NaN	NaN	NaN	0	2	6	NaN	-0.24828	NaN	NaN	NaN	NaN	NaN	NaN	0.55271	0.20572	-0.4461	0.08471	NaN	-0.85918	NaN	NaN	0.29121	-0.36144	NaN	NaN	22.2049	22.4106	23.1724	22.7263	22.1555	21.9072	22.4875	22.5722	NaN	NaN	23.022	22.1628
Q16568	Q16568	Cocaine- and amphetamine-regulated transcript protein;CART(1-39);CART(42-89)	CARTPT	1	0	0	0		1.29033	0.36774	NaN	NaN	NaN	NaN	0	1	6	NaN	NaN	NaN	NaN	NaN	NaN	NaN	NaN	0.48929	-0.37469	0.06408	-0.37094	NaN	0.47201	NaN	NaN	0.82875	0.11009	NaN	24.6274	23.9821	23.6074	24.3645	24.4286	NaN	23.5838	24.8279	24.4569	NaN	NaN	24.1552	24.6272
P08758	P08758	Annexin A5	ANXA5	1	0	0	0		1.29463	0.37254	NaN	NaN	NaN	NaN	0	1	1	NaN	NaN	NaN	-0.1519	NaN	NaN	NaN	NaN	NaN	NaN	NaN	-0.52444	NaN	NaN	NaN	NaN	NaN	NaN	NaN	NaN	NaN	NaN	22.4488	NaN	NaN	NaN	22.9242	22.3998	NaN	NaN	NaN	NaN
Q8NCW5-2;Q8NCW5	Q8NCW5-2;Q8NCW5	NAD(P)H-hydrate epimerase	APOA1BP	2	0	0	0		1.29815	0.376462	NaN	NaN	NaN	NaN	0	3	2	-0.06631	NaN	NaN	NaN	NaN	-0.12917	NaN	NaN	0.07043	NaN	NaN	NaN	NaN	NaN	NaN	NaN	-0.85386	0.01757	23.2959	23.2295	23.0195	NaN	23.3097	NaN	NaN	NaN	23.2611	NaN	23.0428	NaN	NaN	NaN
Q9NQX7-2;Q9NQX7-3;Q9NQX7	Q9NQX7-2;Q9NQX7-3;Q9NQX7	Integral membrane protein 2C;CT-BRI3	ITM2C	3	0	1	0		1.41575	0.501565	NaN	NaN	NaN	NaN	0	1	4	NaN	NaN	NaN	0.20678	NaN	NaN	NaN	NaN	NaN	NaN	-0.38901	-0.26161	0.47446	-1.00298	NaN	NaN	NaN	NaN	NaN	23.7228	NaN	23.4831	23.9172	23.5282	24.1302	NaN	23.8571	23.5955	23.8156	24.29	24.9549	23.9519
P29323-2;P29323-3;P29323	P29323-2;P29323-3;P29323	Ephrin type-B receptor 2	EPHB2	3	1	0	0		1.44288	0.52895	NaN	NaN	NaN	NaN	0	1	2	NaN	NaN	NaN	NaN	-0.06652	NaN	NaN	NaN	NaN	NaN	NaN	NaN	NaN	NaN	-0.18837	NaN	-1.00257	NaN	NaN	22.1455	NaN	NaN	NaN	22.2428	NaN	NaN	NaN	NaN	NaN	NaN	NaN	NaN
Q9H7Y0;Q9H7Y0-2	Q9H7Y0	Deleted in autism-related protein 1	CXorf36	2	0	0	0		1.52553	0.60931	NaN	NaN	NaN	NaN	0	1	2	NaN	NaN	NaN	NaN	NaN	NaN	NaN	NaN	0.00737	NaN	NaN	NaN	NaN	NaN	NaN	NaN	-0.81867	-0.38521	NaN	NaN	NaN	NaN	23.2248	NaN	NaN	NaN	NaN	NaN	NaN	NaN	NaN	NaN
O75874	O75874	Isocitrate dehydrogenase [NADP] cytoplasmic	IDH1	1	0	0	0		1.65626	0.72793	NaN	NaN	NaN	NaN	0	2	2	NaN	NaN	NaN	0.00788	1.34414	NaN	NaN	NaN	NaN	0.19574	NaN	NaN	NaN	NaN	-0.29958	NaN	NaN	NaN	NaN	NaN	23.0774	23.2731	NaN	23.0598	NaN	NaN	NaN	NaN	23.3411	NaN	NaN	23.3176
Q8NHP8;Q8NHP8-2	Q8NHP8;Q8NHP8-2	Putative phospholipase B-like 2;Putative phospholipase B-like 2 32 kDa form;Putative phospholipase B-like 2 45 kDa form	PLBD2	2	0	0	0		1.70412	0.76903	NaN	NaN	NaN	NaN	0	1	2	NaN	NaN	NaN	NaN	0.43788	NaN	NaN	NaN	NaN	NaN	NaN	NaN	NaN	NaN	NaN	NaN	-0.58998	-0.07232	NaN	NaN	NaN	NaN	NaN	NaN	NaN	NaN	NaN	NaN	NaN	NaN	NaN	NaN
P16152;P16152-2	P16152;P16152-2	Carbonyl reductase [NADPH] 1	CBR1	2	0	0	0		1.74694	0.80483	NaN	NaN	NaN	NaN	0	1	3	NaN	NaN	NaN	NaN	NaN	NaN	NaN	0.75005	NaN	NaN	0.1903	NaN	NaN	NaN	-0.27887	NaN	-0.07577	NaN	NaN	NaN	NaN	NaN	23.7864	23.9767	NaN	NaN	NaN	NaN	NaN	NaN	NaN	NaN
P04792	P04792	Heat shock protein beta-1	HSPB1	1	0	0	0		1.76132	0.81666	NaN	NaN	NaN	NaN	0	2	2	0.77703	NaN	NaN	-0.04073	NaN	NaN	NaN	NaN	NaN	NaN	NaN	NaN	-0.78979	NaN	NaN	NaN	NaN	-0.10723	22.9328	23.7099	NaN	22.2895	NaN	22.7264	22.4932	NaN	22.6172	NaN	23.987	23.1972	22.4205	NaN
P07237;Q13087-2;Q13087	P07237	Protein disulfide-isomerase	P4HB	3	0	0	0		1.8395	0.879315	NaN	1.63358	0.708033	0.698675	0	3	2	NaN	NaN	NaN	-0.0851	5.8581	NaN	-1.37725	NaN	NaN	NaN	NaN	NaN	NaN	0.33521	NaN	NaN	0.83666	NaN	NaN	NaN	NaN	NaN	22.5795	NaN	NaN	NaN	21.7809	NaN	NaN	22.8575	22.8825	23.2177
P69892;P69891	P69892;P69891	Hemoglobin subunit gamma-2;Hemoglobin subunit gamma-1	HBG2;HBG1	2	0	0	0		2.10921	1.0767	NaN	NaN	NaN	NaN	0	1	1	NaN	NaN	NaN	0.55286	NaN	NaN	NaN	NaN	NaN	NaN	NaN	-0.52384	NaN	NaN	NaN	NaN	NaN	NaN	NaN	NaN	NaN	NaN	NaN	23.3609	22.7635	NaN	22.3465	21.8227	NaN	NaN	NaN	NaN
P50395;P50395-2	P50395;P50395-2	Rab GDP dissociation inhibitor beta	GDI2	2	0	0	0		2.31328	1.20994	NaN	NaN	NaN	NaN	0	2	2	NaN	NaN	NaN	0.0937	2.41437	NaN	NaN	NaN	NaN	NaN	-0.04141	NaN	NaN	NaN	NaN	0.1296	NaN	NaN	21.8332	NaN	22.2356	NaN	21.8916	21.8501	21.6387	NaN	22.0475	NaN	NaN	NaN	NaN	NaN
P12814-2;P12814;P12814-3;P12814-4;P35609-2;P35609	P12814-2;P12814;P12814-3;P12814-4	Alpha-actinin-1	ACTN1	6	0	0	0		2.47975	1.31019	NaN	NaN	NaN	NaN	0	4	2	NaN	NaN	NaN	NaN	1.27989	-0.24879	-0.33588	NaN	-0.07049	NaN	-1.91845	-0.38957	NaN	NaN	NaN	NaN	NaN	NaN	NaN	NaN	NaN	26.5399	26.2406	24.3222	NaN	24.3366	26.7265	26.3369	NaN	26.1566	NaN	NaN
Q02413	Q02413	Desmoglein-1	DSG1	1	1	0	0		14.8145	3.88894	NaN	NaN	NaN	NaN	0	1	1	4.0123	NaN	NaN	NaN	NaN	NaN	NaN	NaN	NaN	NaN	NaN	NaN	NaN	NaN	NaN	NaN	0.12336	NaN	23.3259	27.3382	NaN	NaN	NaN	NaN	NaN	NaN	NaN	21.7393	NaN	NaN	NaN	NaN
A0A075B6P5;P01615;P01614;A0A075B6S6;P06310	A0A075B6P5;P01615;P01614;A0A075B6S6;P06310	Ig kappa chain V-II region FR;Ig kappa chain V-II region Cum;Ig kappa chain V-II region RPMI 6410	IGKV2D-28;IGKV2D-30	5	0	0	0		NaN	NaN	NaN	NaN	NaN	NaN	0	0	0	NaN	NaN	NaN	NaN	NaN	NaN	NaN	NaN	NaN	NaN	NaN	NaN	NaN	NaN	NaN	NaN	NaN	NaN	NaN	NaN	NaN	NaN	NaN	24.6556	26.1197	NaN	NaN	26.8519	NaN	26.4298	NaN	NaN
A0A0A0MS15	A0A0A0MS15		IGHV3-49	1	0	0	0		NaN	NaN	NaN	NaN	NaN	NaN	0	0	0	NaN	NaN	NaN	NaN	NaN	NaN	NaN	NaN	NaN	NaN	NaN	NaN	NaN	NaN	NaN	NaN	NaN	NaN	NaN	NaN	NaN	NaN	NaN	NaN	NaN	NaN	NaN	NaN	NaN	NaN	NaN	NaN
A0A0B4J1V2	A0A0B4J1V2		IGHV2-26	1	0	0	0		NaN	NaN	NaN	NaN	NaN	NaN	0	0	0	NaN	NaN	NaN	NaN	NaN	NaN	NaN	NaN	NaN	NaN	NaN	NaN	NaN	NaN	NaN	NaN	NaN	NaN	NaN	NaN	NaN	NaN	NaN	NaN	NaN	NaN	NaN	NaN	NaN	NaN	NaN	NaN
A0A0C4DH25	A0A0C4DH25		IGKV3D-20	1	0	0	0		NaN	NaN	NaN	NaN	NaN	NaN	0	0	0	NaN	NaN	NaN	NaN	NaN	NaN	NaN	NaN	NaN	NaN	NaN	NaN	NaN	NaN	NaN	NaN	NaN	NaN	NaN	NaN	NaN	NaN	NaN	NaN	NaN	NaN	NaN	NaN	NaN	NaN	NaN	NaN
A0A0C4DH29;P01743	A0A0C4DH29;P01743	Ig heavy chain V-I region HG3	IGHV1-3	2	0	0	0		NaN	NaN	NaN	NaN	NaN	NaN	0	0	0	NaN	NaN	NaN	NaN	NaN	NaN	NaN	NaN	NaN	NaN	NaN	NaN	NaN	NaN	NaN	NaN	NaN	NaN	NaN	NaN	NaN	NaN	NaN	NaN	NaN	NaN	NaN	NaN	NaN	NaN	NaN	NaN
A0A0C4DH73;P04432;P01611;P01597	A0A0C4DH73;P04432;P01611;P01597	Ig kappa chain V-I region Daudi;Ig kappa chain V-I region Wes;Ig kappa chain V-I region DEE	IGKV1-12	4	0	0	0		NaN	NaN	NaN	NaN	NaN	NaN	0	0	0	NaN	NaN	NaN	NaN	NaN	NaN	NaN	NaN	NaN	NaN	NaN	NaN	NaN	NaN	NaN	NaN	NaN	NaN	NaN	NaN	NaN	NaN	NaN	NaN	NaN	NaN	NaN	NaN	NaN	NaN	NaN	NaN
Q9GZQ8;A6NCE7	Q9GZQ8;A6NCE7	Microtubule-associated proteins 1A/1B light chain 3B;Microtubule-associated proteins 1A/1B light chain 3 beta 2	MAP1LC3B;MAP1LC3B2	2	0	0	0		NaN	NaN	NaN	NaN	NaN	NaN	0	0	0	NaN	NaN	NaN	NaN	NaN	NaN	NaN	NaN	NaN	NaN	NaN	NaN	NaN	NaN	NaN	NaN	NaN	NaN	NaN	NaN	NaN	NaN	NaN	NaN	NaN	NaN	NaN	NaN	NaN	NaN	NaN	NaN
A6NL88	A6NL88	Protein shisa-7	SHISA7	1	0	0	0		NaN	NaN	NaN	NaN	NaN	NaN	0	0	0	NaN	NaN	NaN	NaN	NaN	NaN	NaN	NaN	NaN	NaN	NaN	NaN	NaN	NaN	NaN	NaN	NaN	NaN	NaN	NaN	NaN	NaN	NaN	NaN	NaN	NaN	NaN	NaN	NaN	NaN	NaN	NaN
P07355;A6NMY6;P07355-2	P07355;A6NMY6;P07355-2	Annexin A2;Putative annexin A2-like protein	ANXA2;ANXA2P2	3	0	0	0		NaN	NaN	NaN	NaN	NaN	NaN	0	0	0	NaN	NaN	NaN	NaN	NaN	NaN	NaN	NaN	NaN	NaN	NaN	NaN	NaN	NaN	NaN	NaN	NaN	NaN	NaN	23.1807	NaN	NaN	NaN	NaN	NaN	NaN	NaN	NaN	NaN	NaN	NaN	NaN
CON__A3EZ82;Q6E0U4-7;Q6E0U4-3;Q6E0U4-5;Q6E0U4-6;Q6E0U4-4;Q6E0U4-16;Q6E0U4-2;Q6E0U4	CON__A3EZ82;Q6E0U4-7;Q6E0U4-3;Q6E0U4-5;Q6E0U4-6;Q6E0U4-4;Q6E0U4-16;Q6E0U4-2;Q6E0U4	Dermokine	DMKN	9	0	0	0	+	NaN	NaN	NaN	NaN	NaN	NaN	0	0	0	NaN	NaN	NaN	NaN	NaN	NaN	NaN	NaN	NaN	NaN	NaN	NaN	NaN	NaN	NaN	NaN	NaN	NaN	NaN	NaN	NaN	NaN	NaN	NaN	NaN	NaN	NaN	NaN	NaN	NaN	NaN	NaN
CON__P01966	CON__P01966			1	0	0	0	+	NaN	NaN	NaN	NaN	NaN	NaN	0	0	0	NaN	NaN	NaN	NaN	NaN	NaN	NaN	NaN	NaN	NaN	NaN	NaN	NaN	NaN	NaN	NaN	NaN	NaN	23.4975	NaN	NaN	NaN	NaN	NaN	NaN	NaN	NaN	NaN	NaN	NaN	NaN	NaN
CON__P02538;P02538;CON__P48668;P48668;CON__P04259;CON__O95678;O95678;CON__Q8VED5	CON__P02538;P02538;CON__P48668;P48668;CON__P04259	Keratin, type II cytoskeletal 6A;Keratin, type II cytoskeletal 6C	KRT6A;KRT6C	8	0	0	0	+	NaN	NaN	NaN	NaN	NaN	NaN	0	1	0	2.64236	NaN	NaN	NaN	NaN	NaN	NaN	NaN	NaN	NaN	NaN	NaN	NaN	NaN	NaN	NaN	NaN	NaN	25.1423	27.7846	NaN	NaN	NaN	NaN	NaN	NaN	NaN	NaN	NaN	NaN	NaN	NaN
CON__P02662	CON__P02662			1	0	0	0	+	NaN	NaN	NaN	NaN	NaN	NaN	0	0	1	NaN	NaN	NaN	NaN	NaN	NaN	NaN	NaN	NaN	NaN	NaN	-0.29778	NaN	NaN	NaN	NaN	NaN	NaN	NaN	26.8429	NaN	NaN	NaN	NaN	NaN	NaN	25.575	25.2772	NaN	NaN	NaN	NaN
CON__P02668	CON__P02668			1	0	0	0	+	NaN	NaN	NaN	NaN	NaN	NaN	0	0	0	NaN	NaN	NaN	NaN	NaN	NaN	NaN	NaN	NaN	NaN	NaN	NaN	NaN	NaN	NaN	NaN	NaN	NaN	NaN	23.8296	NaN	NaN	NaN	NaN	NaN	NaN	NaN	NaN	NaN	NaN	NaN	NaN
CON__P02754	CON__P02754			1	0	0	0	+	NaN	NaN	NaN	NaN	NaN	NaN	0	0	0	NaN	NaN	NaN	NaN	NaN	NaN	NaN	NaN	NaN	NaN	NaN	NaN	NaN	NaN	NaN	NaN	NaN	NaN	NaN	NaN	NaN	NaN	NaN	NaN	NaN	NaN	NaN	NaN	NaN	NaN	NaN	NaN
CON__P07477;Q8NHM4;P07478;P07477	CON__P07477;Q8NHM4;P07478;P07477	Putative trypsin-6;Trypsin-2;Trypsin-1;Alpha-trypsin chain 1;Alpha-trypsin chain 2	PRSS3P2;PRSS2;PRSS1	4	0	0	0	+	NaN	NaN	NaN	NaN	NaN	NaN	0	0	0	NaN	NaN	NaN	NaN	NaN	NaN	NaN	NaN	NaN	NaN	NaN	NaN	NaN	NaN	NaN	NaN	NaN	NaN	NaN	NaN	NaN	NaN	NaN	NaN	NaN	NaN	NaN	NaN	NaN	NaN	NaN	NaN
CON__P08727;P08727	CON__P08727;P08727	Keratin, type I cytoskeletal 19	KRT19	2	0	0	0	+	NaN	NaN	NaN	NaN	NaN	NaN	0	0	0	NaN	NaN	NaN	NaN	NaN	NaN	NaN	NaN	NaN	NaN	NaN	NaN	NaN	NaN	NaN	NaN	NaN	NaN	NaN	NaN	NaN	NaN	NaN	NaN	NaN	NaN	NaN	NaN	NaN	NaN	NaN	NaN
CON__P08779;P08779;CON__Q9Z2K1;CON__Q3ZAW8	CON__P08779;P08779	Keratin, type I cytoskeletal 16	KRT16	4	0	0	0	+	NaN	NaN	NaN	NaN	NaN	NaN	0	1	0	4.19562	NaN	NaN	NaN	NaN	NaN	NaN	NaN	NaN	NaN	NaN	NaN	NaN	NaN	NaN	NaN	NaN	NaN	23.2633	27.4589	NaN	NaN	NaN	NaN	NaN	NaN	NaN	23.4951	NaN	NaN	NaN	NaN
CON__P19013;P19013	CON__P19013;P19013	Keratin, type II cytoskeletal 4	KRT4	2	0	0	0	+	NaN	NaN	NaN	NaN	NaN	NaN	0	0	0	NaN	NaN	NaN	NaN	NaN	NaN	NaN	NaN	NaN	NaN	NaN	NaN	NaN	NaN	NaN	NaN	NaN	NaN	NaN	NaN	NaN	NaN	NaN	NaN	NaN	NaN	NaN	NaN	NaN	NaN	NaN	NaN
CON__P67983;Q8N339;P80297;P13640-2;P04732;P02795;P13640	CON__P67983;Q8N339;P80297;P13640-2;P04732;P02795;P13640	Metallothionein-1M;Metallothionein-1X;Metallothionein-1G;Metallothionein-1E;Metallothionein-2	MT1M;MT1X;MT1G;MT1E;MT2A	7	0	0	0	+	NaN	NaN	NaN	NaN	NaN	NaN	0	0	0	NaN	NaN	NaN	NaN	NaN	NaN	NaN	NaN	NaN	NaN	NaN	NaN	NaN	NaN	NaN	NaN	NaN	NaN	NaN	NaN	NaN	NaN	NaN	NaN	NaN	NaN	NaN	NaN	NaN	NaN	NaN	NaN
CON__Q05B55	CON__Q05B55			1	0	0	0	+	NaN	NaN	NaN	NaN	NaN	NaN	0	0	0	NaN	NaN	NaN	NaN	NaN	NaN	NaN	NaN	NaN	NaN	NaN	NaN	NaN	NaN	NaN	NaN	NaN	NaN	NaN	NaN	NaN	NaN	NaN	NaN	NaN	NaN	NaN	NaN	NaN	NaN	NaN	NaN
CON__Q29443;CON__Q0IIK2;P02788-2;P02788	CON__Q29443;CON__Q0IIK2;P02788-2;P02788	Lactotransferrin;Lactoferricin-H;Kaliocin-1;Lactoferroxin-A;Lactoferroxin-B;Lactoferroxin-C	LTF	4	0	0	0	+	NaN	NaN	NaN	NaN	NaN	NaN	0	0	0	NaN	NaN	NaN	NaN	NaN	NaN	NaN	NaN	NaN	NaN	NaN	NaN	NaN	NaN	NaN	NaN	NaN	NaN	NaN	NaN	NaN	NaN	NaN	NaN	NaN	NaN	NaN	NaN	NaN	NaN	NaN	NaN
CON__Q7RTS7;CON__Q32MB2;Q7RTS7;Q86Y46;CON__Q14CN4-1;CON__Q6IME9;CON__Q3SY84;Q86Y46-2;Q14CN4-3;Q14CN4-2;Q14CN4;Q3SY84	CON__Q7RTS7;CON__Q32MB2;Q7RTS7;Q86Y46;CON__Q14CN4-1;CON__Q6IME9;CON__Q3SY84;Q86Y46-2;Q14CN4-3;Q14CN4-2;Q14CN4;Q3SY84	Keratin, type II cytoskeletal 74;Keratin, type II cytoskeletal 73;Keratin, type II cytoskeletal 72;Keratin, type II cytoskeletal 71	KRT74;KRT73;KRT72;KRT71	12	0	0	0	+	NaN	NaN	NaN	NaN	NaN	NaN	0	0	0	NaN	NaN	NaN	NaN	NaN	NaN	NaN	NaN	NaN	NaN	NaN	NaN	NaN	NaN	NaN	NaN	NaN	NaN	NaN	NaN	NaN	NaN	NaN	NaN	NaN	NaN	NaN	NaN	NaN	NaN	NaN	NaN
CON__Q3SX09	CON__Q3SX09			1	0	0	0	+	NaN	NaN	NaN	NaN	NaN	NaN	0	0	0	NaN	NaN	NaN	NaN	NaN	NaN	NaN	NaN	NaN	NaN	NaN	NaN	NaN	NaN	NaN	NaN	NaN	NaN	NaN	NaN	NaN	NaN	NaN	NaN	NaN	NaN	NaN	NaN	NaN	NaN	NaN	NaN
CON__Q5D862;Q5D862	CON__Q5D862;Q5D862	Filaggrin-2	FLG2	2	0	0	0	+	NaN	NaN	NaN	NaN	NaN	NaN	0	1	0	0.44876	NaN	NaN	NaN	NaN	NaN	NaN	NaN	NaN	NaN	NaN	NaN	NaN	NaN	NaN	NaN	NaN	NaN	24.0339	24.4826	NaN	NaN	NaN	NaN	NaN	NaN	NaN	NaN	NaN	NaN	NaN	NaN
CON__Q6IFZ6	CON__Q6IFZ6			1	0	0	0	+	NaN	NaN	NaN	NaN	NaN	NaN	0	0	0	NaN	NaN	NaN	NaN	NaN	NaN	NaN	NaN	NaN	NaN	NaN	NaN	NaN	NaN	NaN	NaN	NaN	NaN	NaN	NaN	NaN	NaN	NaN	NaN	NaN	NaN	NaN	NaN	NaN	NaN	NaN	NaN
CON__Q6KB66-1;Q6KB66-2;Q6KB66;Q6KB66-3;CON__Q0VBK2	CON__Q6KB66-1;Q6KB66-2;Q6KB66;Q6KB66-3;CON__Q0VBK2	Keratin, type II cytoskeletal 80	KRT80	5	0	0	0	+	NaN	NaN	NaN	NaN	NaN	NaN	0	0	0	NaN	NaN	NaN	NaN	NaN	NaN	NaN	NaN	NaN	NaN	NaN	NaN	NaN	NaN	NaN	NaN	NaN	NaN	NaN	22.2613	NaN	NaN	NaN	NaN	NaN	NaN	NaN	NaN	NaN	NaN	NaN	NaN
CON__Q7Z794;Q7Z794	CON__Q7Z794;Q7Z794	Keratin, type II cytoskeletal 1b	KRT77	2	0	0	0	+	NaN	NaN	NaN	NaN	NaN	NaN	0	0	0	NaN	NaN	NaN	NaN	NaN	NaN	NaN	NaN	NaN	NaN	NaN	NaN	NaN	NaN	NaN	NaN	NaN	NaN	NaN	NaN	NaN	NaN	NaN	NaN	NaN	NaN	NaN	NaN	NaN	NaN	NaN	NaN
O00115-2;O00115	O00115-2;O00115	Deoxyribonuclease-2-alpha	DNASE2	2	0	0	0		NaN	NaN	NaN	NaN	NaN	NaN	0	0	0	NaN	NaN	NaN	NaN	NaN	NaN	NaN	NaN	NaN	NaN	NaN	NaN	NaN	NaN	NaN	NaN	NaN	NaN	NaN	NaN	NaN	NaN	NaN	NaN	NaN	NaN	NaN	NaN	NaN	NaN	NaN	NaN
O00142-5;O00142-2;O00142-3;O00142-4;O00142	O00142-5;O00142-2;O00142-3;O00142-4;O00142	Thymidine kinase 2, mitochondrial	TK2	5	0	0	0		NaN	NaN	NaN	NaN	NaN	NaN	0	0	0	NaN	NaN	NaN	NaN	NaN	NaN	NaN	NaN	NaN	NaN	NaN	NaN	NaN	NaN	NaN	NaN	NaN	NaN	NaN	NaN	NaN	NaN	NaN	NaN	NaN	NaN	NaN	NaN	NaN	NaN	NaN	NaN
O00299	O00299	Chloride intracellular channel protein 1	CLIC1	1	0	0	0		NaN	NaN	NaN	NaN	NaN	NaN	0	0	0	NaN	NaN	NaN	NaN	NaN	NaN	NaN	NaN	NaN	NaN	NaN	NaN	NaN	NaN	NaN	NaN	NaN	NaN	NaN	NaN	NaN	NaN	NaN	NaN	NaN	NaN	NaN	NaN	NaN	22.237	22.017	NaN
O00339-3;O00339-2;O00339;O00339-4	O00339-3;O00339-2;O00339;O00339-4	Matrilin-2	MATN2	4	0	0	0		NaN	NaN	NaN	NaN	NaN	NaN	0	0	0	NaN	NaN	NaN	NaN	NaN	NaN	NaN	NaN	NaN	NaN	NaN	NaN	NaN	NaN	NaN	NaN	NaN	NaN	NaN	NaN	NaN	NaN	NaN	NaN	NaN	NaN	NaN	NaN	NaN	NaN	NaN	NaN
O00602	O00602	Ficolin-1	FCN1	1	0	0	0		NaN	NaN	NaN	NaN	NaN	NaN	0	0	0	NaN	NaN	NaN	NaN	NaN	NaN	NaN	NaN	NaN	NaN	NaN	NaN	NaN	NaN	NaN	NaN	NaN	NaN	NaN	NaN	NaN	NaN	NaN	NaN	NaN	NaN	NaN	NaN	NaN	NaN	NaN	NaN
O00754-2;O00754	O00754-2;O00754	Lysosomal alpha-mannosidase;Lysosomal alpha-mannosidase A peptide;Lysosomal alpha-mannosidase B peptide;Lysosomal alpha-mannosidase C peptide;Lysosomal alpha-mannosidase D peptide;Lysosomal alpha-mannosidase E peptide	MAN2B1	2	0	0	0		NaN	NaN	NaN	NaN	NaN	NaN	0	0	0	NaN	NaN	NaN	NaN	NaN	NaN	NaN	NaN	NaN	NaN	NaN	NaN	NaN	NaN	NaN	NaN	NaN	NaN	NaN	NaN	NaN	NaN	NaN	NaN	NaN	NaN	NaN	NaN	NaN	NaN	NaN	NaN
O14668-2;O14668	O14668-2;O14668	Transmembrane gamma-carboxyglutamic acid protein 1	PRRG1	2	1	0	0		NaN	NaN	NaN	NaN	NaN	NaN	0	0	0	NaN	NaN	NaN	NaN	NaN	NaN	NaN	NaN	NaN	NaN	NaN	NaN	NaN	NaN	NaN	NaN	NaN	NaN	NaN	NaN	NaN	NaN	NaN	NaN	NaN	NaN	NaN	NaN	NaN	NaN	NaN	NaN
Q92747-2;Q92747;O15143	Q92747-2;Q92747;O15143	Actin-related protein 2/3 complex subunit 1A;Actin-related protein 2/3 complex subunit 1B	ARPC1A;ARPC1B	3	0	0	0		NaN	NaN	NaN	NaN	NaN	NaN	0	0	0	NaN	NaN	NaN	NaN	NaN	NaN	NaN	NaN	NaN	NaN	NaN	NaN	NaN	NaN	NaN	NaN	NaN	NaN	NaN	NaN	NaN	NaN	NaN	NaN	NaN	NaN	NaN	NaN	NaN	NaN	NaN	NaN
O15204-2;O15204	O15204-2;O15204	ADAM DEC1	ADAMDEC1	2	0	0	0		NaN	NaN	NaN	NaN	NaN	NaN	0	0	0	NaN	NaN	NaN	NaN	NaN	NaN	NaN	NaN	NaN	NaN	NaN	NaN	NaN	NaN	NaN	NaN	NaN	NaN	NaN	NaN	NaN	NaN	NaN	NaN	NaN	NaN	NaN	NaN	NaN	NaN	NaN	NaN
O15354	O15354	Prosaposin receptor GPR37	GPR37	1	0	0	0		NaN	NaN	NaN	NaN	NaN	NaN	0	0	0	NaN	NaN	NaN	NaN	NaN	NaN	NaN	NaN	NaN	NaN	NaN	NaN	NaN	NaN	NaN	NaN	NaN	NaN	NaN	NaN	NaN	NaN	NaN	NaN	NaN	NaN	NaN	NaN	NaN	NaN	25.7118	NaN
Q08ET2;O15389	Q08ET2;O15389	Sialic acid-binding Ig-like lectin 14;Sialic acid-binding Ig-like lectin 5	SIGLEC14;SIGLEC5	2	1	0	0		NaN	NaN	NaN	NaN	NaN	NaN	0	0	1	NaN	NaN	NaN	NaN	NaN	NaN	NaN	NaN	NaN	NaN	NaN	NaN	NaN	NaN	-0.74976	NaN	NaN	NaN	NaN	NaN	NaN	22.4841	NaN	NaN	NaN	NaN	NaN	NaN	NaN	22.9511	NaN	22.7072
O15400-2;O15400	O15400-2;O15400	Syntaxin-7	STX7	2	0	0	0		NaN	NaN	NaN	NaN	NaN	NaN	0	0	0	NaN	NaN	NaN	NaN	NaN	NaN	NaN	NaN	NaN	NaN	NaN	NaN	NaN	NaN	NaN	NaN	NaN	NaN	NaN	NaN	NaN	NaN	NaN	NaN	NaN	NaN	NaN	NaN	NaN	NaN	NaN	NaN
O43286	O43286	Beta-1,4-galactosyltransferase 5	B4GALT5	1	0	1	0		NaN	NaN	NaN	NaN	NaN	NaN	0	0	0	NaN	NaN	NaN	NaN	NaN	NaN	NaN	NaN	NaN	NaN	NaN	NaN	NaN	NaN	NaN	NaN	NaN	NaN	NaN	NaN	NaN	NaN	NaN	NaN	NaN	NaN	NaN	NaN	NaN	NaN	NaN	NaN
O43508-2;O75888-5;O75888-4;O75888-2;O43508;O75888	O43508-2;O75888-5;O75888-4;O75888-2;O43508;O75888	Tumor necrosis factor ligand superfamily member 12;Tumor necrosis factor ligand superfamily member 12, membrane form;Tumor necrosis factor ligand superfamily member 12, secreted form;Tumor necrosis factor ligand superfamily member 13	TNFSF12;TNFSF13	6	0	1	0		NaN	NaN	NaN	NaN	NaN	NaN	0	0	0	NaN	NaN	NaN	NaN	NaN	NaN	NaN	NaN	NaN	NaN	NaN	NaN	NaN	NaN	NaN	NaN	NaN	NaN	NaN	NaN	NaN	NaN	NaN	NaN	NaN	21.339	NaN	NaN	NaN	NaN	NaN	NaN
O43707;O43707-2;O43707-3;Q08043	O43707;O43707-2	Alpha-actinin-4	ACTN4	4	0	0	0		NaN	NaN	NaN	NaN	NaN	NaN	0	0	0	NaN	NaN	NaN	NaN	NaN	NaN	NaN	NaN	NaN	NaN	NaN	NaN	NaN	NaN	NaN	NaN	NaN	NaN	NaN	NaN	NaN	NaN	NaN	NaN	NaN	NaN	NaN	NaN	NaN	NaN	NaN	NaN
O43827	O43827	Angiopoietin-related protein 7	ANGPTL7	1	0	0	0		NaN	NaN	NaN	NaN	NaN	NaN	0	0	1	NaN	NaN	NaN	NaN	NaN	NaN	NaN	NaN	NaN	NaN	NaN	NaN	NaN	0.53672	NaN	NaN	NaN	NaN	23.9883	NaN	NaN	NaN	NaN	NaN	NaN	NaN	NaN	NaN	NaN	NaN	23.512	24.0487
O60476	O60476	Mannosyl-oligosaccharide 1,2-alpha-mannosidase IB	MAN1A2	1	0	1	0		NaN	NaN	NaN	NaN	NaN	NaN	0	0	0	NaN	NaN	NaN	NaN	NaN	NaN	NaN	NaN	NaN	NaN	NaN	NaN	NaN	NaN	NaN	NaN	NaN	NaN	NaN	NaN	NaN	22.3166	NaN	NaN	NaN	NaN	NaN	NaN	NaN	NaN	NaN	NaN
O60609;O60609-2	O60609;O60609-2	GDNF family receptor alpha-3	GFRA3	2	0	0	1		NaN	NaN	NaN	NaN	NaN	NaN	0	0	0	NaN	NaN	NaN	NaN	NaN	NaN	NaN	NaN	NaN	NaN	NaN	NaN	NaN	NaN	NaN	NaN	NaN	NaN	NaN	NaN	NaN	NaN	NaN	NaN	NaN	NaN	NaN	NaN	NaN	NaN	NaN	NaN
O60613	O60613	15 kDa selenoprotein	2015-09-01	1	0	0	0		NaN	NaN	NaN	NaN	NaN	NaN	0	0	0	NaN	NaN	NaN	NaN	NaN	NaN	NaN	NaN	NaN	NaN	NaN	NaN	NaN	NaN	NaN	NaN	NaN	NaN	NaN	NaN	NaN	NaN	NaN	NaN	NaN	NaN	NaN	NaN	NaN	NaN	NaN	NaN
Q99880;Q99879;Q99877;Q93079;Q8N257;Q5QNW6;Q16778;P62807;P58876;P57053;P33778;P23527;P06899;O60814;Q5QNW6-2;Q96A08	Q99880;Q99879;Q99877;Q93079;Q8N257;Q5QNW6;Q16778;P62807;P58876;P57053;P33778;P23527;P06899;O60814;Q5QNW6-2;Q96A08	Histone H2B type 1-L;Histone H2B type 1-M;Histone H2B type 1-N;Histone H2B type 1-H;Histone H2B type 3-B;Histone H2B type 2-F;Histone H2B type 2-E;Histone H2B type 1-C/E/F/G/I;Histone H2B type 1-D;Histone H2B type F-S;Histone H2B type 1-B;Histone H2B type 1-O;Histone H2B type 1-J;Histone H2B type 1-K;Histone H2B type 1-A	HIST1H2BL;HIST1H2BM;HIST1H2BN;HIST1H2BH;HIST3H2BB;HIST2H2BF;HIST2H2BE;HIST1H2BC;HIST1H2BD;H2BFS;HIST1H2BB;HIST1H2BO;HIST1H2BJ;HIST1H2BK;HIST1H2BA	16	0	0	0		NaN	NaN	NaN	NaN	NaN	NaN	0	0	0	NaN	NaN	NaN	NaN	NaN	NaN	NaN	NaN	NaN	NaN	NaN	NaN	NaN	NaN	NaN	NaN	NaN	NaN	NaN	NaN	NaN	NaN	NaN	NaN	NaN	NaN	NaN	NaN	NaN	NaN	NaN	NaN
O75063	O75063	Glycosaminoglycan xylosylkinase	FAM20B	1	0	1	0		NaN	NaN	NaN	NaN	NaN	NaN	0	0	0	NaN	NaN	NaN	NaN	NaN	NaN	NaN	NaN	NaN	NaN	NaN	NaN	NaN	NaN	NaN	NaN	NaN	NaN	NaN	NaN	NaN	NaN	NaN	NaN	NaN	NaN	NaN	NaN	NaN	NaN	NaN	NaN
O75071	O75071	EF-hand calcium-binding domain-containing protein 14	EFCAB14	1	0	0	0		NaN	NaN	NaN	NaN	NaN	NaN	0	0	1	NaN	NaN	NaN	NaN	NaN	NaN	NaN	NaN	NaN	NaN	NaN	NaN	NaN	NaN	-0.57918	NaN	NaN	NaN	NaN	NaN	23.8808	NaN	23.7738	NaN	NaN	NaN	NaN	NaN	NaN	23.7954	23.8358	NaN
O75077-3;O75077-2;O75077	O75077-3;O75077-2;O75077	Disintegrin and metalloproteinase domain-containing protein 23	ADAM23	3	1	0	0		NaN	NaN	NaN	NaN	NaN	NaN	0	0	0	NaN	NaN	NaN	NaN	NaN	NaN	NaN	NaN	NaN	NaN	NaN	NaN	NaN	NaN	NaN	NaN	NaN	NaN	NaN	NaN	NaN	NaN	NaN	NaN	NaN	NaN	NaN	NaN	NaN	NaN	NaN	NaN
O75083;O75083-3	O75083;O75083-3	WD repeat-containing protein 1	WDR1	2	0	0	0		NaN	NaN	NaN	NaN	NaN	NaN	0	0	0	NaN	NaN	NaN	NaN	NaN	NaN	NaN	NaN	NaN	NaN	NaN	NaN	NaN	NaN	NaN	NaN	NaN	NaN	NaN	NaN	NaN	NaN	NaN	NaN	NaN	NaN	NaN	NaN	NaN	NaN	NaN	NaN
Q14332;O75084	Q14332;O75084	Frizzled-2;Frizzled-7	FZD2;FZD7	2	0	0	0		NaN	NaN	NaN	NaN	NaN	NaN	0	0	0	NaN	NaN	NaN	NaN	NaN	NaN	NaN	NaN	NaN	NaN	NaN	NaN	NaN	NaN	NaN	NaN	NaN	NaN	NaN	NaN	NaN	NaN	NaN	NaN	NaN	NaN	NaN	NaN	NaN	NaN	NaN	NaN
O75093;O75093-2	O75093;O75093-2	Slit homolog 1 protein	SLIT1	2	0	0	0		NaN	NaN	NaN	0.649866	-0.621787	0.216239	0	1	0	NaN	NaN	NaN	-0.05046	NaN	NaN	NaN	NaN	NaN	NaN	NaN	NaN	NaN	NaN	NaN	NaN	NaN	NaN	26.7494	NaN	26.2591	NaN	NaN	NaN	NaN	NaN	NaN	26.5089	NaN	NaN	NaN	NaN
O75487-2;O75487	O75487-2;O75487	Glypican-4;Secreted glypican-4	GPC4	2	0	0	1		NaN	NaN	NaN	NaN	NaN	NaN	0	0	0	NaN	NaN	NaN	NaN	NaN	NaN	NaN	NaN	NaN	NaN	NaN	NaN	NaN	NaN	NaN	NaN	NaN	NaN	NaN	NaN	NaN	NaN	NaN	NaN	NaN	NaN	NaN	NaN	NaN	NaN	NaN	NaN
O75594	O75594	Peptidoglycan recognition protein 1	PGLYRP1	1	0	0	0		NaN	NaN	NaN	NaN	NaN	NaN	0	0	0	NaN	NaN	NaN	NaN	NaN	NaN	NaN	NaN	NaN	NaN	NaN	NaN	NaN	NaN	NaN	NaN	NaN	NaN	NaN	NaN	NaN	NaN	NaN	NaN	NaN	NaN	NaN	NaN	NaN	NaN	NaN	NaN
O75636-2;O75636	O75636-2;O75636	Ficolin-3	FCN3	2	0	0	0		NaN	NaN	NaN	NaN	NaN	NaN	0	1	0	NaN	NaN	0.31444	NaN	NaN	NaN	NaN	NaN	NaN	NaN	NaN	NaN	NaN	NaN	NaN	NaN	NaN	NaN	NaN	NaN	NaN	NaN	NaN	NaN	NaN	NaN	NaN	NaN	NaN	NaN	NaN	NaN
O75781-2;O75781	O75781-2;O75781	Paralemmin-1	PALM	2	0	0	0		NaN	NaN	NaN	NaN	NaN	NaN	0	0	0	NaN	NaN	NaN	NaN	NaN	NaN	NaN	NaN	NaN	NaN	NaN	NaN	NaN	NaN	NaN	NaN	NaN	NaN	NaN	NaN	NaN	NaN	NaN	NaN	NaN	NaN	NaN	NaN	NaN	NaN	NaN	NaN
O75828	O75828	Carbonyl reductase [NADPH] 3	CBR3	1	0	0	0		NaN	NaN	NaN	NaN	NaN	NaN	0	0	0	NaN	NaN	NaN	NaN	NaN	NaN	NaN	NaN	NaN	NaN	NaN	NaN	NaN	NaN	NaN	NaN	NaN	NaN	NaN	NaN	NaN	NaN	NaN	NaN	NaN	NaN	NaN	NaN	NaN	NaN	NaN	NaN
O75976;O75976-2	O75976	Carboxypeptidase D	CPD	2	1	0	0		NaN	NaN	NaN	NaN	NaN	NaN	0	0	0	NaN	NaN	NaN	NaN	NaN	NaN	NaN	NaN	NaN	NaN	NaN	NaN	NaN	NaN	NaN	NaN	NaN	NaN	NaN	NaN	NaN	NaN	22.9372	NaN	NaN	NaN	NaN	NaN	NaN	NaN	NaN	NaN
O76041	O76041	Nebulette	NEBL	1	0	0	0		NaN	NaN	NaN	NaN	NaN	NaN	0	0	0	NaN	NaN	NaN	NaN	NaN	NaN	NaN	NaN	NaN	NaN	NaN	NaN	NaN	NaN	NaN	NaN	NaN	NaN	NaN	NaN	NaN	NaN	NaN	NaN	NaN	NaN	NaN	NaN	NaN	NaN	NaN	NaN
O76070	O76070	Gamma-synuclein	SNCG	1	0	0	0		NaN	NaN	NaN	NaN	NaN	NaN	0	0	0	NaN	NaN	NaN	NaN	NaN	NaN	NaN	NaN	NaN	NaN	NaN	NaN	NaN	NaN	NaN	NaN	NaN	NaN	NaN	NaN	NaN	NaN	NaN	NaN	NaN	NaN	NaN	NaN	NaN	NaN	NaN	NaN
O76083-9;O76083-11;O76083-4;O76083-3;O76083-16;O76083-12;O76083-6;O76083-8;O76083-13;O76083-2;O76083-5;O76083-14;O76083-15;O76083;O76083-10;O76083-7	O76083-9;O76083-11;O76083-4;O76083-3;O76083-16;O76083-12;O76083-6;O76083-8;O76083-13;O76083-2;O76083-5;O76083-14;O76083-15;O76083;O76083-10;O76083-7	High affinity cGMP-specific 3,5-cyclic phosphodiesterase 9A	PDE9A	16	0	0	0		NaN	NaN	NaN	NaN	NaN	NaN	0	0	0	NaN	NaN	NaN	NaN	NaN	NaN	NaN	NaN	NaN	NaN	NaN	NaN	NaN	NaN	NaN	NaN	NaN	NaN	NaN	NaN	NaN	NaN	NaN	NaN	NaN	NaN	NaN	NaN	NaN	NaN	NaN	NaN
O94769-2	O94769-2	Extracellular matrix protein 2	ECM2	1	0	0	0		NaN	NaN	NaN	NaN	NaN	NaN	0	0	0	NaN	NaN	NaN	NaN	NaN	NaN	NaN	NaN	NaN	NaN	NaN	NaN	NaN	NaN	NaN	NaN	NaN	NaN	NaN	NaN	NaN	NaN	NaN	NaN	NaN	NaN	NaN	NaN	NaN	NaN	NaN	NaN
O94779-4;O94779-2;O94779	O94779-4;O94779-2;O94779	Contactin-5	CNTN5	3	0	0	1		NaN	NaN	NaN	NaN	NaN	NaN	0	0	0	NaN	NaN	NaN	NaN	NaN	NaN	NaN	NaN	NaN	NaN	NaN	NaN	NaN	NaN	NaN	NaN	NaN	NaN	NaN	NaN	NaN	NaN	NaN	NaN	NaN	NaN	NaN	NaN	NaN	NaN	NaN	NaN
O95196-2;O95196	O95196-2;O95196	Chondroitin sulfate proteoglycan 5	CSPG5	2	1	0	0		NaN	NaN	NaN	0.764514	-0.387385	0.0202911	0	0	0	NaN	NaN	NaN	NaN	NaN	NaN	NaN	NaN	NaN	NaN	NaN	NaN	NaN	NaN	NaN	NaN	NaN	NaN	NaN	NaN	NaN	NaN	NaN	NaN	NaN	NaN	NaN	NaN	NaN	NaN	NaN	NaN
O95399;O95399-2	O95399;O95399-2	Urotensin-2	UTS2	2	0	0	0		NaN	NaN	NaN	NaN	NaN	NaN	0	0	0	NaN	NaN	NaN	NaN	NaN	NaN	NaN	NaN	NaN	NaN	NaN	NaN	NaN	NaN	NaN	NaN	NaN	NaN	NaN	NaN	NaN	NaN	NaN	NaN	NaN	NaN	NaN	NaN	NaN	NaN	NaN	NaN
O95467	O95467	Neuroendocrine secretory protein 55;LHAL tetrapeptide;GPIPIRRH peptide	GNAS	1	0	0	0		NaN	NaN	NaN	NaN	NaN	NaN	0	0	0	NaN	NaN	NaN	NaN	NaN	NaN	NaN	NaN	NaN	NaN	NaN	NaN	NaN	NaN	NaN	NaN	NaN	NaN	NaN	NaN	NaN	NaN	NaN	NaN	NaN	NaN	NaN	NaN	NaN	NaN	NaN	NaN
O95897	O95897	Noelin-2	OLFM2	1	0	0	0		NaN	NaN	NaN	1.54863	0.630993	0.897728	0	0	0	NaN	NaN	NaN	NaN	NaN	NaN	NaN	NaN	NaN	NaN	NaN	NaN	NaN	NaN	NaN	NaN	NaN	NaN	NaN	NaN	NaN	NaN	NaN	NaN	NaN	NaN	NaN	NaN	NaN	NaN	NaN	NaN
O95970-2;O95970;O95970-3	O95970-2;O95970;O95970-3	Leucine-rich glioma-inactivated protein 1	LGI1	3	0	0	0		NaN	NaN	NaN	NaN	NaN	NaN	0	0	0	NaN	NaN	NaN	NaN	NaN	NaN	NaN	NaN	NaN	NaN	NaN	NaN	NaN	NaN	NaN	NaN	NaN	NaN	NaN	NaN	NaN	NaN	23.0523	NaN	NaN	NaN	NaN	NaN	NaN	NaN	NaN	NaN
O95998;O95998-4	O95998;O95998-4	Interleukin-18-binding protein	IL18BP	2	0	0	0		NaN	NaN	NaN	NaN	NaN	NaN	0	0	0	NaN	NaN	NaN	NaN	NaN	NaN	NaN	NaN	NaN	NaN	NaN	NaN	NaN	NaN	NaN	NaN	NaN	NaN	NaN	NaN	NaN	NaN	NaN	NaN	NaN	NaN	NaN	NaN	NaN	NaN	NaN	NaN
P00352	P00352	Retinal dehydrogenase 1	ALDH1A1	1	0	0	0		NaN	NaN	NaN	NaN	NaN	NaN	0	1	0	NaN	NaN	NaN	NaN	1.49872	NaN	NaN	NaN	NaN	NaN	NaN	NaN	NaN	NaN	NaN	NaN	NaN	NaN	22.8688	NaN	NaN	NaN	NaN	NaN	NaN	23.1657	23.0183	NaN	NaN	NaN	NaN	NaN
P00491;Q8WW52-2;Q8WW52	P00491	Purine nucleoside phosphorylase	PNP	3	0	0	0		NaN	NaN	NaN	NaN	NaN	NaN	0	0	0	NaN	NaN	NaN	NaN	NaN	NaN	NaN	NaN	NaN	NaN	NaN	NaN	NaN	NaN	NaN	NaN	NaN	NaN	NaN	NaN	NaN	NaN	NaN	NaN	NaN	NaN	NaN	NaN	NaN	NaN	NaN	NaN
P00505;P00505-2	P00505;P00505-2	Aspartate aminotransferase, mitochondrial	GOT2	2	0	0	0		NaN	NaN	NaN	NaN	NaN	NaN	0	0	1	NaN	NaN	NaN	NaN	NaN	NaN	NaN	NaN	NaN	NaN	NaN	NaN	NaN	NaN	NaN	NaN	-0.62101	NaN	NaN	NaN	23.729	NaN	NaN	23.4416	NaN	NaN	NaN	23.6258	NaN	23.2697	NaN	NaN
P00568	P00568	Adenylate kinase isoenzyme 1	AK1	1	0	0	0		NaN	NaN	NaN	NaN	NaN	NaN	0	0	0	NaN	NaN	NaN	NaN	NaN	NaN	NaN	NaN	NaN	NaN	NaN	NaN	NaN	NaN	NaN	NaN	NaN	NaN	NaN	NaN	NaN	NaN	NaN	NaN	NaN	NaN	22.2039	NaN	NaN	NaN	NaN	NaN
P00915	P00915	Carbonic anhydrase 1	CA1	1	0	0	0		NaN	NaN	NaN	NaN	NaN	NaN	0	1	0	NaN	NaN	NaN	-0.10443	NaN	NaN	NaN	NaN	NaN	NaN	NaN	NaN	NaN	NaN	NaN	NaN	NaN	NaN	26.4016	NaN	NaN	NaN	NaN	25.5751	NaN	NaN	26.9774	NaN	NaN	NaN	NaN	23.3102
P00918	P00918	Carbonic anhydrase 2	CA2	1	0	0	0		NaN	NaN	NaN	NaN	NaN	NaN	0	0	0	NaN	NaN	NaN	NaN	NaN	NaN	NaN	NaN	NaN	NaN	NaN	NaN	NaN	NaN	NaN	NaN	NaN	NaN	23.8808	NaN	NaN	NaN	NaN	24.0957	NaN	NaN	24.6764	NaN	NaN	NaN	NaN	NaN
P01037;P01036	P01037;P01036	Cystatin-SN;Cystatin-S	CST1;CST4	2	0	0	0		NaN	NaN	NaN	NaN	NaN	NaN	0	0	0	NaN	NaN	NaN	NaN	NaN	NaN	NaN	NaN	NaN	NaN	NaN	NaN	NaN	NaN	NaN	NaN	NaN	NaN	NaN	NaN	NaN	NaN	NaN	NaN	NaN	NaN	NaN	NaN	NaN	NaN	NaN	NaN
P01178	P01178	Oxytocin-neurophysin 1;Oxytocin;Neurophysin 1	OXT	1	0	0	0		NaN	NaN	NaN	NaN	NaN	NaN	0	0	0	NaN	NaN	NaN	NaN	NaN	NaN	NaN	NaN	NaN	NaN	NaN	NaN	NaN	NaN	NaN	NaN	NaN	NaN	NaN	NaN	NaN	NaN	NaN	NaN	NaN	NaN	NaN	NaN	NaN	NaN	NaN	NaN
P01303	P01303	Pro-neuropeptide Y;Neuropeptide Y;C-flanking peptide of NPY	NPY	1	0	0	0		NaN	NaN	NaN	NaN	NaN	NaN	0	0	3	NaN	NaN	NaN	NaN	NaN	NaN	NaN	NaN	NaN	NaN	NaN	NaN	1.41604	NaN	NaN	0.13275	0.88247	NaN	NaN	NaN	NaN	NaN	NaN	24.0237	NaN	NaN	24.2919	NaN	23.8025	25.2186	NaN	NaN
P01594;P01593	P01594;P01593	Ig kappa chain V-I region AU;Ig kappa chain V-I region AG		2	0	0	0		NaN	NaN	NaN	NaN	NaN	NaN	0	1	0	NaN	NaN	0.2749	NaN	NaN	NaN	NaN	NaN	NaN	NaN	NaN	NaN	NaN	NaN	NaN	NaN	NaN	NaN	NaN	NaN	NaN	NaN	NaN	NaN	NaN	NaN	NaN	23.6194	NaN	NaN	NaN	NaN
P01599	P01599	Ig kappa chain V-I region Gal		1	0	0	0		NaN	NaN	NaN	NaN	NaN	NaN	0	1	0	NaN	0.03988	NaN	NaN	NaN	NaN	NaN	NaN	NaN	NaN	NaN	NaN	NaN	NaN	NaN	NaN	NaN	NaN	NaN	NaN	NaN	NaN	NaN	NaN	24.3827	24.4226	NaN	NaN	NaN	NaN	NaN	NaN
P01700	P01700	Ig lambda chain V-I region HA		1	0	0	0		NaN	NaN	NaN	NaN	NaN	NaN	0	0	0	NaN	NaN	NaN	NaN	NaN	NaN	NaN	NaN	NaN	NaN	NaN	NaN	NaN	NaN	NaN	NaN	NaN	NaN	NaN	NaN	NaN	NaN	NaN	NaN	NaN	NaN	NaN	NaN	NaN	NaN	NaN	NaN
P01701	P01701	Ig lambda chain V-I region NEW		1	0	0	0		NaN	NaN	NaN	NaN	NaN	NaN	0	0	0	NaN	NaN	NaN	NaN	NaN	NaN	NaN	NaN	NaN	NaN	NaN	NaN	NaN	NaN	NaN	NaN	NaN	NaN	NaN	NaN	NaN	NaN	NaN	NaN	NaN	NaN	NaN	NaN	NaN	NaN	NaN	NaN
P01718;P01717	P01718;P01717	Ig lambda chain V-IV region Kern;Ig lambda chain V-IV region Hil		2	0	0	0		NaN	NaN	NaN	NaN	NaN	NaN	0	0	2	NaN	NaN	NaN	NaN	NaN	NaN	NaN	NaN	NaN	0.22381	NaN	0.20679	NaN	NaN	NaN	NaN	NaN	NaN	NaN	NaN	25.0105	25.2343	NaN	NaN	NaN	NaN	24.8348	25.0416	NaN	NaN	NaN	NaN
P01742	P01742	Ig heavy chain V-I region EU		1	0	0	0		NaN	NaN	NaN	NaN	NaN	NaN	0	2	0	NaN	0.38915	NaN	NaN	-0.37065	NaN	NaN	NaN	NaN	NaN	NaN	NaN	NaN	NaN	NaN	NaN	NaN	NaN	NaN	24.357	NaN	NaN	NaN	NaN	24.0955	24.4846	NaN	NaN	NaN	NaN	NaN	NaN
P01768;P01764	P01768;P01764	Ig heavy chain V-III region CAM;Ig heavy chain V-III region 23	IGHV3-23	2	0	0	0		NaN	NaN	NaN	NaN	NaN	NaN	0	0	0	NaN	NaN	NaN	NaN	NaN	NaN	NaN	NaN	NaN	NaN	NaN	NaN	NaN	NaN	NaN	NaN	NaN	NaN	NaN	NaN	NaN	NaN	NaN	NaN	NaN	NaN	NaN	NaN	NaN	NaN	NaN	NaN
P01767;P01772	P01767;P01772	Ig heavy chain V-III region BUT;Ig heavy chain V-III region KOL		2	0	0	0		NaN	NaN	NaN	NaN	NaN	NaN	0	0	0	NaN	NaN	NaN	NaN	NaN	NaN	NaN	NaN	NaN	NaN	NaN	NaN	NaN	NaN	NaN	NaN	NaN	NaN	NaN	NaN	NaN	NaN	NaN	NaN	NaN	NaN	NaN	NaN	NaN	NaN	NaN	NaN
P01833	P01833	Polymeric immunoglobulin receptor;Secretory component	PIGR	1	1	0	0		NaN	NaN	NaN	NaN	NaN	NaN	0	0	0	NaN	NaN	NaN	NaN	NaN	NaN	NaN	NaN	NaN	NaN	NaN	NaN	NaN	NaN	NaN	NaN	NaN	NaN	NaN	NaN	NaN	NaN	NaN	NaN	NaN	NaN	NaN	NaN	NaN	NaN	NaN	NaN
P02549-2;P02549	P02549-2;P02549	Spectrin alpha chain, erythrocytic 1	SPTA1	2	0	0	0		NaN	NaN	NaN	NaN	NaN	NaN	0	0	0	NaN	NaN	NaN	NaN	NaN	NaN	NaN	NaN	NaN	NaN	NaN	NaN	NaN	NaN	NaN	NaN	NaN	NaN	NaN	NaN	NaN	NaN	NaN	21.0014	NaN	NaN	21.0862	NaN	NaN	NaN	NaN	NaN
P02741;P02741-2	P02741;P02741-2	C-reactive protein;C-reactive protein(1-205)	CRP	2	0	0	0		NaN	NaN	NaN	NaN	NaN	NaN	0	0	0	NaN	NaN	NaN	NaN	NaN	NaN	NaN	NaN	NaN	NaN	NaN	NaN	NaN	NaN	NaN	NaN	NaN	NaN	NaN	NaN	NaN	NaN	NaN	NaN	NaN	NaN	NaN	NaN	NaN	NaN	NaN	NaN
P02743	P02743	Serum amyloid P-component;Serum amyloid P-component(1-203)	APCS	1	0	0	0		NaN	NaN	NaN	NaN	NaN	NaN	0	3	0	NaN	-0.11229	NaN	NaN	-0.07689	-0.88014	NaN	NaN	NaN	NaN	NaN	NaN	NaN	NaN	NaN	NaN	NaN	NaN	NaN	NaN	24.0227	NaN	NaN	NaN	25.5971	25.4848	NaN	NaN	NaN	24.3809	NaN	NaN
P02775	P02775	Platelet basic protein;Connective tissue-activating peptide III;TC-2;Connective tissue-activating peptide III(1-81);Beta-thromboglobulin;Neutrophil-activating peptide 2(74);Neutrophil-activating peptide 2(73);Neutrophil-activating peptide 2;TC-1;Neutrophil-activating peptide 2(1-66);Neutrophil-activating peptide 2(1-63)	PPBP	1	0	0	0		NaN	NaN	NaN	NaN	NaN	NaN	0	0	0	NaN	NaN	NaN	NaN	NaN	NaN	NaN	NaN	NaN	NaN	NaN	NaN	NaN	NaN	NaN	NaN	NaN	NaN	NaN	NaN	NaN	NaN	NaN	NaN	NaN	NaN	NaN	NaN	NaN	NaN	NaN	NaN
P02776;P10720	P02776;P10720	Platelet factor 4;Platelet factor 4, short form;Platelet factor 4 variant;Platelet factor 4 variant(4-74);Platelet factor 4 variant(5-74);Platelet factor 4 variant(6-74)	PF4;PF4V1	2	0	0	0		NaN	NaN	NaN	NaN	NaN	NaN	0	0	0	NaN	NaN	NaN	NaN	NaN	NaN	NaN	NaN	NaN	NaN	NaN	NaN	NaN	NaN	NaN	NaN	NaN	NaN	NaN	NaN	NaN	NaN	NaN	NaN	NaN	NaN	NaN	NaN	NaN	NaN	NaN	NaN
P03951;P03951-2	P03951;P03951-2	Coagulation factor XI;Coagulation factor XIa heavy chain;Coagulation factor XIa light chain	F11	2	0	0	0		NaN	NaN	NaN	NaN	NaN	NaN	0	0	1	NaN	NaN	NaN	NaN	NaN	NaN	NaN	NaN	NaN	NaN	NaN	NaN	NaN	NaN	NaN	-0.12051	NaN	NaN	NaN	NaN	NaN	NaN	NaN	NaN	22.9202	NaN	NaN	NaN	NaN	23.4018	NaN	NaN
P04040	P04040	Catalase	CAT	1	0	0	0		NaN	NaN	NaN	NaN	NaN	NaN	0	0	0	NaN	NaN	NaN	NaN	NaN	NaN	NaN	NaN	NaN	NaN	NaN	NaN	NaN	NaN	NaN	NaN	NaN	NaN	NaN	NaN	NaN	NaN	NaN	NaN	NaN	NaN	24.0541	NaN	NaN	NaN	NaN	NaN
P04083	P04083	Annexin A1	ANXA1	1	0	0	0		NaN	NaN	NaN	NaN	NaN	NaN	0	0	0	NaN	NaN	NaN	NaN	NaN	NaN	NaN	NaN	NaN	NaN	NaN	NaN	NaN	NaN	NaN	NaN	NaN	NaN	NaN	NaN	NaN	NaN	NaN	NaN	NaN	NaN	NaN	NaN	NaN	NaN	NaN	NaN
P04085-2;P04085	P04085-2;P04085	Platelet-derived growth factor subunit A	PDGFA	2	0	0	0		NaN	NaN	NaN	NaN	NaN	NaN	0	0	0	NaN	NaN	NaN	NaN	NaN	NaN	NaN	NaN	NaN	NaN	NaN	NaN	NaN	NaN	NaN	NaN	NaN	NaN	NaN	NaN	NaN	NaN	NaN	NaN	NaN	NaN	NaN	NaN	NaN	NaN	NaN	NaN
P04233	P04233	HLA class II histocompatibility antigen gamma chain	CD74	1	0	1	0		NaN	NaN	NaN	NaN	NaN	NaN	0	0	0	NaN	NaN	NaN	NaN	NaN	NaN	NaN	NaN	NaN	NaN	NaN	NaN	NaN	NaN	NaN	NaN	NaN	NaN	NaN	NaN	NaN	NaN	NaN	NaN	NaN	NaN	NaN	NaN	NaN	NaN	NaN	NaN
P04271	P04271	Protein S100-B	S100B	1	0	0	0		NaN	NaN	NaN	NaN	NaN	NaN	0	0	0	NaN	NaN	NaN	NaN	NaN	NaN	NaN	NaN	NaN	NaN	NaN	NaN	NaN	NaN	NaN	NaN	NaN	NaN	NaN	NaN	NaN	NaN	NaN	22.6237	NaN	NaN	NaN	NaN	22.7808	NaN	NaN	NaN
P19961;P04746;P04745;P19961-2;P04746-2;CON__Q3MHH8	P19961;P04746;P04745;P19961-2;P04746-2	Alpha-amylase 2B;Pancreatic alpha-amylase;Alpha-amylase 1	AMY2B;AMY2A;AMY1A	6	0	0	0		NaN	NaN	NaN	NaN	NaN	NaN	0	0	0	NaN	NaN	NaN	NaN	NaN	NaN	NaN	NaN	NaN	NaN	NaN	NaN	NaN	NaN	NaN	NaN	NaN	NaN	NaN	NaN	NaN	NaN	NaN	22.7935	NaN	NaN	NaN	NaN	NaN	NaN	NaN	22.8713
P04899-6;P04899-3;P04899-5;P04899-2;P04899;P04899-4;P09471-2;P63096-2;P63096;P08754	P04899-6;P04899-3;P04899-5;P04899-2;P04899;P04899-4	Guanine nucleotide-binding protein G(i) subunit alpha-2	GNAI2	10	0	0	0		NaN	NaN	NaN	NaN	NaN	NaN	0	0	0	NaN	NaN	NaN	NaN	NaN	NaN	NaN	NaN	NaN	NaN	NaN	NaN	NaN	NaN	NaN	NaN	NaN	NaN	NaN	NaN	NaN	NaN	NaN	NaN	NaN	NaN	NaN	NaN	NaN	NaN	NaN	NaN
P05019-3;P05019-2;P05019-4;P05019	P05019-3;P05019-2;P05019-4;P05019	Insulin-like growth factor I	IGF1	4	0	0	0		NaN	NaN	NaN	NaN	NaN	NaN	0	0	0	NaN	NaN	NaN	NaN	NaN	NaN	NaN	NaN	NaN	NaN	NaN	NaN	NaN	NaN	NaN	NaN	NaN	NaN	NaN	NaN	NaN	NaN	NaN	NaN	NaN	NaN	NaN	NaN	NaN	NaN	NaN	NaN
P05023-2;P05023-3;P13637;P50993;P05023-4;P05023;P13637-2;P13637-3;P20648	P05023-2;P05023-3;P13637;P50993;P05023-4;P05023;P13637-2;P13637-3;P20648	Sodium/potassium-transporting ATPase subunit alpha-1;Sodium/potassium-transporting ATPase subunit alpha-3;Sodium/potassium-transporting ATPase subunit alpha-2;Potassium-transporting ATPase alpha chain 1	ATP1A1;ATP1A3;ATP1A2;ATP4A	9	0	0	0		NaN	NaN	NaN	NaN	NaN	NaN	0	0	0	NaN	NaN	NaN	NaN	NaN	NaN	NaN	NaN	NaN	NaN	NaN	NaN	NaN	NaN	NaN	NaN	NaN	NaN	NaN	NaN	NaN	NaN	NaN	NaN	NaN	NaN	NaN	NaN	NaN	NaN	NaN	NaN
P05089;P05089-2;P05089-3	P05089;P05089-2;P05089-3	Arginase-1	ARG1	3	0	0	0		NaN	NaN	NaN	NaN	NaN	NaN	0	0	0	NaN	NaN	NaN	NaN	NaN	NaN	NaN	NaN	NaN	NaN	NaN	NaN	NaN	NaN	NaN	NaN	NaN	NaN	NaN	NaN	NaN	NaN	NaN	NaN	NaN	NaN	NaN	NaN	NaN	NaN	NaN	NaN
P05109	P05109	Protein S100-A8;Protein S100-A8, N-terminally processed	S100A8	1	0	0	0		NaN	NaN	NaN	NaN	NaN	NaN	0	0	0	NaN	NaN	NaN	NaN	NaN	NaN	NaN	NaN	NaN	NaN	NaN	NaN	NaN	NaN	NaN	NaN	NaN	NaN	NaN	NaN	NaN	NaN	NaN	NaN	NaN	NaN	NaN	NaN	NaN	NaN	NaN	NaN
P05164-2;P05164;P05164-3	P05164-2;P05164;P05164-3	Myeloperoxidase;Myeloperoxidase;89 kDa myeloperoxidase;84 kDa myeloperoxidase;Myeloperoxidase light chain;Myeloperoxidase heavy chain	MPO	3	0	0	0		NaN	NaN	NaN	NaN	NaN	NaN	0	0	0	NaN	NaN	NaN	NaN	NaN	NaN	NaN	NaN	NaN	NaN	NaN	NaN	NaN	NaN	NaN	NaN	NaN	NaN	NaN	NaN	NaN	NaN	NaN	NaN	NaN	NaN	NaN	NaN	NaN	NaN	NaN	NaN
P06396-2	P06396-2	Gelsolin	GSN	1	0	0	0		NaN	NaN	NaN	NaN	NaN	NaN	0	0	2	NaN	NaN	NaN	NaN	NaN	NaN	NaN	NaN	NaN	NaN	NaN	NaN	NaN	NaN	0.71021	NaN	-0.62964	NaN	NaN	NaN	NaN	NaN	NaN	24.9444	NaN	NaN	NaN	NaN	NaN	NaN	NaN	NaN
P06454-2;P06454	P06454-2;P06454	Prothymosin alpha;Prothymosin alpha, N-terminally processed;Thymosin alpha-1	PTMA	2	0	0	0		NaN	NaN	NaN	NaN	NaN	NaN	0	0	0	NaN	NaN	NaN	NaN	NaN	NaN	NaN	NaN	NaN	NaN	NaN	NaN	NaN	NaN	NaN	NaN	NaN	NaN	NaN	NaN	NaN	NaN	NaN	NaN	NaN	NaN	NaN	NaN	NaN	NaN	NaN	NaN
P06576	P06576	ATP synthase subunit beta, mitochondrial	ATP5B	1	0	0	0		NaN	NaN	NaN	NaN	NaN	NaN	0	0	0	NaN	NaN	NaN	NaN	NaN	NaN	NaN	NaN	NaN	NaN	NaN	NaN	NaN	NaN	NaN	NaN	NaN	NaN	NaN	NaN	NaN	NaN	NaN	NaN	NaN	NaN	NaN	NaN	NaN	NaN	NaN	NaN
P06702	P06702	Protein S100-A9	S100A9	1	0	0	0		NaN	NaN	NaN	NaN	NaN	NaN	0	1	0	0.25823	NaN	NaN	NaN	NaN	NaN	NaN	NaN	NaN	NaN	NaN	NaN	NaN	NaN	NaN	NaN	NaN	NaN	22.625	22.8833	NaN	NaN	NaN	NaN	NaN	NaN	NaN	NaN	NaN	22.1217	NaN	NaN
P06753-4;P06753-3;P06753-6;P06753-5;P06753-2;CON__Q3SX28;P09493-2;P09493-5;P67936;P07951-3;P67936-2;P09493-9;P09493-8;P09493-7;P09493-6;P09493-4;P09493-3;P09493-10;P09493;P07951-2;P07951;P06753	P06753-4;P06753-3;P06753-6;P06753-5;P06753-2	Tropomyosin alpha-3 chain	TPM3	22	0	0	0		NaN	NaN	NaN	NaN	NaN	NaN	0	0	0	NaN	NaN	NaN	NaN	NaN	NaN	NaN	NaN	NaN	NaN	NaN	NaN	NaN	NaN	NaN	NaN	NaN	NaN	NaN	NaN	NaN	NaN	NaN	NaN	NaN	NaN	NaN	NaN	NaN	NaN	NaN	NaN
P07311;P07311-2	P07311;P07311-2	Acylphosphatase-1	ACYP1	2	0	0	0		NaN	NaN	NaN	NaN	NaN	NaN	0	0	0	NaN	NaN	NaN	NaN	NaN	NaN	NaN	NaN	NaN	NaN	NaN	NaN	NaN	NaN	NaN	NaN	NaN	NaN	NaN	NaN	NaN	NaN	NaN	NaN	NaN	NaN	NaN	NaN	NaN	NaN	NaN	NaN
P07437;P68371;P04350;Q9BVA1;Q13885;Q13509;Q13509-2;A6NNZ2;Q9BUF5	P07437;P68371;P04350;Q9BVA1;Q13885	Tubulin beta chain;Tubulin beta-4B chain;Tubulin beta-4A chain;Tubulin beta-2B chain;Tubulin beta-2A chain	TUBB;TUBB4B;TUBB4A;TUBB2B;TUBB2A	9	0	0	0		NaN	NaN	NaN	NaN	NaN	NaN	0	0	0	NaN	NaN	NaN	NaN	NaN	NaN	NaN	NaN	NaN	NaN	NaN	NaN	NaN	NaN	NaN	NaN	NaN	NaN	20.9686	NaN	NaN	NaN	NaN	NaN	NaN	NaN	22.1175	NaN	NaN	NaN	NaN	NaN
P07738	P07738	Bisphosphoglycerate mutase	BPGM	1	0	0	0		NaN	NaN	NaN	NaN	NaN	NaN	0	0	0	NaN	NaN	NaN	NaN	NaN	NaN	NaN	NaN	NaN	NaN	NaN	NaN	NaN	NaN	NaN	NaN	NaN	NaN	NaN	NaN	NaN	NaN	NaN	NaN	NaN	NaN	21.6936	NaN	NaN	NaN	NaN	NaN
P07900;P07900-2;Q14568	P07900;P07900-2	Heat shock protein HSP 90-alpha	HSP90AA1	3	0	0	0		NaN	NaN	NaN	NaN	NaN	NaN	0	0	0	NaN	NaN	NaN	NaN	NaN	NaN	NaN	NaN	NaN	NaN	NaN	NaN	NaN	NaN	NaN	NaN	NaN	NaN	NaN	NaN	NaN	NaN	NaN	NaN	NaN	NaN	NaN	NaN	NaN	NaN	NaN	NaN
P08133;P08133-2	P08133;P08133-2	Annexin A6	ANXA6	2	0	0	0		NaN	NaN	NaN	NaN	NaN	NaN	0	0	0	NaN	NaN	NaN	NaN	NaN	NaN	NaN	NaN	NaN	NaN	NaN	NaN	NaN	NaN	NaN	NaN	NaN	NaN	NaN	NaN	NaN	NaN	NaN	NaN	NaN	NaN	NaN	NaN	NaN	NaN	NaN	NaN
P08238;Q58FF6;Q58FF7;Q58FF8	P08238	Heat shock protein HSP 90-beta	HSP90AB1	4	0	0	0		NaN	NaN	NaN	NaN	NaN	NaN	0	0	0	NaN	NaN	NaN	NaN	NaN	NaN	NaN	NaN	NaN	NaN	NaN	NaN	NaN	NaN	NaN	NaN	NaN	NaN	NaN	NaN	NaN	NaN	NaN	NaN	NaN	NaN	NaN	NaN	NaN	NaN	NaN	NaN
P08246	P08246	Neutrophil elastase	ELANE	1	0	0	0		NaN	NaN	NaN	NaN	NaN	NaN	0	0	0	NaN	NaN	NaN	NaN	NaN	NaN	NaN	NaN	NaN	NaN	NaN	NaN	NaN	NaN	NaN	NaN	NaN	NaN	NaN	NaN	NaN	NaN	NaN	NaN	NaN	NaN	22.3744	NaN	NaN	NaN	NaN	NaN
P08311	P08311	Cathepsin G	CTSG	1	0	0	0		NaN	NaN	NaN	NaN	NaN	NaN	0	0	0	NaN	NaN	NaN	NaN	NaN	NaN	NaN	NaN	NaN	NaN	NaN	NaN	NaN	NaN	NaN	NaN	NaN	NaN	NaN	NaN	NaN	NaN	NaN	NaN	NaN	NaN	NaN	NaN	NaN	NaN	NaN	NaN
P08397-2;P08397;P08397-4;P08397-3	P08397-2;P08397;P08397-4;P08397-3	Porphobilinogen deaminase	HMBS	4	0	0	0		NaN	NaN	NaN	NaN	NaN	NaN	0	0	0	NaN	NaN	NaN	NaN	NaN	NaN	NaN	NaN	NaN	NaN	NaN	NaN	NaN	NaN	NaN	NaN	NaN	NaN	NaN	NaN	NaN	NaN	NaN	NaN	NaN	NaN	NaN	NaN	NaN	NaN	NaN	NaN
P08887-2;P08887	P08887-2;P08887	Interleukin-6 receptor subunit alpha	IL6R	2	1	0	0		NaN	NaN	NaN	NaN	NaN	NaN	0	0	0	NaN	NaN	NaN	NaN	NaN	NaN	NaN	NaN	NaN	NaN	NaN	NaN	NaN	NaN	NaN	NaN	NaN	NaN	NaN	NaN	NaN	NaN	NaN	NaN	NaN	NaN	NaN	NaN	NaN	NaN	NaN	NaN
P08949;P08949-2	P08949;P08949-2	Neuromedin-B;Neuromedin-B-32;Neuromedin-B	NMB	2	0	0	0		NaN	NaN	NaN	NaN	NaN	NaN	0	0	0	NaN	NaN	NaN	NaN	NaN	NaN	NaN	NaN	NaN	NaN	NaN	NaN	NaN	NaN	NaN	NaN	NaN	NaN	NaN	NaN	NaN	NaN	NaN	NaN	NaN	NaN	NaN	NaN	NaN	NaN	NaN	NaN
P09105	P09105	Hemoglobin subunit theta-1	HBQ1	1	0	0	0		NaN	NaN	NaN	NaN	NaN	NaN	0	0	0	NaN	NaN	NaN	NaN	NaN	NaN	NaN	NaN	NaN	NaN	NaN	NaN	NaN	NaN	NaN	NaN	NaN	NaN	NaN	NaN	NaN	NaN	NaN	NaN	NaN	NaN	NaN	NaN	NaN	NaN	NaN	NaN
P09172	P09172	Dopamine beta-hydroxylase;Soluble dopamine beta-hydroxylase	DBH	1	0	1	0		NaN	NaN	NaN	NaN	NaN	NaN	0	0	0	NaN	NaN	NaN	NaN	NaN	NaN	NaN	NaN	NaN	NaN	NaN	NaN	NaN	NaN	NaN	NaN	NaN	NaN	NaN	NaN	NaN	NaN	NaN	NaN	NaN	NaN	NaN	NaN	NaN	NaN	NaN	NaN
P09228	P09228	Cystatin-SA	CST2	1	0	0	0		NaN	NaN	NaN	NaN	NaN	NaN	0	0	0	NaN	NaN	NaN	NaN	NaN	NaN	NaN	NaN	NaN	NaN	NaN	NaN	NaN	NaN	NaN	NaN	NaN	NaN	NaN	NaN	NaN	NaN	NaN	NaN	NaN	NaN	NaN	NaN	NaN	NaN	NaN	NaN
P09488-2;Q03013-2;Q03013;P46439;P09488	P09488-2;Q03013-2;Q03013;P46439;P09488	Glutathione S-transferase Mu 1;Glutathione S-transferase Mu 4;Glutathione S-transferase Mu 5	GSTM1;GSTM4;GSTM5	5	0	0	0		NaN	NaN	NaN	NaN	NaN	NaN	0	0	0	NaN	NaN	NaN	NaN	NaN	NaN	NaN	NaN	NaN	NaN	NaN	NaN	NaN	NaN	NaN	NaN	NaN	NaN	NaN	NaN	NaN	NaN	NaN	NaN	NaN	NaN	NaN	NaN	NaN	NaN	NaN	NaN
P09622-3;P09622;P09622-2	P09622-3;P09622;P09622-2	Dihydrolipoyl dehydrogenase, mitochondrial	DLD	3	0	0	0		NaN	NaN	NaN	NaN	NaN	NaN	0	0	0	NaN	NaN	NaN	NaN	NaN	NaN	NaN	NaN	NaN	NaN	NaN	NaN	NaN	NaN	NaN	NaN	NaN	NaN	NaN	NaN	NaN	NaN	23.4664	NaN	NaN	NaN	NaN	NaN	23.9068	NaN	NaN	NaN
P09651-3;P09651-2;P09651;Q32P51	P09651-3;P09651-2;P09651;Q32P51	Heterogeneous nuclear ribonucleoprotein A1;Heterogeneous nuclear ribonucleoprotein A1, N-terminally processed;Heterogeneous nuclear ribonucleoprotein A1-like 2	HNRNPA1;HNRNPA1L2	4	0	0	0		NaN	NaN	NaN	NaN	NaN	NaN	0	0	0	NaN	NaN	NaN	NaN	NaN	NaN	NaN	NaN	NaN	NaN	NaN	NaN	NaN	NaN	NaN	NaN	NaN	NaN	NaN	NaN	NaN	NaN	NaN	NaN	NaN	NaN	NaN	NaN	NaN	NaN	NaN	NaN
P09958	P09958	Furin	FURIN	1	1	0	0		NaN	NaN	NaN	NaN	NaN	NaN	0	0	0	NaN	NaN	NaN	NaN	NaN	NaN	NaN	NaN	NaN	NaN	NaN	NaN	NaN	NaN	NaN	NaN	NaN	NaN	NaN	NaN	NaN	NaN	NaN	NaN	NaN	NaN	NaN	NaN	NaN	NaN	NaN	NaN
P09960-4;P09960;P09960-3;P09960-2	P09960-4;P09960;P09960-3;P09960-2	Leukotriene A-4 hydrolase	LTA4H	4	0	0	0		NaN	NaN	NaN	NaN	NaN	NaN	0	0	0	NaN	NaN	NaN	NaN	NaN	NaN	NaN	NaN	NaN	NaN	NaN	NaN	NaN	NaN	NaN	NaN	NaN	NaN	NaN	NaN	NaN	NaN	NaN	NaN	NaN	NaN	NaN	NaN	NaN	NaN	NaN	NaN
P0C6S8	P0C6S8	Leucine-rich repeat and immunoglobulin-like domain-containing nogo receptor-interacting protein 3	LINGO3	1	1	0	0		NaN	NaN	NaN	NaN	NaN	NaN	0	0	0	NaN	NaN	NaN	NaN	NaN	NaN	NaN	NaN	NaN	NaN	NaN	NaN	NaN	NaN	NaN	NaN	NaN	NaN	NaN	NaN	NaN	NaN	NaN	NaN	NaN	NaN	NaN	NaN	NaN	NaN	NaN	NaN
P0DMV8-2;P0DMV9;P0DMV8	P0DMV8-2;P0DMV9;P0DMV8	Heat shock 70 kDa protein 1A;Heat shock 70 kDa protein 1B	HSPA1A;HSPA1B	3	0	0	0		NaN	NaN	NaN	NaN	NaN	NaN	0	3	0	NaN	NaN	NaN	0.02934	3.61871	NaN	NaN	-0.36175	NaN	NaN	NaN	NaN	NaN	NaN	NaN	NaN	NaN	NaN	22.8022	NaN	NaN	NaN	NaN	NaN	NaN	NaN	22.7444	NaN	22.7833	NaN	NaN	NaN
P10124	P10124	Serglycin	SRGN	1	0	0	0		NaN	NaN	NaN	NaN	NaN	NaN	0	0	2	NaN	NaN	NaN	NaN	NaN	NaN	NaN	NaN	NaN	NaN	0.05043	NaN	NaN	NaN	NaN	NaN	-0.20989	NaN	NaN	NaN	NaN	23.204	23.1177	23.1682	NaN	NaN	NaN	NaN	22.5966	NaN	NaN	NaN
P30685;P30498;P30491;P30490;P18464;P10319;Q29940;P30495;P30493;P30492;P30484;P30464;P18465;P30510;P30504;Q95365;Q31610;Q29836;Q29718;Q04826;P30488;P30487;P30486;P30485;P30483;P30481;P30480;P30479;P30475;P30466;P30462;P30461;P30460;P18463;P03989;P01889;Q29865;P30499;P04222	P30685;P30498;P30491;P30490;P18464;P10319;Q29940;P30495;P30493;P30492;P30484;P30464;P18465;P30510;P30504	HLA class I histocompatibility antigen, B-35 alpha chain;HLA class I histocompatibility antigen, B-78 alpha chain;HLA class I histocompatibility antigen, B-53 alpha chain;HLA class I histocompatibility antigen, B-52 alpha chain;HLA class I histocompatibility antigen, B-51 alpha chain;HLA class I histocompatibility antigen, B-58 alpha chain;HLA class I histocompatibility antigen, B-59 alpha chain;…	HLA-B;HLA-C	39	1	0	0		NaN	NaN	NaN	NaN	NaN	NaN	0	0	0	NaN	NaN	NaN	NaN	NaN	NaN	NaN	NaN	NaN	NaN	NaN	NaN	NaN	NaN	NaN	NaN	NaN	NaN	NaN	NaN	NaN	NaN	NaN	NaN	NaN	NaN	NaN	NaN	NaN	NaN	NaN	NaN
P10451-3	P10451-3	Osteopontin	SPP1	1	0	0	0		NaN	NaN	NaN	NaN	NaN	NaN	0	0	1	NaN	NaN	NaN	NaN	NaN	NaN	NaN	NaN	NaN	NaN	NaN	NaN	NaN	NaN	NaN	NaN	NaN	-0.01785	NaN	NaN	NaN	NaN	NaN	NaN	NaN	NaN	NaN	NaN	NaN	NaN	NaN	NaN
P10619-2;P10619	P10619-2;P10619	Lysosomal protective protein;Lysosomal protective protein 32 kDa chain;Lysosomal protective protein 20 kDa chain	CTSA	2	0	0	0		NaN	NaN	NaN	NaN	NaN	NaN	0	0	0	NaN	NaN	NaN	NaN	NaN	NaN	NaN	NaN	NaN	NaN	NaN	NaN	NaN	NaN	NaN	NaN	NaN	NaN	NaN	NaN	NaN	NaN	NaN	NaN	NaN	NaN	NaN	NaN	NaN	NaN	NaN	NaN
P10636-3;P10636-2;P10636-4;P10636-6;P10636-5;P10636-7;P10636-8;P10636;P10636-9	P10636-3;P10636-2;P10636-4;P10636-6;P10636-5;P10636-7;P10636-8;P10636;P10636-9	Microtubule-associated protein tau	MAPT	9	0	0	0		NaN	NaN	NaN	NaN	NaN	NaN	0	0	0	NaN	NaN	NaN	NaN	NaN	NaN	NaN	NaN	NaN	NaN	NaN	NaN	NaN	NaN	NaN	NaN	NaN	NaN	NaN	NaN	NaN	NaN	NaN	NaN	NaN	NaN	NaN	NaN	NaN	NaN	NaN	NaN
P11166;Q8TDB8-4;P11169;Q8TDB8-2;Q8TDB8;Q8TDB8-5	P11166	Solute carrier family 2, facilitated glucose transporter member 1	SLC2A1	6	0	0	0		NaN	NaN	NaN	NaN	NaN	NaN	0	0	0	NaN	NaN	NaN	NaN	NaN	NaN	NaN	NaN	NaN	NaN	NaN	NaN	NaN	NaN	NaN	NaN	NaN	NaN	NaN	NaN	NaN	NaN	NaN	NaN	NaN	NaN	NaN	NaN	NaN	NaN	NaN	NaN
P11215;P11215-2	P11215;P11215-2	Integrin alpha-M	ITGAM	2	1	0	0		NaN	NaN	NaN	NaN	NaN	NaN	0	0	0	NaN	NaN	NaN	NaN	NaN	NaN	NaN	NaN	NaN	NaN	NaN	NaN	NaN	NaN	NaN	NaN	NaN	NaN	NaN	NaN	NaN	NaN	NaN	NaN	NaN	NaN	NaN	NaN	NaN	NaN	NaN	NaN
P11277;P11277-2;P11277-3	P11277;P11277-2;P11277-3	Spectrin beta chain, erythrocytic	SPTB	3	0	0	0		NaN	NaN	NaN	NaN	NaN	NaN	0	0	0	NaN	NaN	NaN	NaN	NaN	NaN	NaN	NaN	NaN	NaN	NaN	NaN	NaN	NaN	NaN	NaN	NaN	NaN	NaN	NaN	NaN	NaN	NaN	22.153	NaN	NaN	22.2189	NaN	NaN	NaN	NaN	NaN
P12273	P12273	Prolactin-inducible protein	PIP	1	0	0	0		NaN	NaN	NaN	NaN	NaN	NaN	0	0	1	NaN	NaN	NaN	NaN	NaN	NaN	NaN	NaN	NaN	NaN	NaN	NaN	NaN	NaN	NaN	NaN	NaN	-2.463	23.581	NaN	NaN	NaN	22.7302	NaN	NaN	NaN	NaN	22.9354	NaN	NaN	NaN	NaN
P12318-2;P12318;P31995;P31995-4;P31995-3;P31995-2;P31994-5;P31994-2;P31994-3;P31994-4;P31994	P12318-2;P12318;P31995	Low affinity immunoglobulin gamma Fc region receptor II-a;Low affinity immunoglobulin gamma Fc region receptor II-c	FCGR2A;FCGR2C	11	1	0	0		NaN	NaN	NaN	NaN	NaN	NaN	0	0	2	NaN	NaN	NaN	NaN	NaN	NaN	NaN	NaN	NaN	NaN	NaN	NaN	NaN	NaN	-0.05433	NaN	0.20651	NaN	NaN	NaN	24.1929	NaN	NaN	NaN	NaN	NaN	NaN	NaN	NaN	NaN	NaN	24.2814
P12724	P12724	Eosinophil cationic protein	RNASE3	1	0	0	0		NaN	NaN	NaN	NaN	NaN	NaN	0	0	0	NaN	NaN	NaN	NaN	NaN	NaN	NaN	NaN	NaN	NaN	NaN	NaN	NaN	NaN	NaN	NaN	NaN	NaN	NaN	NaN	NaN	NaN	NaN	NaN	NaN	NaN	NaN	NaN	NaN	NaN	NaN	NaN
P13489	P13489	Ribonuclease inhibitor	RNH1	1	0	0	0		NaN	NaN	NaN	NaN	NaN	NaN	0	0	1	NaN	NaN	NaN	NaN	NaN	NaN	NaN	NaN	NaN	NaN	-0.02849	NaN	NaN	NaN	NaN	NaN	NaN	NaN	NaN	NaN	22.0161	NaN	22.4147	22.3862	NaN	NaN	NaN	NaN	NaN	NaN	NaN	NaN
P13497-3;P13497-4;P13497-5;P13497-2;P13497-6;P13497	P13497-3;P13497-4;P13497-5;P13497-2;P13497-6;P13497	Bone morphogenetic protein 1	BMP1	6	0	0	0		NaN	NaN	NaN	0.973171	-0.0392349	0.618307	0	0	0	NaN	NaN	NaN	NaN	NaN	NaN	NaN	NaN	NaN	NaN	NaN	NaN	NaN	NaN	NaN	NaN	NaN	NaN	NaN	NaN	NaN	NaN	NaN	NaN	NaN	NaN	NaN	NaN	NaN	NaN	NaN	NaN
P13639	P13639	Elongation factor 2	EEF2	1	0	0	0		NaN	NaN	NaN	NaN	NaN	NaN	0	0	0	NaN	NaN	NaN	NaN	NaN	NaN	NaN	NaN	NaN	NaN	NaN	NaN	NaN	NaN	NaN	NaN	NaN	NaN	NaN	NaN	NaN	NaN	NaN	NaN	NaN	NaN	NaN	NaN	NaN	NaN	NaN	NaN
P13667	P13667	Protein disulfide-isomerase A4	PDIA4	1	0	0	0		NaN	NaN	NaN	NaN	NaN	NaN	0	0	0	NaN	NaN	NaN	NaN	NaN	NaN	NaN	NaN	NaN	NaN	NaN	NaN	NaN	NaN	NaN	NaN	NaN	NaN	NaN	NaN	NaN	NaN	NaN	NaN	NaN	NaN	NaN	NaN	30.0295	NaN	NaN	NaN
P13716;P13716-2	P13716;P13716-2	Delta-aminolevulinic acid dehydratase	ALAD	2	0	0	0		NaN	NaN	NaN	NaN	NaN	NaN	0	0	0	NaN	NaN	NaN	NaN	NaN	NaN	NaN	NaN	NaN	NaN	NaN	NaN	NaN	NaN	NaN	NaN	NaN	NaN	NaN	NaN	NaN	NaN	NaN	NaN	NaN	NaN	NaN	NaN	NaN	NaN	NaN	NaN
P13727-2;P13727	P13727-2;P13727	Bone marrow proteoglycan;Eosinophil granule major basic protein	PRG2	2	0	0	0		NaN	NaN	NaN	NaN	NaN	NaN	0	0	0	NaN	NaN	NaN	NaN	NaN	NaN	NaN	NaN	NaN	NaN	NaN	NaN	NaN	NaN	NaN	NaN	NaN	NaN	NaN	NaN	NaN	24.0537	NaN	NaN	NaN	NaN	NaN	NaN	NaN	NaN	NaN	NaN
P14138-3;P14138;P14138-2	P14138-3;P14138;P14138-2	Endothelin-3	EDN3	3	0	0	0		NaN	NaN	NaN	NaN	NaN	NaN	0	0	0	NaN	NaN	NaN	NaN	NaN	NaN	NaN	NaN	NaN	NaN	NaN	NaN	NaN	NaN	NaN	NaN	NaN	NaN	NaN	NaN	NaN	NaN	NaN	NaN	NaN	NaN	NaN	NaN	NaN	NaN	NaN	NaN
P14207;P41439-2;P41439	P14207;P41439-2;P41439	Folate receptor beta;Folate receptor gamma	FOLR2;FOLR3	3	0	0	1		NaN	NaN	NaN	NaN	NaN	NaN	0	0	1	NaN	NaN	NaN	NaN	NaN	NaN	NaN	NaN	NaN	NaN	NaN	NaN	NaN	NaN	NaN	NaN	NaN	-0.14383	NaN	NaN	NaN	NaN	NaN	NaN	NaN	NaN	NaN	NaN	NaN	NaN	NaN	NaN
P14618;P14618-3	P14618;P14618-3	Pyruvate kinase PKM	PKM	2	0	0	0		NaN	NaN	NaN	NaN	NaN	NaN	0	0	0	NaN	NaN	NaN	NaN	NaN	NaN	NaN	NaN	NaN	NaN	NaN	NaN	NaN	NaN	NaN	NaN	NaN	NaN	NaN	NaN	NaN	NaN	NaN	NaN	NaN	NaN	NaN	NaN	NaN	NaN	NaN	NaN
P14780	P14780	Matrix metalloproteinase-9;67 kDa matrix metalloproteinase-9;82 kDa matrix metalloproteinase-9	MMP9	1	0	0	0		NaN	NaN	NaN	NaN	NaN	NaN	0	0	0	NaN	NaN	NaN	NaN	NaN	NaN	NaN	NaN	NaN	NaN	NaN	NaN	NaN	NaN	NaN	NaN	NaN	NaN	NaN	NaN	NaN	NaN	NaN	NaN	NaN	NaN	NaN	NaN	NaN	NaN	NaN	NaN
P14923	P14923	Junction plakoglobin	JUP	1	0	0	0		NaN	NaN	NaN	NaN	NaN	NaN	0	1	0	2.72378	NaN	NaN	NaN	NaN	NaN	NaN	NaN	NaN	NaN	NaN	NaN	NaN	NaN	NaN	NaN	NaN	NaN	24.844	27.5678	NaN	NaN	22.8892	NaN	NaN	NaN	NaN	24.5166	NaN	NaN	NaN	NaN
P15090;P02689	P15090	Fatty acid-binding protein, adipocyte	FABP4	2	0	0	0		NaN	NaN	NaN	NaN	NaN	NaN	0	0	0	NaN	NaN	NaN	NaN	NaN	NaN	NaN	NaN	NaN	NaN	NaN	NaN	NaN	NaN	NaN	NaN	NaN	NaN	24.9172	NaN	NaN	NaN	NaN	NaN	NaN	NaN	NaN	NaN	NaN	NaN	NaN	NaN
P15121	P15121	Aldose reductase	AKR1B1	1	0	0	0		NaN	NaN	NaN	NaN	NaN	NaN	0	0	0	NaN	NaN	NaN	NaN	NaN	NaN	NaN	NaN	NaN	NaN	NaN	NaN	NaN	NaN	NaN	NaN	NaN	NaN	NaN	NaN	NaN	NaN	NaN	NaN	NaN	NaN	NaN	NaN	NaN	NaN	NaN	NaN
P15153	P15153	Ras-related C3 botulinum toxin substrate 2	RAC2	1	0	0	0		NaN	NaN	NaN	NaN	NaN	NaN	0	0	0	NaN	NaN	NaN	NaN	NaN	NaN	NaN	NaN	NaN	NaN	NaN	NaN	NaN	NaN	NaN	NaN	NaN	NaN	NaN	NaN	NaN	NaN	NaN	NaN	NaN	NaN	NaN	NaN	NaN	NaN	NaN	NaN
P15924;P15924-3;P15924-2	P15924;P15924-3;P15924-2	Desmoplakin	DSP	3	0	0	0		NaN	NaN	NaN	NaN	NaN	NaN	0	1	0	1.99537	NaN	NaN	NaN	NaN	NaN	NaN	NaN	NaN	NaN	NaN	NaN	NaN	NaN	NaN	NaN	NaN	NaN	26.2542	28.2496	24.693	NaN	24.8479	NaN	NaN	NaN	NaN	25.5134	NaN	NaN	NaN	NaN
P16157-2;P16157-11;P16157-9;P16157-6;P16157-7;P16157-4;P16157-13;P16157-10;P16157-15;P16157-8;P16157-5;P16157-16;P16157-3;P16157;P16157-21;P16157-12;P16157-14	P16157-2;P16157-11;P16157-9;P16157-6;P16157-7;P16157-4;P16157-13;P16157-10;P16157-15;P16157-8;P16157-5;P16157-16;P16157-3;P16157;P16157-21;P16157-12;P16157-14	Ankyrin-1	ANK1	17	0	0	0		NaN	NaN	NaN	NaN	NaN	NaN	0	0	0	NaN	NaN	NaN	NaN	NaN	NaN	NaN	NaN	NaN	NaN	NaN	NaN	NaN	NaN	NaN	NaN	NaN	NaN	NaN	NaN	NaN	NaN	NaN	22.4352	NaN	NaN	22.7561	NaN	NaN	NaN	NaN	NaN
P16401	P16401	Histone H1.5	HIST1H1B	1	0	0	0		NaN	NaN	NaN	NaN	NaN	NaN	0	0	0	NaN	NaN	NaN	NaN	NaN	NaN	NaN	NaN	NaN	NaN	NaN	NaN	NaN	NaN	NaN	NaN	NaN	NaN	NaN	NaN	NaN	NaN	NaN	NaN	NaN	NaN	NaN	NaN	NaN	NaN	NaN	NaN
P16403;P10412;P16402	P16403;P10412;P16402	Histone H1.2;Histone H1.4;Histone H1.3	HIST1H1C;HIST1H1E;HIST1H1D	3	0	0	0		NaN	NaN	NaN	NaN	NaN	NaN	0	0	0	NaN	NaN	NaN	NaN	NaN	NaN	NaN	NaN	NaN	NaN	NaN	NaN	NaN	NaN	NaN	NaN	NaN	NaN	NaN	NaN	NaN	NaN	NaN	NaN	NaN	NaN	NaN	NaN	NaN	NaN	NaN	NaN
P16949;P16949-2;Q93045;Q93045-2	P16949;P16949-2;Q93045;Q93045-2	Stathmin;Stathmin-2	STMN1;STMN2	4	0	0	0		NaN	NaN	NaN	NaN	NaN	NaN	0	0	0	NaN	NaN	NaN	NaN	NaN	NaN	NaN	NaN	NaN	NaN	NaN	NaN	NaN	NaN	NaN	NaN	NaN	NaN	NaN	NaN	NaN	NaN	NaN	NaN	NaN	NaN	NaN	NaN	NaN	NaN	NaN	NaN
P17066;P48741	P17066;P48741	Heat shock 70 kDa protein 6;Putative heat shock 70 kDa protein 7	HSPA6;HSPA7	2	0	0	0		NaN	NaN	NaN	NaN	NaN	NaN	0	0	0	NaN	NaN	NaN	NaN	NaN	NaN	NaN	NaN	NaN	NaN	NaN	NaN	NaN	NaN	NaN	NaN	NaN	NaN	NaN	NaN	NaN	NaN	NaN	NaN	NaN	NaN	NaN	NaN	NaN	NaN	NaN	NaN
P17213	P17213	Bactericidal permeability-increasing protein	BPI	1	0	0	0		NaN	NaN	NaN	NaN	NaN	NaN	0	0	0	NaN	NaN	NaN	NaN	NaN	NaN	NaN	NaN	NaN	NaN	NaN	NaN	NaN	NaN	NaN	NaN	NaN	NaN	NaN	NaN	NaN	NaN	NaN	NaN	NaN	NaN	NaN	NaN	NaN	NaN	NaN	NaN
P17302	P17302	Gap junction alpha-1 protein	GJA1	1	0	0	0		NaN	NaN	NaN	NaN	NaN	NaN	0	0	0	NaN	NaN	NaN	NaN	NaN	NaN	NaN	NaN	NaN	NaN	NaN	NaN	NaN	NaN	NaN	NaN	NaN	NaN	NaN	NaN	NaN	NaN	NaN	NaN	NaN	NaN	NaN	NaN	NaN	NaN	NaN	NaN
P17931	P17931	Galectin-3	LGALS3	1	0	0	0		NaN	NaN	NaN	NaN	NaN	NaN	0	0	0	NaN	NaN	NaN	NaN	NaN	NaN	NaN	NaN	NaN	NaN	NaN	NaN	NaN	NaN	NaN	NaN	NaN	NaN	NaN	NaN	NaN	NaN	NaN	NaN	NaN	NaN	NaN	NaN	NaN	NaN	NaN	NaN
P18206-2;P18206;P18206-3	P18206-2;P18206	Vinculin	VCL	3	0	0	0		NaN	NaN	NaN	NaN	NaN	NaN	0	0	1	NaN	NaN	NaN	NaN	NaN	NaN	NaN	NaN	NaN	NaN	NaN	NaN	0.75978	NaN	NaN	NaN	NaN	NaN	NaN	NaN	NaN	NaN	NaN	NaN	NaN	NaN	NaN	NaN	22.7051	23.4649	NaN	NaN
P19256-2;P19256-3;P19256	P19256-2;P19256-3;P19256	Lymphocyte function-associated antigen 3	CD58	3	1	0	1		NaN	NaN	NaN	NaN	NaN	NaN	0	0	0	NaN	NaN	NaN	NaN	NaN	NaN	NaN	NaN	NaN	NaN	NaN	NaN	NaN	NaN	NaN	NaN	NaN	NaN	NaN	NaN	NaN	NaN	NaN	NaN	NaN	NaN	NaN	NaN	NaN	NaN	NaN	NaN
P19367-4;P19367-2;P19367;P19367-3	P19367-4;P19367-2;P19367;P19367-3	Hexokinase-1	HK1	4	0	0	0		NaN	NaN	NaN	NaN	NaN	NaN	0	0	0	NaN	NaN	NaN	NaN	NaN	NaN	NaN	NaN	NaN	NaN	NaN	NaN	NaN	NaN	NaN	NaN	NaN	NaN	NaN	NaN	NaN	NaN	NaN	NaN	NaN	NaN	NaN	NaN	NaN	NaN	NaN	NaN
P19438-5;P19438-4;P19438	P19438-5;P19438-4;P19438	Tumor necrosis factor receptor superfamily member 1A;Tumor necrosis factor receptor superfamily member 1A, membrane form;Tumor necrosis factor-binding protein 1	TNFRSF1A	3	1	0	0		NaN	NaN	NaN	NaN	NaN	NaN	0	0	0	NaN	NaN	NaN	NaN	NaN	NaN	NaN	NaN	NaN	NaN	NaN	NaN	NaN	NaN	NaN	NaN	NaN	NaN	NaN	NaN	NaN	NaN	NaN	NaN	NaN	NaN	NaN	NaN	NaN	NaN	NaN	NaN
P19835-2;P19835	P19835-2;P19835	Bile salt-activated lipase	CEL	2	0	0	0		NaN	NaN	NaN	NaN	NaN	NaN	0	0	0	NaN	NaN	NaN	NaN	NaN	NaN	NaN	NaN	NaN	NaN	NaN	NaN	NaN	NaN	NaN	NaN	NaN	NaN	NaN	NaN	NaN	NaN	NaN	NaN	NaN	NaN	NaN	NaN	NaN	NaN	NaN	NaN
P20138-2;P20138;P20138-3	P20138-2;P20138;P20138-3	Myeloid cell surface antigen CD33	CD33	3	1	0	0		NaN	NaN	NaN	NaN	NaN	NaN	0	0	0	NaN	NaN	NaN	NaN	NaN	NaN	NaN	NaN	NaN	NaN	NaN	NaN	NaN	NaN	NaN	NaN	NaN	NaN	NaN	NaN	NaN	NaN	21.8547	NaN	NaN	NaN	NaN	NaN	NaN	NaN	NaN	NaN
P20396	P20396	Pro-thyrotropin-releasing hormone;Thyrotropin-releasing hormone	TRH	1	0	0	0		NaN	NaN	NaN	NaN	NaN	NaN	0	0	0	NaN	NaN	NaN	NaN	NaN	NaN	NaN	NaN	NaN	NaN	NaN	NaN	NaN	NaN	NaN	NaN	NaN	NaN	NaN	NaN	NaN	NaN	NaN	NaN	NaN	NaN	NaN	NaN	NaN	NaN	NaN	NaN
P20472	P20472	Parvalbumin alpha	PVALB	1	0	0	0		NaN	NaN	NaN	NaN	NaN	NaN	0	0	0	NaN	NaN	NaN	NaN	NaN	NaN	NaN	NaN	NaN	NaN	NaN	NaN	NaN	NaN	NaN	NaN	NaN	NaN	NaN	NaN	NaN	NaN	NaN	NaN	NaN	NaN	NaN	NaN	NaN	NaN	NaN	NaN
P20908	P20908	Collagen alpha-1(V) chain	COL5A1	1	0	0	0		NaN	NaN	NaN	NaN	NaN	NaN	0	0	0	NaN	NaN	NaN	NaN	NaN	NaN	NaN	NaN	NaN	NaN	NaN	NaN	NaN	NaN	NaN	NaN	NaN	NaN	NaN	NaN	NaN	NaN	NaN	NaN	NaN	NaN	NaN	NaN	NaN	NaN	NaN	NaN
P21333-2;P21333;O75369-5;O75369-4;O75369-6;O75369-3;O75369-2;O75369-9;O75369;O75369-8;Q14315-2;Q14315	P21333-2;P21333	Filamin-A	FLNA	12	0	0	0		NaN	NaN	NaN	NaN	NaN	NaN	0	0	1	NaN	NaN	NaN	NaN	NaN	NaN	NaN	NaN	NaN	NaN	NaN	NaN	-0.88485	NaN	NaN	NaN	NaN	NaN	NaN	NaN	NaN	NaN	22.1682	NaN	NaN	NaN	NaN	NaN	23.7151	22.8303	NaN	NaN
P21453	P21453	Sphingosine 1-phosphate receptor 1	S1PR1	1	0	0	0		NaN	NaN	NaN	NaN	NaN	NaN	0	0	0	NaN	NaN	NaN	NaN	NaN	NaN	NaN	NaN	NaN	NaN	NaN	NaN	NaN	NaN	NaN	NaN	NaN	NaN	NaN	NaN	NaN	NaN	NaN	NaN	NaN	NaN	NaN	NaN	NaN	NaN	NaN	NaN
P21741-2;P21741	P21741-2;P21741	Midkine	MDK	2	0	0	0		NaN	NaN	NaN	NaN	NaN	NaN	0	0	0	NaN	NaN	NaN	NaN	NaN	NaN	NaN	NaN	NaN	NaN	NaN	NaN	NaN	NaN	NaN	NaN	NaN	NaN	NaN	NaN	NaN	NaN	NaN	NaN	NaN	NaN	NaN	NaN	NaN	NaN	NaN	NaN
P22314-2;P22314	P22314-2;P22314	Ubiquitin-like modifier-activating enzyme 1	UBA1	2	0	0	0		NaN	NaN	NaN	NaN	NaN	NaN	0	0	0	NaN	NaN	NaN	NaN	NaN	NaN	NaN	NaN	NaN	NaN	NaN	NaN	NaN	NaN	NaN	NaN	NaN	NaN	NaN	NaN	NaN	NaN	NaN	NaN	NaN	NaN	NaN	NaN	NaN	NaN	NaN	NaN
P22531;P35326;P35325;P22532;Q96RM1;Q9BYE4	P22531;P35326;P35325;P22532;Q96RM1;Q9BYE4	Small proline-rich protein 2E;Small proline-rich protein 2A;Small proline-rich protein 2B;Small proline-rich protein 2D;Small proline-rich protein 2F;Small proline-rich protein 2G	SPRR2E;SPRR2A;SPRR2B;SPRR2D;SPRR2F;SPRR2G	6	0	0	0		NaN	NaN	NaN	NaN	NaN	NaN	0	0	0	NaN	NaN	NaN	NaN	NaN	NaN	NaN	NaN	NaN	NaN	NaN	NaN	NaN	NaN	NaN	NaN	NaN	NaN	NaN	24.4122	NaN	NaN	NaN	NaN	NaN	NaN	NaN	NaN	NaN	NaN	NaN	NaN
P22626-2;P22626	P22626-2;P22626	Heterogeneous nuclear ribonucleoproteins A2/B1	HNRNPA2B1	2	0	0	0		NaN	NaN	NaN	NaN	NaN	NaN	0	0	0	NaN	NaN	NaN	NaN	NaN	NaN	NaN	NaN	NaN	NaN	NaN	NaN	NaN	NaN	NaN	NaN	NaN	NaN	NaN	NaN	NaN	NaN	NaN	NaN	NaN	NaN	NaN	NaN	NaN	NaN	NaN	NaN
P23297	P23297	Protein S100-A1	S100A1	1	0	0	0		NaN	NaN	NaN	NaN	NaN	NaN	0	0	0	NaN	NaN	NaN	NaN	NaN	NaN	NaN	NaN	NaN	NaN	NaN	NaN	NaN	NaN	NaN	NaN	NaN	NaN	NaN	NaN	NaN	NaN	NaN	NaN	NaN	NaN	NaN	NaN	NaN	NaN	NaN	NaN
P23490	P23490	Loricrin	LOR	1	0	0	0		NaN	NaN	NaN	NaN	NaN	NaN	0	0	0	NaN	NaN	NaN	NaN	NaN	NaN	NaN	NaN	NaN	NaN	NaN	NaN	NaN	NaN	NaN	NaN	NaN	NaN	NaN	NaN	NaN	NaN	NaN	NaN	NaN	NaN	NaN	NaN	NaN	NaN	NaN	NaN
P23526-2;P23526	P23526-2;P23526	Adenosylhomocysteinase	AHCY	2	0	0	0		NaN	NaN	NaN	NaN	NaN	NaN	0	0	0	NaN	NaN	NaN	NaN	NaN	NaN	NaN	NaN	NaN	NaN	NaN	NaN	NaN	NaN	NaN	NaN	NaN	NaN	NaN	NaN	NaN	NaN	NaN	NaN	NaN	NaN	NaN	NaN	NaN	NaN	NaN	NaN
P24158	P24158	Myeloblastin	PRTN3	1	0	0	0		NaN	NaN	NaN	NaN	NaN	NaN	0	0	0	NaN	NaN	NaN	NaN	NaN	NaN	NaN	NaN	NaN	NaN	NaN	NaN	NaN	NaN	NaN	NaN	NaN	NaN	NaN	NaN	NaN	NaN	NaN	NaN	NaN	NaN	NaN	NaN	NaN	NaN	NaN	NaN
P25713	P25713	Metallothionein-3	MT3	1	0	0	0		NaN	NaN	NaN	NaN	NaN	NaN	0	0	0	NaN	NaN	NaN	NaN	NaN	NaN	NaN	NaN	NaN	NaN	NaN	NaN	NaN	NaN	NaN	NaN	NaN	NaN	NaN	NaN	NaN	NaN	NaN	NaN	NaN	NaN	NaN	NaN	NaN	NaN	NaN	NaN
P25815	P25815	Protein S100-P	S100P	1	0	0	0		NaN	NaN	NaN	NaN	NaN	NaN	0	0	0	NaN	NaN	NaN	NaN	NaN	NaN	NaN	NaN	NaN	NaN	NaN	NaN	NaN	NaN	NaN	NaN	NaN	NaN	NaN	NaN	NaN	NaN	NaN	NaN	NaN	NaN	NaN	NaN	NaN	NaN	NaN	NaN
P26583	P26583	High mobility group protein B2	HMGB2	1	0	0	0		NaN	NaN	NaN	NaN	NaN	NaN	0	0	0	NaN	NaN	NaN	NaN	NaN	NaN	NaN	NaN	NaN	NaN	NaN	NaN	NaN	NaN	NaN	NaN	NaN	NaN	NaN	NaN	NaN	NaN	NaN	NaN	NaN	NaN	NaN	NaN	NaN	NaN	NaN	NaN
P28676	P28676	Grancalcin	GCA	1	0	0	0		NaN	NaN	NaN	NaN	NaN	NaN	0	0	0	NaN	NaN	NaN	NaN	NaN	NaN	NaN	NaN	NaN	NaN	NaN	NaN	NaN	NaN	NaN	NaN	NaN	NaN	NaN	NaN	NaN	NaN	NaN	NaN	NaN	NaN	NaN	NaN	NaN	NaN	NaN	NaN
P28827;P28827-2	P28827;P28827-2	Receptor-type tyrosine-protein phosphatase mu	PTPRM	2	1	0	0		NaN	NaN	NaN	NaN	NaN	NaN	0	0	0	NaN	NaN	NaN	NaN	NaN	NaN	NaN	NaN	NaN	NaN	NaN	NaN	NaN	NaN	NaN	NaN	NaN	NaN	NaN	NaN	NaN	NaN	NaN	NaN	NaN	NaN	NaN	NaN	NaN	NaN	NaN	NaN
P29120-2;P29120	P29120-2;P29120	Neuroendocrine convertase 1	PCSK1	2	0	0	0		NaN	NaN	NaN	NaN	NaN	NaN	0	0	0	NaN	NaN	NaN	NaN	NaN	NaN	NaN	NaN	NaN	NaN	NaN	NaN	NaN	NaN	NaN	NaN	NaN	NaN	NaN	NaN	NaN	NaN	NaN	NaN	NaN	NaN	NaN	NaN	NaN	NaN	NaN	NaN
P29401;P29401-2	P29401;P29401-2	Transketolase	TKT	2	0	0	0		NaN	NaN	NaN	NaN	NaN	NaN	0	0	0	NaN	NaN	NaN	NaN	NaN	NaN	NaN	NaN	NaN	NaN	NaN	NaN	NaN	NaN	NaN	NaN	NaN	NaN	NaN	NaN	NaN	NaN	NaN	NaN	NaN	NaN	NaN	NaN	NaN	NaN	NaN	NaN
P30740;P30740-2;P50452-2;P50452;P50453;O75830	P30740;P30740-2	Leukocyte elastase inhibitor	SERPINB1	6	0	0	0		NaN	NaN	NaN	NaN	NaN	NaN	0	0	0	NaN	NaN	NaN	NaN	NaN	NaN	NaN	NaN	NaN	NaN	NaN	NaN	NaN	NaN	NaN	NaN	NaN	NaN	NaN	NaN	NaN	NaN	NaN	23.1607	NaN	NaN	NaN	NaN	NaN	NaN	NaN	NaN
P31146	P31146	Coronin-1A	CORO1A	1	0	0	0		NaN	NaN	NaN	NaN	NaN	NaN	0	0	0	NaN	NaN	NaN	NaN	NaN	NaN	NaN	NaN	NaN	NaN	NaN	NaN	NaN	NaN	NaN	NaN	NaN	NaN	NaN	NaN	NaN	NaN	NaN	NaN	NaN	NaN	NaN	NaN	NaN	NaN	NaN	NaN
P31944	P31944	Caspase-14;Caspase-14 subunit p17, mature form;Caspase-14 subunit p10, mature form;Caspase-14 subunit p20, intermediate form;Caspase-14 subunit p8, intermediate form	CASP14	1	0	0	0		NaN	NaN	NaN	NaN	NaN	NaN	0	0	0	NaN	NaN	NaN	NaN	NaN	NaN	NaN	NaN	NaN	NaN	NaN	NaN	NaN	NaN	NaN	NaN	NaN	NaN	NaN	23.0255	NaN	NaN	NaN	NaN	NaN	NaN	NaN	NaN	NaN	NaN	NaN	NaN
P31949	P31949	Protein S100-A11;Protein S100-A11, N-terminally processed	S100A11	1	0	0	0		NaN	NaN	NaN	NaN	NaN	NaN	0	0	0	NaN	NaN	NaN	NaN	NaN	NaN	NaN	NaN	NaN	NaN	NaN	NaN	NaN	NaN	NaN	NaN	NaN	NaN	NaN	NaN	NaN	NaN	NaN	NaN	NaN	NaN	NaN	NaN	NaN	NaN	NaN	NaN
P33176;Q12840;O60282-2;O60282	P33176;Q12840;O60282-2;O60282	Kinesin-1 heavy chain;Kinesin heavy chain isoform 5A;Kinesin heavy chain isoform 5C	KIF5B;KIF5A;KIF5C	4	0	0	0		NaN	NaN	NaN	NaN	NaN	NaN	0	0	0	NaN	NaN	NaN	NaN	NaN	NaN	NaN	NaN	NaN	NaN	NaN	NaN	NaN	NaN	NaN	NaN	NaN	NaN	NaN	NaN	24.9253	NaN	NaN	NaN	NaN	NaN	NaN	25.9891	NaN	NaN	NaN	26.5057
P34059	P34059	N-acetylgalactosamine-6-sulfatase	GALNS	1	0	0	0		NaN	NaN	NaN	NaN	NaN	NaN	0	0	2	NaN	NaN	NaN	NaN	NaN	NaN	NaN	NaN	NaN	NaN	NaN	NaN	NaN	NaN	NaN	NaN	0.10654	0.11399	NaN	NaN	NaN	NaN	22.4331	NaN	NaN	NaN	NaN	NaN	NaN	NaN	NaN	NaN
P35318	P35318	ADM;Adrenomedullin;Proadrenomedullin N-20 terminal peptide	ADM	1	0	0	0		NaN	NaN	NaN	NaN	NaN	NaN	0	0	0	NaN	NaN	NaN	NaN	NaN	NaN	NaN	NaN	NaN	NaN	NaN	NaN	NaN	NaN	NaN	NaN	NaN	NaN	NaN	NaN	NaN	NaN	NaN	NaN	NaN	NaN	NaN	NaN	NaN	NaN	NaN	NaN
P35579;P35579-2;P35749-4;P35749-3;P35749;P35580;P35749-2;P35580-5;P35580-2;P35580-3;P35580-4;Q7Z406;Q7Z406-6;Q7Z406-2	P35579;P35579-2	Myosin-9	MYH9	14	0	0	0		NaN	NaN	NaN	NaN	NaN	NaN	0	0	0	NaN	NaN	NaN	NaN	NaN	NaN	NaN	NaN	NaN	NaN	NaN	NaN	NaN	NaN	NaN	NaN	NaN	NaN	NaN	NaN	NaN	NaN	NaN	NaN	NaN	NaN	22.2058	NaN	NaN	NaN	NaN	NaN
P35590;P35590-3;P35590-2	P35590	Tyrosine-protein kinase receptor Tie-1	TIE1	3	1	0	0		NaN	NaN	NaN	NaN	NaN	NaN	0	0	0	NaN	NaN	NaN	NaN	NaN	NaN	NaN	NaN	NaN	NaN	NaN	NaN	NaN	NaN	NaN	NaN	NaN	NaN	NaN	NaN	NaN	NaN	NaN	NaN	NaN	NaN	NaN	NaN	NaN	24.8188	NaN	NaN
P35754	P35754	Glutaredoxin-1	GLRX	1	0	0	0		NaN	NaN	NaN	NaN	NaN	NaN	0	0	1	NaN	NaN	NaN	NaN	NaN	NaN	NaN	NaN	NaN	NaN	NaN	NaN	NaN	NaN	NaN	NaN	0.84143	NaN	NaN	NaN	NaN	NaN	NaN	NaN	NaN	NaN	NaN	NaN	NaN	NaN	NaN	NaN
P36406-3;P36406-2;P36406	P36406-3;P36406-2;P36406	E3 ubiquitin-protein ligase TRIM23	TRIM23	3	0	0	0		NaN	NaN	NaN	NaN	NaN	NaN	0	0	0	NaN	NaN	NaN	NaN	NaN	NaN	NaN	NaN	NaN	NaN	NaN	NaN	NaN	NaN	NaN	NaN	NaN	NaN	NaN	NaN	NaN	NaN	NaN	NaN	NaN	NaN	NaN	NaN	NaN	NaN	NaN	NaN
P36871-3;P36871;P36871-2	P36871-3;P36871;P36871-2	Phosphoglucomutase-1	PGM1	3	0	0	0		NaN	NaN	NaN	NaN	NaN	NaN	0	0	0	NaN	NaN	NaN	NaN	NaN	NaN	NaN	NaN	NaN	NaN	NaN	NaN	NaN	NaN	NaN	NaN	NaN	NaN	NaN	NaN	NaN	NaN	NaN	NaN	NaN	NaN	NaN	NaN	NaN	NaN	NaN	NaN
P36873;P62140;P62136;P36873-2;P62136-2;P62136-3	P36873;P62140;P62136;P36873-2;P62136-2;P62136-3	Serine/threonine-protein phosphatase PP1-gamma catalytic subunit;Serine/threonine-protein phosphatase PP1-beta catalytic subunit;Serine/threonine-protein phosphatase PP1-alpha catalytic subunit	PPP1CC;PPP1CB;PPP1CA	6	0	0	0		NaN	NaN	NaN	NaN	NaN	NaN	0	0	0	NaN	NaN	NaN	NaN	NaN	NaN	NaN	NaN	NaN	NaN	NaN	NaN	NaN	NaN	NaN	NaN	NaN	NaN	NaN	NaN	NaN	NaN	NaN	NaN	NaN	NaN	NaN	NaN	NaN	NaN	NaN	NaN
P37802;P37802-2	P37802;P37802-2	Transgelin-2	TAGLN2	2	0	0	0		NaN	NaN	NaN	NaN	NaN	NaN	0	0	0	NaN	NaN	NaN	NaN	NaN	NaN	NaN	NaN	NaN	NaN	NaN	NaN	NaN	NaN	NaN	NaN	NaN	NaN	NaN	NaN	NaN	NaN	NaN	NaN	NaN	NaN	NaN	NaN	NaN	NaN	NaN	NaN
P40121-2;P40121	P40121-2;P40121	Macrophage-capping protein	CAPG	2	0	0	0		NaN	NaN	NaN	NaN	NaN	NaN	0	0	0	NaN	NaN	NaN	NaN	NaN	NaN	NaN	NaN	NaN	NaN	NaN	NaN	NaN	NaN	NaN	NaN	NaN	NaN	NaN	NaN	NaN	NaN	22.8633	NaN	NaN	NaN	NaN	NaN	NaN	NaN	NaN	NaN
P41218	P41218	Myeloid cell nuclear differentiation antigen	MNDA	1	0	0	0		NaN	NaN	NaN	NaN	NaN	NaN	0	0	0	NaN	NaN	NaN	NaN	NaN	NaN	NaN	NaN	NaN	NaN	NaN	NaN	NaN	NaN	NaN	NaN	NaN	NaN	NaN	NaN	NaN	NaN	NaN	NaN	NaN	NaN	NaN	NaN	NaN	NaN	NaN	NaN
P42857-2;P42857	P42857-2;P42857	Neuron-specific protein family member 1	NSG1	2	0	1	0		NaN	NaN	NaN	NaN	NaN	NaN	0	0	1	NaN	NaN	NaN	NaN	NaN	NaN	NaN	NaN	NaN	NaN	-0.20695	NaN	NaN	NaN	NaN	NaN	NaN	NaN	NaN	NaN	NaN	NaN	24.805	24.598	NaN	NaN	NaN	NaN	NaN	NaN	NaN	NaN
P47756-2;P47756	P47756-2;P47756	F-actin-capping protein subunit beta	CAPZB	2	0	0	0		NaN	NaN	NaN	NaN	NaN	NaN	0	0	0	NaN	NaN	NaN	NaN	NaN	NaN	NaN	NaN	NaN	NaN	NaN	NaN	NaN	NaN	NaN	NaN	NaN	NaN	NaN	NaN	NaN	NaN	NaN	NaN	NaN	NaN	NaN	NaN	NaN	NaN	NaN	NaN
P47929	P47929	Galectin-7	LGALS7	1	0	0	0		NaN	NaN	NaN	NaN	NaN	NaN	0	0	0	NaN	NaN	NaN	NaN	NaN	NaN	NaN	NaN	NaN	NaN	NaN	NaN	NaN	NaN	NaN	NaN	NaN	NaN	NaN	NaN	NaN	NaN	NaN	NaN	NaN	NaN	NaN	NaN	NaN	NaN	NaN	NaN
P48539	P48539	Purkinje cell protein 4	PCP4	1	0	0	0		NaN	NaN	NaN	NaN	NaN	NaN	0	0	0	NaN	NaN	NaN	NaN	NaN	NaN	NaN	NaN	NaN	NaN	NaN	NaN	NaN	NaN	NaN	NaN	NaN	NaN	NaN	NaN	NaN	NaN	NaN	NaN	NaN	NaN	NaN	NaN	NaN	NaN	22.6754	NaN
P48551-3;P48551-2;P48551	P48551-3;P48551-2;P48551	Interferon alpha/beta receptor 2	IFNAR2	3	1	0	0		NaN	NaN	NaN	0.957894	-0.0620614	0.69288	0	0	0	NaN	NaN	NaN	NaN	NaN	NaN	NaN	NaN	NaN	NaN	NaN	NaN	NaN	NaN	NaN	NaN	NaN	NaN	NaN	NaN	NaN	NaN	NaN	NaN	NaN	NaN	NaN	NaN	NaN	NaN	NaN	NaN
P49720	P49720	Proteasome subunit beta type-3	PSMB3	1	0	0	0		NaN	NaN	NaN	NaN	NaN	NaN	0	0	0	NaN	NaN	NaN	NaN	NaN	NaN	NaN	NaN	NaN	NaN	NaN	NaN	NaN	NaN	NaN	NaN	NaN	NaN	NaN	NaN	NaN	NaN	NaN	NaN	NaN	NaN	NaN	NaN	NaN	NaN	NaN	NaN
P49913	P49913	Cathelicidin antimicrobial peptide;Antibacterial protein FALL-39;Antibacterial protein LL-37	CAMP	1	0	0	0		NaN	NaN	NaN	NaN	NaN	NaN	0	0	0	NaN	NaN	NaN	NaN	NaN	NaN	NaN	NaN	NaN	NaN	NaN	NaN	NaN	NaN	NaN	NaN	NaN	NaN	NaN	NaN	NaN	NaN	NaN	NaN	NaN	NaN	NaN	NaN	NaN	NaN	NaN	NaN
P50281	P50281	Matrix metalloproteinase-14	MMP14	1	1	0	0		NaN	NaN	NaN	NaN	NaN	NaN	0	1	0	NaN	NaN	NaN	NaN	NaN	NaN	NaN	NaN	0.38628	NaN	NaN	NaN	NaN	NaN	NaN	NaN	NaN	NaN	NaN	NaN	NaN	NaN	NaN	23.7393	NaN	NaN	23.593	NaN	NaN	NaN	NaN	NaN
Q8NFI4;P50502;Q8IZP2	Q8NFI4;P50502;Q8IZP2	Putative protein FAM10A5;Hsc70-interacting protein;Putative protein FAM10A4	ST13P5;ST13;ST13P4	3	0	0	0		NaN	NaN	NaN	NaN	NaN	NaN	0	0	2	NaN	NaN	NaN	NaN	NaN	NaN	NaN	NaN	NaN	NaN	NaN	NaN	NaN	NaN	-0.23621	NaN	-0.20513	NaN	NaN	NaN	NaN	NaN	NaN	NaN	NaN	NaN	NaN	NaN	NaN	NaN	NaN	NaN
P51149	P51149	Ras-related protein Rab-7a	RAB7A	1	0	0	0		NaN	NaN	NaN	NaN	NaN	NaN	0	0	0	NaN	NaN	NaN	NaN	NaN	NaN	NaN	NaN	NaN	NaN	NaN	NaN	NaN	NaN	NaN	NaN	NaN	NaN	NaN	NaN	NaN	NaN	NaN	NaN	NaN	NaN	NaN	NaN	NaN	NaN	NaN	NaN
P51693-2	P51693-2	Amyloid-like protein 1;C30	APLP1	1	1	0	0		NaN	NaN	NaN	0.75621	-0.403142	0.0657433	0	0	0	NaN	NaN	NaN	NaN	NaN	NaN	NaN	NaN	NaN	NaN	NaN	NaN	NaN	NaN	NaN	NaN	NaN	NaN	NaN	NaN	NaN	NaN	NaN	NaN	NaN	NaN	NaN	NaN	NaN	NaN	NaN	NaN
P52209-2;P52209	P52209-2;P52209	6-phosphogluconate dehydrogenase, decarboxylating	PGD	2	0	0	0		NaN	NaN	NaN	NaN	NaN	NaN	0	0	0	NaN	NaN	NaN	NaN	NaN	NaN	NaN	NaN	NaN	NaN	NaN	NaN	NaN	NaN	NaN	NaN	NaN	NaN	NaN	NaN	NaN	NaN	NaN	NaN	NaN	NaN	NaN	NaN	NaN	NaN	NaN	NaN
P52565-2;P52565	P52565-2;P52565	Rho GDP-dissociation inhibitor 1	ARHGDIA	2	0	0	0		NaN	NaN	NaN	NaN	NaN	NaN	0	0	0	NaN	NaN	NaN	NaN	NaN	NaN	NaN	NaN	NaN	NaN	NaN	NaN	NaN	NaN	NaN	NaN	NaN	NaN	NaN	NaN	NaN	NaN	NaN	NaN	NaN	NaN	NaN	NaN	NaN	NaN	NaN	NaN
P52566	P52566	Rho GDP-dissociation inhibitor 2	ARHGDIB	1	0	0	0		NaN	NaN	NaN	NaN	NaN	NaN	0	0	0	NaN	NaN	NaN	NaN	NaN	NaN	NaN	NaN	NaN	NaN	NaN	NaN	NaN	NaN	NaN	NaN	NaN	NaN	NaN	NaN	NaN	NaN	NaN	NaN	NaN	NaN	NaN	NaN	NaN	NaN	22.5676	NaN
P54108;P54108-2;P54108-3	P54108;P54108-2;P54108-3	Cysteine-rich secretory protein 3	CRISP3	3	0	0	0		NaN	NaN	NaN	NaN	NaN	NaN	0	0	0	NaN	NaN	NaN	NaN	NaN	NaN	NaN	NaN	NaN	NaN	NaN	NaN	NaN	NaN	NaN	NaN	NaN	NaN	NaN	NaN	NaN	NaN	NaN	NaN	NaN	NaN	NaN	NaN	NaN	NaN	NaN	NaN
P54803-5;P54803-4;P54803	P54803-5;P54803-4;P54803	Galactocerebrosidase	GALC	3	0	0	0		NaN	NaN	NaN	NaN	NaN	NaN	0	0	0	NaN	NaN	NaN	NaN	NaN	NaN	NaN	NaN	NaN	NaN	NaN	NaN	NaN	NaN	NaN	NaN	NaN	NaN	NaN	NaN	NaN	NaN	NaN	NaN	NaN	NaN	NaN	NaN	NaN	NaN	NaN	NaN
P55000	P55000	Secreted Ly-6/uPAR-related protein 1	SLURP1	1	0	0	0		NaN	NaN	NaN	NaN	NaN	NaN	0	0	0	NaN	NaN	NaN	NaN	NaN	NaN	NaN	NaN	NaN	NaN	NaN	NaN	NaN	NaN	NaN	NaN	NaN	NaN	NaN	NaN	NaN	NaN	NaN	NaN	NaN	NaN	NaN	NaN	NaN	NaN	NaN	NaN
P55001-3;P55001-2;P55001	P55001-3;P55001-2;P55001	Microfibrillar-associated protein 2	MFAP2	3	0	0	0		NaN	NaN	NaN	NaN	NaN	NaN	0	0	0	NaN	NaN	NaN	NaN	NaN	NaN	NaN	NaN	NaN	NaN	NaN	NaN	NaN	NaN	NaN	NaN	NaN	NaN	NaN	NaN	NaN	NaN	NaN	NaN	NaN	NaN	NaN	NaN	NaN	NaN	NaN	NaN
P55011-3;P55011	P55011-3;P55011	Solute carrier family 12 member 2	SLC12A2	2	0	0	0		NaN	NaN	NaN	NaN	NaN	NaN	0	0	0	NaN	NaN	NaN	NaN	NaN	NaN	NaN	NaN	NaN	NaN	NaN	NaN	NaN	NaN	NaN	NaN	NaN	NaN	NaN	NaN	NaN	NaN	NaN	NaN	22.7	NaN	NaN	NaN	NaN	NaN	NaN	22.7659
P55072	P55072	Transitional endoplasmic reticulum ATPase	VCP	1	0	0	0		NaN	NaN	NaN	NaN	NaN	NaN	0	0	0	NaN	NaN	NaN	NaN	NaN	NaN	NaN	NaN	NaN	NaN	NaN	NaN	NaN	NaN	NaN	NaN	NaN	NaN	NaN	NaN	NaN	NaN	NaN	NaN	NaN	NaN	NaN	NaN	NaN	NaN	NaN	NaN
P61956-2;Q6EEV6;P61956;P55854;P55854-2	P61956-2;Q6EEV6;P61956;P55854;P55854-2	Small ubiquitin-related modifier 2;Small ubiquitin-related modifier 4;Small ubiquitin-related modifier 3	SUMO2;SUMO4;SUMO3	5	0	0	0		NaN	NaN	NaN	NaN	NaN	NaN	0	0	0	NaN	NaN	NaN	NaN	NaN	NaN	NaN	NaN	NaN	NaN	NaN	NaN	NaN	NaN	NaN	NaN	NaN	NaN	NaN	NaN	NaN	NaN	NaN	NaN	NaN	NaN	NaN	NaN	NaN	NaN	NaN	NaN
P58401	P58401	Neurexin-2-beta	NRXN2	1	1	0	0		NaN	NaN	NaN	0.670465	-0.576766	0.0271954	0	0	1	NaN	NaN	NaN	NaN	NaN	NaN	NaN	NaN	NaN	NaN	NaN	NaN	NaN	NaN	NaN	NaN	0.07484	NaN	23.1066	NaN	NaN	NaN	NaN	NaN	NaN	NaN	NaN	NaN	NaN	NaN	NaN	NaN
P58546	P58546	Myotrophin	MTPN	1	0	0	0		NaN	NaN	NaN	NaN	NaN	NaN	0	0	0	NaN	NaN	NaN	NaN	NaN	NaN	NaN	NaN	NaN	NaN	NaN	NaN	NaN	NaN	NaN	NaN	NaN	NaN	NaN	NaN	NaN	NaN	NaN	NaN	NaN	NaN	NaN	NaN	NaN	NaN	NaN	NaN
P59666;P59665	P59666;P59665	Neutrophil defensin 3;HP 3-56;Neutrophil defensin 2;Neutrophil defensin 1;HP 1-56;Neutrophil defensin 2	DEFA3;DEFA1	2	0	0	0		NaN	NaN	NaN	NaN	NaN	NaN	0	0	0	NaN	NaN	NaN	NaN	NaN	NaN	NaN	NaN	NaN	NaN	NaN	NaN	NaN	NaN	NaN	NaN	NaN	NaN	NaN	NaN	NaN	NaN	NaN	NaN	NaN	NaN	NaN	NaN	NaN	NaN	NaN	NaN
P59998;P59998-3;P59998-4;P59998-2	P59998;P59998-3;P59998-4;P59998-2	Actin-related protein 2/3 complex subunit 4	ARPC4	4	0	0	0		NaN	NaN	NaN	NaN	NaN	NaN	0	0	0	NaN	NaN	NaN	NaN	NaN	NaN	NaN	NaN	NaN	NaN	NaN	NaN	NaN	NaN	NaN	NaN	NaN	NaN	NaN	NaN	NaN	NaN	NaN	NaN	NaN	NaN	NaN	NaN	NaN	NaN	NaN	NaN
P60022	P60022	Beta-defensin 1	DEFB1	1	0	0	0		NaN	NaN	NaN	NaN	NaN	NaN	0	0	0	NaN	NaN	NaN	NaN	NaN	NaN	NaN	NaN	NaN	NaN	NaN	NaN	NaN	NaN	NaN	NaN	NaN	NaN	NaN	NaN	NaN	NaN	NaN	NaN	NaN	NaN	NaN	NaN	NaN	NaN	NaN	NaN
P60033	P60033	CD81 antigen	CD81	1	0	0	0		NaN	NaN	NaN	NaN	NaN	NaN	0	0	1	NaN	NaN	NaN	NaN	NaN	NaN	NaN	NaN	NaN	NaN	NaN	-0.06157	NaN	NaN	NaN	NaN	NaN	NaN	NaN	NaN	NaN	NaN	22.9926	NaN	NaN	NaN	23.3703	23.3087	NaN	NaN	NaN	NaN
P60660-2;P60660	P60660-2;P60660	Myosin light polypeptide 6	MYL6	2	0	0	0		NaN	NaN	NaN	NaN	NaN	NaN	0	0	0	NaN	NaN	NaN	NaN	NaN	NaN	NaN	NaN	NaN	NaN	NaN	NaN	NaN	NaN	NaN	NaN	NaN	NaN	NaN	NaN	NaN	NaN	NaN	NaN	NaN	NaN	NaN	NaN	NaN	NaN	NaN	NaN
P60709;Q6S8J3;A5A3E0;P0CG38;Q562R1;P0CG39;Q9BYX7	P60709	Actin, cytoplasmic 1;Actin, cytoplasmic 1, N-terminally processed	ACTB	7	0	0	0		NaN	NaN	NaN	NaN	NaN	NaN	0	0	0	NaN	NaN	NaN	NaN	NaN	NaN	NaN	NaN	NaN	NaN	NaN	NaN	NaN	NaN	NaN	NaN	NaN	NaN	NaN	NaN	NaN	NaN	NaN	NaN	NaN	NaN	NaN	NaN	NaN	NaN	NaN	NaN
P60842;Q14240;Q14240-2	P60842;Q14240;Q14240-2	Eukaryotic initiation factor 4A-I;Eukaryotic initiation factor 4A-II;Eukaryotic initiation factor 4A-II, N-terminally processed	EIF4A1;EIF4A2	3	0	0	0		NaN	NaN	NaN	NaN	NaN	NaN	0	0	0	NaN	NaN	NaN	NaN	NaN	NaN	NaN	NaN	NaN	NaN	NaN	NaN	NaN	NaN	NaN	NaN	NaN	NaN	NaN	NaN	NaN	NaN	NaN	NaN	NaN	NaN	NaN	NaN	NaN	NaN	NaN	NaN
P60983	P60983	Glia maturation factor beta	GMFB	1	0	0	0		NaN	NaN	NaN	NaN	NaN	NaN	0	0	1	NaN	NaN	NaN	NaN	NaN	NaN	NaN	NaN	NaN	NaN	NaN	NaN	NaN	NaN	NaN	NaN	-0.43033	NaN	NaN	NaN	NaN	NaN	NaN	NaN	NaN	NaN	NaN	NaN	NaN	NaN	NaN	NaN
P62837-2;P62837;P61077;P61077-2;P61077-3;Q9Y2X8;P51668	P62837-2;P62837;P61077;P61077-2;P61077-3;Q9Y2X8;P51668	Ubiquitin-conjugating enzyme E2 D2;Ubiquitin-conjugating enzyme E2 D3;Ubiquitin-conjugating enzyme E2 D4;Ubiquitin-conjugating enzyme E2 D1	UBE2D2;UBE2D3;UBE2D4;UBE2D1	7	0	0	0		NaN	NaN	NaN	NaN	NaN	NaN	0	0	0	NaN	NaN	NaN	NaN	NaN	NaN	NaN	NaN	NaN	NaN	NaN	NaN	NaN	NaN	NaN	NaN	NaN	NaN	NaN	NaN	NaN	NaN	NaN	NaN	NaN	NaN	NaN	NaN	NaN	NaN	NaN	NaN
P61088	P61088	Ubiquitin-conjugating enzyme E2 N	UBE2N	1	0	0	0		NaN	NaN	NaN	NaN	NaN	NaN	0	0	0	NaN	NaN	NaN	NaN	NaN	NaN	NaN	NaN	NaN	NaN	NaN	NaN	NaN	NaN	NaN	NaN	NaN	NaN	NaN	NaN	NaN	NaN	NaN	NaN	NaN	NaN	NaN	NaN	NaN	NaN	NaN	NaN
P61158;Q9C0K3;Q9P1U1-2;Q9P1U1-3;Q9P1U1	P61158	Actin-related protein 3	ACTR3	5	0	0	0		NaN	NaN	NaN	NaN	NaN	NaN	0	0	0	NaN	NaN	NaN	NaN	NaN	NaN	NaN	NaN	NaN	NaN	NaN	NaN	NaN	NaN	NaN	NaN	NaN	NaN	NaN	NaN	NaN	NaN	NaN	NaN	NaN	NaN	NaN	NaN	NaN	NaN	NaN	NaN
P61313;P61313-2	P61313;P61313-2	60S ribosomal protein L15	RPL15	2	0	0	0		NaN	NaN	NaN	NaN	NaN	NaN	0	0	0	NaN	NaN	NaN	NaN	NaN	NaN	NaN	NaN	NaN	NaN	NaN	NaN	NaN	NaN	NaN	NaN	NaN	NaN	NaN	NaN	NaN	NaN	NaN	NaN	NaN	NaN	NaN	NaN	NaN	NaN	NaN	NaN
P61978-3;P61978;P61978-2	P61978-3;P61978;P61978-2	Heterogeneous nuclear ribonucleoprotein K	HNRNPK	3	0	0	0		NaN	NaN	NaN	NaN	NaN	NaN	0	0	0	NaN	NaN	NaN	NaN	NaN	NaN	NaN	NaN	NaN	NaN	NaN	NaN	NaN	NaN	NaN	NaN	NaN	NaN	NaN	NaN	NaN	NaN	NaN	NaN	NaN	NaN	NaN	NaN	NaN	NaN	NaN	NaN
P62158	P62158	Calmodulin	CALM1	1	0	0	0		NaN	NaN	NaN	NaN	NaN	NaN	0	0	0	NaN	NaN	NaN	NaN	NaN	NaN	NaN	NaN	NaN	NaN	NaN	NaN	NaN	NaN	NaN	NaN	NaN	NaN	NaN	NaN	NaN	NaN	NaN	NaN	NaN	NaN	NaN	NaN	NaN	NaN	NaN	NaN
P62424	P62424	60S ribosomal protein L7a	RPL7A	1	0	0	0		NaN	NaN	NaN	NaN	NaN	NaN	0	0	0	NaN	NaN	NaN	NaN	NaN	NaN	NaN	NaN	NaN	NaN	NaN	NaN	NaN	NaN	NaN	NaN	NaN	NaN	NaN	NaN	NaN	NaN	NaN	NaN	NaN	NaN	NaN	NaN	NaN	NaN	NaN	NaN
P62826	P62826	GTP-binding nuclear protein Ran	RAN	1	0	0	0		NaN	NaN	NaN	NaN	NaN	NaN	0	0	0	NaN	NaN	NaN	NaN	NaN	NaN	NaN	NaN	NaN	NaN	NaN	NaN	NaN	NaN	NaN	NaN	NaN	NaN	NaN	NaN	NaN	NaN	NaN	NaN	NaN	NaN	NaN	NaN	NaN	NaN	NaN	NaN
P63010-3;P63010;P63010-2;Q10567-4;Q10567-3;Q10567-2;Q10567	P63010-3;P63010;P63010-2	AP-2 complex subunit beta	AP2B1	7	0	0	0		NaN	NaN	NaN	NaN	NaN	NaN	0	1	0	NaN	NaN	NaN	NaN	NaN	-0.04236	NaN	NaN	NaN	NaN	NaN	NaN	NaN	NaN	NaN	NaN	NaN	NaN	NaN	NaN	NaN	NaN	22.8119	NaN	NaN	NaN	NaN	NaN	NaN	NaN	NaN	NaN
Q9GZV4;Q6IS14;P63241;P63241-2	Q9GZV4;Q6IS14;P63241;P63241-2	Eukaryotic translation initiation factor 5A-2;Eukaryotic translation initiation factor 5A-1-like;Eukaryotic translation initiation factor 5A-1	EIF5A2;EIF5AL1;EIF5A	4	0	0	0		NaN	NaN	NaN	NaN	NaN	NaN	0	0	0	NaN	NaN	NaN	NaN	NaN	NaN	NaN	NaN	NaN	NaN	NaN	NaN	NaN	NaN	NaN	NaN	NaN	NaN	NaN	NaN	NaN	NaN	NaN	NaN	NaN	NaN	NaN	NaN	NaN	NaN	NaN	NaN
P63313	P63313	Thymosin beta-10	TMSB10	1	0	0	0		NaN	NaN	NaN	NaN	NaN	NaN	0	0	0	NaN	NaN	NaN	NaN	NaN	NaN	NaN	NaN	NaN	NaN	NaN	NaN	NaN	NaN	NaN	NaN	NaN	NaN	NaN	NaN	NaN	NaN	NaN	NaN	NaN	NaN	NaN	NaN	NaN	NaN	NaN	NaN
P68036-2;P68036;P68036-3	P68036-2;P68036;P68036-3	Ubiquitin-conjugating enzyme E2 L3	UBE2L3	3	0	0	0		NaN	NaN	NaN	NaN	NaN	NaN	0	0	0	NaN	NaN	NaN	NaN	NaN	NaN	NaN	NaN	NaN	NaN	NaN	NaN	NaN	NaN	NaN	NaN	NaN	NaN	NaN	NaN	NaN	NaN	NaN	NaN	NaN	NaN	NaN	NaN	NaN	NaN	NaN	NaN
Q5VTE0;P68104;Q05639;P68104-2	Q5VTE0;P68104;Q05639;P68104-2	Putative elongation factor 1-alpha-like 3;Elongation factor 1-alpha 1;Elongation factor 1-alpha 2	EEF1A1P5;EEF1A1;EEF1A2	4	0	0	0		NaN	NaN	NaN	NaN	NaN	NaN	0	0	0	NaN	NaN	NaN	NaN	NaN	NaN	NaN	NaN	NaN	NaN	NaN	NaN	NaN	NaN	NaN	NaN	NaN	NaN	NaN	NaN	NaN	NaN	NaN	NaN	NaN	NaN	NaN	NaN	NaN	NaN	NaN	NaN
P68402	P68402	Platelet-activating factor acetylhydrolase IB subunit beta	PAFAH1B2	1	0	0	0		NaN	NaN	NaN	NaN	NaN	NaN	0	0	0	NaN	NaN	NaN	NaN	NaN	NaN	NaN	NaN	NaN	NaN	NaN	NaN	NaN	NaN	NaN	NaN	NaN	NaN	NaN	NaN	NaN	NaN	NaN	NaN	NaN	NaN	NaN	NaN	NaN	NaN	NaN	NaN
Q71DI3;Q16695;P84243;P68431;Q6NXT2	Q71DI3;Q16695;P84243;P68431;Q6NXT2	Histone H3.2;Histone H3.1t;Histone H3.3;Histone H3.1;Histone H3.3C	HIST2H3A;HIST3H3;H3F3A;HIST1H3A;H3F3C	5	0	0	0		NaN	NaN	NaN	NaN	NaN	NaN	0	0	2	NaN	NaN	NaN	NaN	NaN	NaN	NaN	NaN	NaN	NaN	NaN	-1.49421	NaN	NaN	NaN	0.89762	NaN	NaN	NaN	21.6514	NaN	23.8305	NaN	21.8801	NaN	NaN	24.6401	23.1459	NaN	24.2826	23.6515	NaN
P80188-2;P80188	P80188-2;P80188	Neutrophil gelatinase-associated lipocalin	LCN2	2	0	0	0		NaN	NaN	NaN	NaN	NaN	NaN	0	0	0	NaN	NaN	NaN	NaN	NaN	NaN	NaN	NaN	NaN	NaN	NaN	NaN	NaN	NaN	NaN	NaN	NaN	NaN	NaN	NaN	NaN	NaN	NaN	NaN	NaN	NaN	NaN	NaN	NaN	NaN	NaN	NaN
P80303-2;P80303	P80303-2;P80303	Nucleobindin-2;Nesfatin-1	NUCB2	2	0	0	0		NaN	NaN	NaN	NaN	NaN	NaN	0	0	0	NaN	NaN	NaN	NaN	NaN	NaN	NaN	NaN	NaN	NaN	NaN	NaN	NaN	NaN	NaN	NaN	NaN	NaN	NaN	NaN	NaN	NaN	NaN	NaN	NaN	NaN	NaN	NaN	NaN	NaN	NaN	NaN
P80511	P80511	Protein S100-A12;Calcitermin	S100A12	1	0	0	0		NaN	NaN	NaN	NaN	NaN	NaN	0	0	0	NaN	NaN	NaN	NaN	NaN	NaN	NaN	NaN	NaN	NaN	NaN	NaN	NaN	NaN	NaN	NaN	NaN	NaN	NaN	NaN	NaN	NaN	NaN	NaN	NaN	NaN	NaN	NaN	NaN	NaN	NaN	NaN
P80748	P80748	Ig lambda chain V-III region LOI		1	0	0	0		NaN	NaN	NaN	NaN	NaN	NaN	0	0	0	NaN	NaN	NaN	NaN	NaN	NaN	NaN	NaN	NaN	NaN	NaN	NaN	NaN	NaN	NaN	NaN	NaN	NaN	NaN	NaN	NaN	NaN	NaN	NaN	NaN	NaN	NaN	NaN	NaN	NaN	NaN	NaN
P84085;P61204-2;P84077;P61204	P84085;P61204-2;P84077;P61204	ADP-ribosylation factor 5;ADP-ribosylation factor 3;ADP-ribosylation factor 1	ARF5;ARF3;ARF1	4	0	0	0		NaN	NaN	NaN	NaN	NaN	NaN	0	0	0	NaN	NaN	NaN	NaN	NaN	NaN	NaN	NaN	NaN	NaN	NaN	NaN	NaN	NaN	NaN	NaN	NaN	NaN	NaN	NaN	NaN	NaN	NaN	NaN	NaN	NaN	NaN	NaN	NaN	NaN	NaN	NaN
Q00610-2;Q00610	Q00610-2;Q00610	Clathrin heavy chain 1	CLTC	2	0	0	0		NaN	NaN	NaN	NaN	NaN	NaN	0	0	0	NaN	NaN	NaN	NaN	NaN	NaN	NaN	NaN	NaN	NaN	NaN	NaN	NaN	NaN	NaN	NaN	NaN	NaN	NaN	NaN	NaN	NaN	NaN	NaN	NaN	NaN	NaN	NaN	NaN	NaN	NaN	NaN
Q00973;Q00973-3;Q00973-2	Q00973;Q00973-3;Q00973-2	Beta-1,4 N-acetylgalactosaminyltransferase 1	B4GALNT1	3	0	1	0		NaN	NaN	NaN	0.965778	-0.0502367	0.385367	0	1	0	NaN	NaN	NaN	NaN	NaN	NaN	NaN	0.08218	NaN	NaN	NaN	NaN	NaN	NaN	NaN	NaN	NaN	NaN	NaN	NaN	NaN	NaN	NaN	NaN	NaN	NaN	NaN	NaN	NaN	NaN	NaN	NaN
Q01518;Q01518-2	Q01518;Q01518-2	Adenylyl cyclase-associated protein 1	CAP1	2	0	0	0		NaN	NaN	NaN	NaN	NaN	NaN	0	0	0	NaN	NaN	NaN	NaN	NaN	NaN	NaN	NaN	NaN	NaN	NaN	NaN	NaN	NaN	NaN	NaN	NaN	NaN	NaN	NaN	NaN	NaN	NaN	NaN	NaN	NaN	NaN	NaN	22.5354	NaN	NaN	NaN
[truncated: 167 more rows]
[truncated: 119 more columns]

## Sheet: Correlation
Pearson Correlation Coefficients of log2 transformed LFQ intensities
[truncated: 37 more rows]

[truncated: 4 more sheets: STAT, Sample Info, Kuhn et al., Elife. 2016, Legend]
