# Supplementary material for: NrCAM is a marker for substrate‐selective activation of ADAM10 in Alzheimer's disease
Source: EMBO Mol Med. 2019 Mar 4;11(4):e9695. doi: 10.15252/emmm.201809695 (PMC6460357; doi:10.15252/emmm.201809695)
Supplement: Supplementary file 3 — Source Data for Expanded View [file EMMM-11-e9695-s009.zip]

Archive with 43 entries (28 files):
- EV_source_data/
- EV_source_data/.DS_Store
- EV_source_data/Figure_EV4/
- EV_source_data/Figure_EV4/Figure_EV4.pdf
- EV_source_data/Figure_EV4/Figure_EV4.docx
- EV_source_data/Figure_EV4/Figure_EV4A_statistics/
- EV_source_data/Figure_EV4/Figure_EV4A_statistics/mRNA_ADAM10_acitretin.pzfx
- EV_source_data/Figure_EV4/Figure_EV4A_statistics/mRNA_NrCAM_acitretin.pzfx
- EV_source_data/Figure_EV3/
- EV_source_data/Figure_EV3/Figure_EV3.pdf
- EV_source_data/Figure_EV3/Figure_EV3.docx
- EV_source_data/Figure_EV3/Figure_EV3A_statistics/
- EV_source_data/Figure_EV3/Figure_EV3A_statistics/mADAM10_surface_B.pzfx
- EV_source_data/Figure_EV3/Figure_EV3A_statistics/actin_surface_B.pzfx
- EV_source_data/Figure_EV3/Figure_EV3D_statistics/
- EV_source_data/Figure_EV3/Figure_EV3D_statistics/mRNA_ADAM10_GI.pzfx
- EV_source_data/Figure_EV3/Figure_EV3D_statistics/mRNA_NrCAM_GI.pzfx
- EV_source_data/Figure_EV2/
- EV_source_data/Figure_EV2/Figure_EV2.docx
- EV_source_data/Figure_EV2/Figure_EV2.pdf
- EV_source_data/Figure_EV2/Figure_EV2D_statistics/
- EV_source_data/Figure_EV2/Figure_EV2D_statistics/sAPPa_CMK.pzfx
- EV_source_data/Figure_EV2/Figure_EV2D_statistics/mADAM10_CMK.pzfx
- EV_source_data/Figure_EV2/Figure_EV2C_statistics/
- EV_source_data/Figure_EV2/Figure_EV2C_statistics/total_sNrCAM_levels_CMK.pzfx
- EV_source_data/Figure_EV2/Figure_EV2C_statistics/sproNrCAM_levels_CMK.pzfx
- EV_source_data/Figure_EV5/
- EV_source_data/Figure_EV5/Figure_EV5.pdf
- EV_source_data/Figure_EV5/Figure_EV5.docx
- EV_source_data/Figure_EV5/Figure_EV5B_statistics/
- EV_source_data/Figure_EV5/Figure_EV5B_statistics/NMDA_D-APV.pzfx
- EV_source_data/Figure_EV1/
- EV_source_data/Figure_EV1/.DS_Store
- EV_source_data/Figure_EV1/Figure_EV1.docx
- EV_source_data/Figure_EV1/Figure_EV1.pdf
- EV_source_data/Figure_EV1/Figure_EV1C_statistics/
- EV_source_data/Figure_EV1/Figure_EV1C_statistics/sNrCAM_PMA.pzfx
- EV_source_data/Figure_EV1/Figure_EV1C_statistics/sAPPa_PMA.pzfx
- EV_source_data/Figure_EV1/Figure_EV1D_statistics/
- EV_source_data/Figure_EV1/Figure_EV1D_statistics/sNrCAM_ADAM17_KO_PMA.pzfx
- EV_source_data/Figure_EV1/Figure_EV1B_statistics/
- EV_source_data/Figure_EV1/Figure_EV1B_statistics/ADAM17_KO_sNrCAM.pzfx
- EV_source_data/Figure_EV1/Figure_EV1B_statistics/sAPPa_A17_KO.pzfx
