# Supplementary material for: NrCAM is a marker for substrate‐selective activation of ADAM10 in Alzheimer's disease
Source: EMBO Mol Med. 2019 Mar 4;11(4):e9695. doi: 10.15252/emmm.201809695 (PMC6460357; doi:10.15252/emmm.201809695)
Supplement: Supplementary file 5 — Source Data for Figure 1 [file EMMM-11-e9695-s003.zip]

Archive with 11 entries (8 files):
- Figure_1/
- Figure_1/Figure_1.pdf
- Figure_1/Figure_1.docx
- Figure_1/Figure_1B_statistics/
- Figure_1/Figure_1B_statistics/sNrCAM_GI.pzfx
- Figure_1/Figure_1B_statistics/sAPPa_DMSO_GI.pzfx
- Figure_1/Figure_1B_statistics/NrCAMm._GI.pzfx
- Figure_1/Figure_1C_statistics/
- Figure_1/Figure_1C_statistics/sAPPa__cKO.pzfx
- Figure_1/Figure_1C_statistics/NrCAMm._ADAM10_KO.pzfx
- Figure_1/Figure_1C_statistics/NrCAMs_ADAM10_KO.pzfx
