# Supplementary material for: NrCAM is a marker for substrate‐selective activation of ADAM10 in Alzheimer's disease
Source: EMBO Mol Med. 2019 Mar 4;11(4):e9695. doi: 10.15252/emmm.201809695 (PMC6460357; doi:10.15252/emmm.201809695)
Supplement: Supplementary file 6 — Source Data for Figure 2 [file EMMM-11-e9695-s004.zip]

Archive with 3 entries (2 files):
- Figure_2/
- Figure_2/Figure_2.docx
- Figure_2/Figure_2.pdf
