# Supplementary material for: NrCAM is a marker for substrate‐selective activation of ADAM10 in Alzheimer's disease
Source: EMBO Mol Med. 2019 Mar 4;11(4):e9695. doi: 10.15252/emmm.201809695 (PMC6460357; doi:10.15252/emmm.201809695)
Supplement: Supplementary file 7 — Source Data for Figure 3 [file EMMM-11-e9695-s005.zip]

Archive with 11 entries (7 files):
- Figure_3/
- Figure_3/Figure_3.pdf
- Figure_3/Figure_3.docx
- Figure_3/Figure_3A_statistics/
- Figure_3/Figure_3A_statistics/NrCAM_surface_KO.pzfx
- Figure_3/Figure_3A_statistics/mNrCAM_surf_lys.pzfx
- Figure_3/Figure_3E_statistics/
- Figure_3/Figure_3E_statistics/Neurite_outgrowth.pzfx
- Figure_3/Figure_3B_statistics/
- Figure_3/Figure_3B_statistics/mNrCAM_surf_lys_GI.pzfx
- Figure_3/Figure_3B_statistics/NrCAM_surface_GI.pzfx
