# Supplementary material for: NrCAM is a marker for substrate‐selective activation of ADAM10 in Alzheimer's disease
Source: EMBO Mol Med. 2019 Mar 4;11(4):e9695. doi: 10.15252/emmm.201809695 (PMC6460357; doi:10.15252/emmm.201809695)
Supplement: Supplementary file 8 — Source Data for Figure 4 [file EMMM-11-e9695-s006.zip]

Archive with 14 entries (11 files):
- Figure_4/
- Figure_4/Figure_4.docx
- Figure_4/Figure_4.pdf
- Figure_4/Figure_4B_statistics/
- Figure_4/Figure_4B_statistics/MT4MMP_acitretin.pzfx
- Figure_4/Figure_4B_statistics/mNrCAM_acitretin.pzfx
- Figure_4/Figure_4B_statistics/flAPP_acitretin.pzfx
- Figure_4/Figure_4B_statistics/NrCAM_Aci_Neurons.pzfx
- Figure_4/Figure_4B_statistics/sNrCAM_acitretin.pzfx
- Figure_4/Figure_4B_statistics/ADAM10_acitretin.pzfx
- Figure_4/Figure_4B_statistics/sAPPa_Acitretin.pzfx
- Figure_4/Figure_4B_statistics/sMT4MMP_acitretin.pzfx
- Figure_4/Figure_4D_statistics/
- Figure_4/Figure_4D_statistics/NrCAM_CSF_Western.pzfx
