# Supplementary material for: NrCAM is a marker for substrate‐selective activation of ADAM10 in Alzheimer's disease
Source: EMBO Mol Med. 2019 Mar 4;11(4):e9695. doi: 10.15252/emmm.201809695 (PMC6460357; doi:10.15252/emmm.201809695)
Supplement: Supplementary file 9 — Source Data for Figure 5 [file EMMM-11-e9695-s007.zip]

Archive with 9 entries (6 files):
- Figure_5/
- Figure_5/Figure_5.docx
- Figure_5/Figure_5.pdf
- Figure_5/Figure_5A_statistics/
- Figure_5/Figure_5A_statistics/mADAM10_NMDA.pzfx
- Figure_5/Figure_5A_statistics/mNrCAM_NMDA.pzfx
- Figure_5/Figure_5B_statistics/
- Figure_5/Figure_5B_statistics/NMDA_Surface_B.pzfx
- Figure_5/Figure_5B_statistics/mNrCAM_surface_lysate_NMDA.pzfx
