# Supplementary material for: NrCAM is a marker for substrate‐selective activation of ADAM10 in Alzheimer's disease
Source: EMBO Mol Med. 2019 Mar 4;11(4):e9695. doi: 10.15252/emmm.201809695 (PMC6460357; doi:10.15252/emmm.201809695)
Supplement: Supplementary file 10 — Source Data for Figure 7 [file EMMM-11-e9695-s008.zip]

Archive with 8 entries (6 files):
- Figure_7/
- Figure_7/Figure_7.pdf
- Figure_7/Figure_7.docx
- Figure_7/Figure_7_statistics/
- Figure_7/Figure_7_statistics/Tspan15_NrCAMm..pzfx
- Figure_7/Figure_7_statistics/Tspan15_sNrCAM.pzfx
- Figure_7/Figure_7_statistics/Tspan15_ADAM10m.pzfx
- Figure_7/Figure_7_statistics/sAPPa_Tspan.pzfx
